# Supplementary material for: Insights into chemoautotrophic traits of a prevalent bacterial phylum CSP1-3, herein Sysuimicrobiota
Source: Natl Sci Rev. 2024 Oct 23;11(11):nwae378. doi: 10.1093/nsr/nwae378 (PMC11604079; doi:10.1093/nsr/nwae378)
Supplement: nwae378_Supplemental_Files [file nwae378_supplemental_files.zip]

Archive with 2 entries (2 files):
- Supplementary_Information.docx
- Supplementary_tables1.xlsx
