# Supplementary material for: Insights into chemoautotrophic traits of a prevalent bacterial phylum CSP1-3, herein Sysuimicrobiota
Source: Natl Sci Rev. 2024 Oct 23;11(11):nwae378. doi: 10.1093/nsr/nwae378 (PMC11604079; doi:10.1093/nsr/nwae378)
Supplement: nwae378_Supplemental_Files [file nwae378_supplemental_files.zip › Supplementary_tables1.xlsx]

## Sheet: Table S1
Table S1. Physical and chemical characteristics of hot spring samples.
Sample ID	Sampling site	Sampling date	SRA accession number	Q<20 (%)	Longitude (E)	Latitude (N)	pH	Temp (ºC)	TC (g/kg)	TN (g/kg)	NH4+ (mg/kg)	NO3- (mg/kg)	NO2- (mg/kg)	TP (g/kg)	SO42- (mg/kg)	Cu (mg/kg)	Zn (mg/kg)	Pb (mg/kg)	Fe (g/kg)	Cr (mg/kg)
BF2_201808	BianFu hot spring	2018.08	SRR27730050	0.0208	98.34	24.92	8	91.3	11.93	0.31	15.53	6.21	1.55	0.15	70.73	2.72014	13.9798	14.4543	4.46167	7.46587
BF3_201808	BianFu hot spring	2018.08	SRR27730049	0.0205	98.34	24.92	8	91.3	10.99	0.41	9.32	46.6	6.21	0.18	58.45	2.59557	16.4818	12.1619	0.836805	7.83403
BF4_201808	BianFu hot spring	2018.08	SRR27730038	0.022	98.34	24.92	7.8	90	-	-	-	2.7671	40.42	-	97.24	-	-	-	-	-
DPZ-5_202101	DaPingZi hot spring	2021.01	SRR27730027	0.0202	98.46	25.4411	7.6	88	6.17661	0.39483	40.32	2.52	2.52	0.429362	209.804	24.0183	48.2909	16.0144	15.4866	59.5597
GXS_201709	GongXiaoShe hot spring	2017.09	SRR27730017	0.0217	98.4606	25.44	8.5	72	4.77	0.49	5.38	0.54	0	0.21	34.37	-	-	-	-	-
GXS_201803	GongXiaoShe hot spring	2018.03	SRR27730016	0.013	98.4606	25.44	8	67.8	0.38	0.1	3.88	8.74	0.39	0.27	6.18	0.94739	2.69023	2.98304	1.6815	0.438554
GXS_201907	GongXiaoShe hot spring	2019.07	SRR27730015	0.0225	98.4606	25.44	7.5	72.1	3.72	0.48	0.78	5.44	0.78	0.25	8.48	0.902599	4.1348	3.22966	1.9078	1.81701
GXS_201912	GongXiaoShe hot spring	2019.12	SRR27730014	0.014	98.4606	25.44	8.36	72	2.71	0.31	1.55	5.44	0.78	0.24	19.12	1.13905	5.32902	3.47979	1.96609	1.73806
GXS_202007	GongXiaoShe hot spring	2020.07	SRR27730013	0.0224	98.4606	25.44	7.7	71	3.62	0.335	1.553	10.874	0.777	0.246	17.74	0.732354	4.95716	2.7195	2.22199	2.79341
GXS_202101	GongXiaoShe hot spring	2021.01	SRR27730012	0.0162	98.4606	25.44	8.01	75	3.51	0.26	8.06	4.03	4.03	0.34	75.61	2.23839	12.507	7.14046	4.75434	2.29994
HHBFW-2_201709	HeHua hot spring	2017.09	SRR27730048	0.0209	98.34	24.92	8	60	9.15	0.529	3.09	1.86	2.26	0.148	208.74	-	-	-	-	-
HHBFW-2_201803	HeHua hot spring	2018.03	SRR27730047	0.0235	98.34	24.92	8	66.8	18.52	0.41	3.88	2.91	0.49	0.15	364.93	5.63081	26.9544	17.3917	7.03214	13.4075
JZ-1_201907	JinZe hot spring	2019.07	SRR27730046	0.0213	98.46	25.4411	7	76.1	36.91	0.87	2.33	6.21	0.78	0.46	67.15	20.2403	296.842	53.4702	19.4574	22.8527
JZ-1_202007	JinZe hot spring	2020.07	SRR27730045	0.0225	98.46	25.4411	7.1	72.8	34.91	0.64	2.33	1.55	0.78	0.45	30.1	19.2461	262.971	44.7526	21.4512	18.1936
JZ-1_202101	JinZe hot spring	2021.01	SRR27730044	0.0161	98.46	25.4411	6.96	75	21.77	0.55	24.19	8.06	2.42	0.5	186.67	41.3673	332.194	58.7321	40.7483	23.1852
JZ-2_201705	JinZe hot spring	2017.05	SRR27730043	0.035	98.46	25.4411	7.6	63	-	-	-	0.15	17.45	-	26.8263	-	-	-	-	-
JZ-2_201709	JinZe hot spring	2017.09	SRR27730042	0.0236	98.46	25.4411	8	55.5	10.15	0.38	8.71	1.63	0	0.27	1480.87	-	-	-	-	-
JZ-2_201803	JinZe hot spring	2018.03	SRR27730041	0.0395	98.46	25.4411	7.5	48.8	42.08	0.48	3.88	5.83	0.39	0.3	348.3	20.7475	215.325	727.192	21.8198	10.2899
JZ-2_201808	JinZe hot spring	2018.08	SRR27730040	0.0202	98.46	25.4411	8	51.8	14.81	0.81	472.25	4.66	7.77	0.36	1419.5	16.7693	199.212	216.293	23.0783	15.6498
JZ-2_201901	JinZe hot spring	2019.01	SRR27730039	0.0176	98.46	25.4411	6.85	44.7	7.63	0.16	3.11	3.11	1.55	0.59	88.23	9.83196	149.286	55.2484	1.55058	6.31614
JZ-2_201907	JinZe hot spring	2019.07	SRR27730037	0.0202	98.46	25.4411	7.5	45.3	9.6	0.41	1.55	5.44	0.78	0.58	102.84	12.3478	187.68	149.35	23.0412	12.7512
JZ-2_201912	JinZe hot spring	2019.12	SRR27730036	0.0154	98.46	25.4411	8.03	36	4.44	0.11	3.11	0.78	0.78	0.56	70.93	24.5608	102.719	402.915	1.33972	11.2433
JZ-2_202007	JinZe hot spring	2020.07	SRR27730035	0.0203	98.46	25.4411	7.39	44.7	3.66	0.3	1.55	6.99	0.78	0.34	54.8	8.13297	121.897	173.828	11.9519	6.41254
JZ-2_202101	JinZe hot spring	2021.01	SRR27730034	0.0163	98.46	25.4411	7.47	36	8.7	0.39	12.1	6.05	0.81	0.52	222.53	15.8605	170.854	227.099	20.4876	8.14537
JZ-3_201705	JinZe hot spring	2017.05	SRR27730033	0.0218	98.46	25.4411	7.6	71	-	-	-	0.21	21.36	-	41.61	-	-	-	-	-
JZ-3_201901	JinZe hot spring	2019.01	SRR27730032	0.0139	98.46	25.4411	6.96	65.4	25.99	2.01	9.32	24.86	3.11	0.3	156.24	2.95686	38.2511	20.0262	12.58	7.31203
JZ-3_201907	JinZe hot spring	2019.07	SRR27730031	0.0203	98.46	25.4411	7.5	68	39.62	3.34	2.33	9.32	0.78	0.37	59.55	4.5987	25.7855	11.8352	7.14937	3.82309
JZ-4_201709	JinZe hot spring	2017.09	SRR27730030	0.022	98.46	25.4411	6.5	38	19.22	0.7	49.45	5.27	0	0.31	696.9	-	-	-	-	-
QQ_201705	QiaoQuan hot spring	2017.05	SRR27730029	0.0236	98.4364	24.9503	7.2	77	-	-	-	1.19	2.27	-	46.46	-	-	-	-	-
QQ_201709	QiaoQuan hot spring	2017.09	SRR27730028	0.0127	98.4364	24.9503	7.5	68.5	-	-	-	-	-	-	-	-	-	-	-	-
QQ_201803	QiaoQuan hot spring	2018.03	SRR27730026	0.0142	98.4364	24.9503	7	62.9	8.51	0.2	1.94	12.62	0.39	2.67	41.1	1.28643	165.955	1.22167	253.238	2.00596
QQ_201808	QiaoQuan hot spring	2018.08	SRR27730025	0.0217	98.4364	24.9503	7	59.8	5.08	0.29	9.32	9.32	1.55	12.11	32.64	2.68595	91.9602	6.32964	296.666	3.15714
QQ_201901	QiaoQuan hot spring	2019.01	SRR27730024	0.0254	98.4364	24.9503	6.1	77.1	10.45	0.46	13.98	9.32	4.66	12.44	81.02	4.44075	701.006	4.55536	284.78	5.88724
QQ_201907	QiaoQuan hot spring	2019.07	SRR27730023	0.0163	98.4364	24.9503	7	72	6.96	0.35	17.86	7.77	1.55	10.15	59.95	2.30481	840.816	5.2082	267.01	3.91144
QQ_201912	QiaoQuan hot spring	2019.12	SRR27730022	0.0123	98.4364	24.9503	7.91	71	12.65	0.72	59.03	4.66	1.55	9.55	74.85	3.79218	401.224	9.87059	260.685	7.239
QQ_202007	QiaoQuan hot spring	2020.07	SRR27730021	0.0209	98.4364	24.9503	6.79	63.7	11.84	0.68	8.54	2.33	0.78	9	41.42	1.66305	696.756	2.89427	262.186	3.34152
QQ_202101	QiaoQuan hot spring	2021.01	SRR27730020	0.0175	98.4364	24.9503	7.33	65	11.54	0.8	30.24	80.64	5.04	9.8	142.71	1.10858	175.057	1.81285	272.097	0.802087
SRBZ-1_202007	ShuiReBaoZha hot spring	2020.07	SRR27730019	0.0225	98.4372	24.95	8.73	57.6	2.89	0.22	1.55	5.44	0.78	0.17	111.76	1.53754	35.9125	37.6236	7.60096	3.7709
SZTDM-2_201709	ShiZiTou hot spring	2017.09	SRR27730018	0.0221	98.46	24.9501	7	54	-	-	-	-	-	-	-	-	-	-	-	-

## Sheet: Table S2
Table S2. The genomes of Sysuimicrobiota. Completeness and Contamination were calculated using CheckM. Families were distinguished by the different color codings.
Genomes	Accession numbe	Source	Completeness	Contamination	Strain heterogeneity	Genome size (bp)	Ambiguous bases	Scaffolds	Contigs	N50 (scaffolds)	N50 (contigs)	Mean scaffold length (bp)	Mean contig length (bp)	Longest scaffold (bp)	Longest contig (bp)	GC	Coding density	Predicted genes	GTDB-based classification
Firmicutes_bacterium_SpSt-238*	GCA_011053685.1	Hydrothermal vent	95.37	1.11	0	2433232	1	37	37	134209	134209	65763	65763	507164	507164	68.59	94.27	2486	d__Bacteria;p__CSP1-3;c__CSP1-3;o__CSP1-3;f__HRBIN32;g__SpSt-150;s__SpSt-150 sp011056185
Firmicutes_bacterium_SpSt-150*	GCA_011056185.1	Hydrothermal vent	95.37	1.11	0	2407225	579	29	30	202463	202463	83007	80221	507249	507249	68.65	94.42	2448	d__Bacteria;p__CSP1-3;c__CSP1-3;o__CSP1-3;f__HRBIN32;g__SpSt-150;s__SpSt-150 sp011056185
Firmicutes_bacterium_SpSt-316*	GCA_011054695.1	Hydrothermal vent	92.59	1.11	0	2268932	0	113	113	31260	31260	20079	20079	119634	119634	68.61	94.62	2373	d__Bacteria;p__CSP1-3;c__CSP1-3;o__CSP1-3;f__HRBIN32;g__SpSt-150;s__SpSt-150 sp011056185
QQ_201705_bins_27	GCA_031458735.1	Hot spring	91.2	2.78	16.67	2430934	771	30	73	121152	46107	81031	33289	237828	164438	69.41	94.39	2430	d__Bacteria;p__CSP1-3;c__CSP1-3;o__CSP1-3;f__HRBIN32;g__SpSt-150;s__
QQ_201808_bins_108	GCA_031458615.1	Hot spring	94.44	2.47	16.67	2471848	20	57	59	63863	63863	43365	41895	170049	170049	69.4	94.62	2483	d__Bacteria;p__CSP1-3;c__CSP1-3;o__CSP1-3;f__HRBIN32;g__SpSt-150;s__
GXS_201803_bins_52	GCA_031460035.1	Hot spring	91.67	1.85	0	2323041	160	66	82	49390	45393	35197	28327	126629	126629	69.45	94.81	2343	d__Bacteria;p__CSP1-3;c__CSP1-3;o__CSP1-3;f__HRBIN32;g__SpSt-150;s__
BF2_201808_bins_94	GCA_031460175.1	Hot spring	94.44	1.85	0	2490677	0	18	18	337589	337589	138370	138370	535243	535243	69.38	94.52	2468	d__Bacteria;p__CSP1-3;c__CSP1-3;o__CSP1-3;f__HRBIN32;g__SpSt-150;s__
BF3_201808_bins_84	GCA_031460155.1	Hot spring	93.52	1.85	0	2196027	100	101	111	29256	29256	21742	19783	102452	89503	68.77	94.82	2270	d__Bacteria;p__CSP1-3;c__CSP1-3;o__CSP1-3;f__HRBIN32;g__SpSt-150;s__
JZ-2_201709_bins_138	GCA_031459675.1	Hot spring	91.56	2.31	20	2117538	20	258	260	9605	9605	8207	8144	40042	40042	68.76	94.6	2299	d__Bacteria;p__CSP1-3;c__CSP1-3;o__CSP1-3;f__HRBIN32;g__SpSt-150;s__
QQ_201709_bins_94	GCA_031458675.1	Hot spring	88.89	2.26	50	2265089	20	86	88	46011	41479	26338	25739	175642	175642	68.63	94.84	2292	d__Bacteria;p__CSP1-3;c__CSP1-3;o__CSP1-3;f__HRBIN32;g__SpSt-150;s__
BF2_201808_bins_49	GCA_031432595.1	Hot spring	91.26	2.78	0	2295886	13531	46	184	85371	20116	49910	12404	258274	60246	68.71	91.26	2293	d__Bacteria;p__CSP1-3;c__CSP1-3;o__CSP1-3;f__HRBIN32;g__SpSt-150;s__
HHBFW-2_201803_bins_120	GCA_031459935.1	Hot spring	91.67	1.85	0	2141302	0	73	73	44353	44353	29332	29332	177143	177143	68.74	94.89	2171	d__Bacteria;p__CSP1-3;c__CSP1-3;o__CSP1-3;f__HRBIN32;g__SpSt-150;s__
GXS_201709_bins_92	GCA_031432495.1	Hot spring	92.59	0.19	0	2118562	180	77	95	37542	29525	27513	22298	88829	71131	69.08	93.01	2147	d__Bacteria;p__CSP1-3;c__CSP1-3;o__CSP1-3;f__;g__;s__
BF3_201808_bins_64	GCA_031432545.1	Hot spring	93.52	0.19	0	2192732	0	21	21	198011	198011	104415	104415	727673	727673	69.04	92.99	2158	d__Bacteria;p__CSP1-3;c__CSP1-3;o__CSP1-3;f__;g__;s__
BF2_201808_bins_90	GCA_031432555.1	Hot spring	88.89	1.85	0	2219082	4117	103	145	32104	21415	21544	15275	146885	127359	71.01	93.4	2304	d__Bacteria;p__CSP1-3;c__CSP1-3;o__CSP1-3;f__HRBIN32;g__HRBIN32;s__HRBIN32 sp011053555
BF3_201808_bins_69	GCA_031432535.1	Hot spring	83.41	0.93	0	2190184	785	186	194	16270	16109	11775	11285	62889	58331	71.02	94.59	2338	d__Bacteria;p__CSP1-3;c__CSP1-3;o__CSP1-3;f__HRBIN32;g__HRBIN32;s__HRBIN32 sp011053555
BF4_201808_bins_122	GCA_031460215.1	Hot spring	92.59	1.85	0	2531825	20	73	75	53470	53470	34682	33757	187120	132334	70.94	94.67	2573	d__Bacteria;p__CSP1-3;c__CSP1-3;o__CSP1-3;f__HRBIN32;g__HRBIN32;s__HRBIN32 sp011053555
DPZ-5_202101_bins_78	GCA_031460165.1	Hot spring	88.18	1.09	0	2496391	26788	70	345	57360	10717	35662	7158	218483	42737	70.93	88.92	2545	d__Bacteria;p__CSP1-3;c__CSP1-3;o__CSP1-3;f__HRBIN32;g__HRBIN32;s__HRBIN32 sp011053555
Firmicutes_bacterium_SpSt-1075*	GCA_011388395.1	Hydrothermal vent	82.72	2.78	0	2362143	0	345	345	7858	7858	6846	6846	24683	24683	70.85	94.15	2606	d__Bacteria;p__CSP1-3;c__CSP1-3;o__CSP1-3;f__HRBIN32;g__HRBIN32;s__HRBIN32 sp011053555
Firmicutes_bacterium_SpSt-247*	GCA_011053555.1	Hydrothermal vent	84.72	2.04	0	2443531	0	14	14	327559	327559	174537	174537	578743	578743	70.68	92.69	2444	d__Bacteria;p__CSP1-3;c__CSP1-3;o__CSP1-3;f__HRBIN32;g__HRBIN32;s__HRBIN32 sp011053555
GXS_201709_bins_91	GCA_031460065.1	Hot spring	90.74	0.31	0	2369874	1293	105	120	41570	36691	22570	19738	136128	132299	71	94.33	2459	d__Bacteria;p__CSP1-3;c__CSP1-3;o__CSP1-3;f__HRBIN32;g__HRBIN32;s__HRBIN32 sp011053555
GXS_201907_bins_29	GCA_031460005.1	Hot spring	87.04	1.85	0	2466140	10	84	85	46402	43458	29358	29013	105688	105688	70.9	94.33	2531	d__Bacteria;p__CSP1-3;c__CSP1-3;o__CSP1-3;f__HRBIN32;g__HRBIN32;s__HRBIN32 sp011053555
GXS_201912_bins_105	GCA_031459955.1	Hot spring	91.25	1.85	0	2506528	60	80	86	45140	45140	31331	29144	152812	151848	70.91	94.2	2560	d__Bacteria;p__CSP1-3;c__CSP1-3;o__CSP1-3;f__HRBIN32;g__HRBIN32;s__HRBIN32 sp011053555
GXS_202007_bins_45	GCA_031459975.1	Hot spring	86.94	1.85	0	1976099	70	152	159	15151	15151	13000	12427	52167	52167	70.98	94.58	2072	d__Bacteria;p__CSP1-3;c__CSP1-3;o__CSP1-3;f__HRBIN32;g__HRBIN32;s__HRBIN32 sp011053555
GXS_202101_bins_47	GCA_031460085.1	Hot spring	81.91	0	0	2024750	0	187	187	15071	15071	10827	10827	65179	65179	70.89	94.47	2182	d__Bacteria;p__CSP1-3;c__CSP1-3;o__CSP1-3;f__HRBIN32;g__HRBIN32;s__HRBIN32 sp011053555
HHBFW-2_201709_bins_6	GCA_031459995.1	Hot spring	89.81	1.85	0	2478444	20	91	93	41559	40373	27235	26649	114733	114733	70.94	94.47	2549	d__Bacteria;p__CSP1-3;c__CSP1-3;o__CSP1-3;f__HRBIN32;g__HRBIN32;s__HRBIN32 sp011053555
HHBFW-2_201803_bins_14	GCA_031459915.1	Hot spring	94.44	1.85	0	2595127	580	33	39	115275	113732	78640	66526	251116	251116	70.95	94.39	2611	d__Bacteria;p__CSP1-3;c__CSP1-3;o__CSP1-3;f__HRBIN32;g__HRBIN32;s__HRBIN32 sp011053555
JZ-1_202101_bins_99	GCA_031459795.1	Hot spring	80.83	1.23	25	2136113	10	226	227	14179	14179	9451	9410	46480	46480	71.01	94.59	2303	d__Bacteria;p__CSP1-3;c__CSP1-3;o__CSP1-3;f__HRBIN32;g__HRBIN32;s__HRBIN32 sp011053555
JZ-2_201705_bins_18	GCA_031459745.1	Hot spring	94.44	2.04	0	2682179	295	47	50	91336	91336	57067	53637	294818	266640	70.86	94.1	2716	d__Bacteria;p__CSP1-3;c__CSP1-3;o__CSP1-3;f__HRBIN32;g__HRBIN32;s__HRBIN32 sp011053555
JZ-2_201709_bins_161	GCA_031459665.1	Hot spring	93.52	1.85	0	2433604	1167	54	66	63667	61242	45066	36855	157909	157909	71.01	94.27	2462	d__Bacteria;p__CSP1-3;c__CSP1-3;o__CSP1-3;f__HRBIN32;g__HRBIN32;s__HRBIN32 sp011053555
JZ-2_201808_bins_125	GCA_031459505.1	Hot spring	88.89	0	0	2195700	1648	125	142	28409	21856	17565	15451	138786	138786	71.02	94.46	2264	d__Bacteria;p__CSP1-3;c__CSP1-3;o__CSP1-3;f__HRBIN32;g__HRBIN32;s__HRBIN32 sp011053555
JZ-2_201901_bins_93	GCA_031459335.1	Hot spring	91.2	1.85	0	2519082	0	98	98	42760	42760	25704	25704	184135	184135	70.94	94.65	2603	d__Bacteria;p__CSP1-3;c__CSP1-3;o__CSP1-3;f__HRBIN32;g__HRBIN32;s__HRBIN32 sp011053555
JZ-2_201912_bins_109	GCA_031459195.1	Hot spring	80.56	1.23	0	2070153	191	132	134	23595	21986	15682	15447	75252	75252	71.02	94.82	2157	d__Bacteria;p__CSP1-3;c__CSP1-3;o__CSP1-3;f__HRBIN32;g__HRBIN32;s__HRBIN32 sp011053555
JZ-2_202007_bins_70	GCA_031459005.1	Hot spring	88.48	1.11	0	2189362	0	175	175	18259	18259	12510	12510	59994	59994	71.01	94.75	2333	d__Bacteria;p__CSP1-3;c__CSP1-3;o__CSP1-3;f__HRBIN32;g__HRBIN32;s__HRBIN32 sp011053555
JZ-2_202101_bins_114	GCA_031458915.1	Hot spring	81.02	0.93	0	2102299	0	206	206	14511	14511	10205	10205	46469	46469	70.99	94.69	2235	d__Bacteria;p__CSP1-3;c__CSP1-3;o__CSP1-3;f__HRBIN32;g__HRBIN32;s__HRBIN32 sp011053555
JZ-3_201705_bins_75	GCA_031458835.1	Hot spring	94.44	1.85	0	2563516	106	74	77	63588	63588	34642	33291	170949	170949	70.92	94.47	2617	d__Bacteria;p__CSP1-3;c__CSP1-3;o__CSP1-3;f__HRBIN32;g__HRBIN32;s__HRBIN32 sp011053555
JZ-3_201901_bins_58	GCA_031458825.1	Hot spring	87.96	0.93	0	2246555	0	103	103	30236	30236	21811	21811	83825	83825	71.02	94.61	2326	d__Bacteria;p__CSP1-3;c__CSP1-3;o__CSP1-3;f__HRBIN32;g__HRBIN32;s__HRBIN32 sp011053555
JZ-3_201907_bins_80	GCA_031458795.1	Hot spring	91.2	1.85	0	2430333	980	56	67	79083	66903	43398	36259	290115	290115	71.02	94.38	2473	d__Bacteria;p__CSP1-3;c__CSP1-3;o__CSP1-3;f__HRBIN32;g__HRBIN32;s__HRBIN32 sp011053555
QQ_201705_bins_52	GCA_031458725.1	Hot spring	93.52	1.85	0	2460768	284	43	46	107062	107062	57227	53488	311034	311034	70.92	94.1	2478	d__Bacteria;p__CSP1-3;c__CSP1-3;o__CSP1-3;f__HRBIN32;g__HRBIN32;s__HRBIN32 sp011053555
QQ_201709_bins_129	GCA_031458715.1	Hot spring	86.11	2.04	0	2373850	387	43	47	91046	91046	55205	50499	328534	311189	70.91	94.05	2402	d__Bacteria;p__CSP1-3;c__CSP1-3;o__CSP1-3;f__HRBIN32;g__HRBIN32;s__HRBIN32 sp011053555
QQ_201803_bins_89	GCA_031458595.1	Hot spring	88.89	1.11	0	2537378	478	51	56	106896	106896	49752	45301	247978	247978	70.76	93.54	2576	d__Bacteria;p__CSP1-3;c__CSP1-3;o__CSP1-3;f__HRBIN32;g__HRBIN32;s__HRBIN32 sp011053555
QQ_201808_bins_77	GCA_031458625.1	Hot spring	91.2	0.93	0	2414011	98	39	40	136409	136409	61897	60347	304561	304561	70.95	94.26	2427	d__Bacteria;p__CSP1-3;c__CSP1-3;o__CSP1-3;f__HRBIN32;g__HRBIN32;s__HRBIN32 sp011053555
QQ_201901_bins_88	GCA_031458605.1	Hot spring	91.67	1.85	0	2398170	770	34	42	112826	89646	70534	57080	413520	209250	70.99	94.22	2409	d__Bacteria;p__CSP1-3;c__CSP1-3;o__CSP1-3;f__HRBIN32;g__HRBIN32;s__HRBIN32 sp011053555
QQ_201907_bins_138	GCA_031458565.1	Hot spring	92.13	1.85	0	2316493	10335	71	178	49191	18780	32626	12955	181108	78658	70.99	92.21	2344	d__Bacteria;p__CSP1-3;c__CSP1-3;o__CSP1-3;f__HRBIN32;g__HRBIN32;s__HRBIN32 sp011053555
QQ_201912_bins_187	GCA_031296405.1	Hot spring	93.52	1.85	0	2437365	395	38	42	96248	85406	64141	58023	401665	229665	71	94.47	2467	d__Bacteria;p__CSP1-3;c__CSP1-3;o__CSP1-3;f__HRBIN32;g__HRBIN32;s__HRBIN32 sp011053555
QQ_202007_bins_82	GCA_031458555.1	Hot spring	93.52	1.85	0	2498027	2239	35	58	114426	75714	71372	43030	293746	194607	71.03	94.13	2518	d__Bacteria;p__CSP1-3;c__CSP1-3;o__CSP1-3;f__HRBIN32;g__HRBIN32;s__HRBIN32 sp011053555
QQ_202101_bins_52	GCA_031458415.1	Hot spring	92.59	1.85	0	2415150	298	41	44	109226	100041	58906	54883	403113	287102	70.99	94.48	2421	d__Bacteria;p__CSP1-3;c__CSP1-3;o__CSP1-3;f__HRBIN32;g__HRBIN32;s__HRBIN32 sp011053555
SRBZ-1_202007_bins_9	GCA_031458425.1	Hot spring	87.59	1.11	0	2396354	10	192	193	16173	16173	12481	12416	100915	100915	70.89	94.23	2524	d__Bacteria;p__CSP1-3;c__CSP1-3;o__CSP1-3;f__HRBIN32;g__HRBIN32;s__HRBIN32 sp011053555
SZTDM-2_201709_bins_69	GCA_031458465.1	Hot spring	81.11	1.85	0	2099988	200	273	293	8894	8262	7692	7166	45851	43131	71.01	94.48	2304	d__Bacteria;p__CSP1-3;c__CSP1-3;o__CSP1-3;f__HRBIN32;g__HRBIN32;s__HRBIN32 sp011053555
QQ_201705_bins_113	GCA_031458695.1	Hot spring	94.44	0.19	0	2610733	105	56	58	74486	74486	46620	45010	356247	356247	60.13	91.02	2589	d__Bacteria;p__CSP1-3;c__CSP1-3;o__CSP1-3;f__SpSt-165;g__SpSt-165;s__
JZ-1_202007_bins_65	GCA_031432455.1	Hot spring	94.34	1.11	50	2460082	40	169	173	21488	19874	14556	14219	82166	82166	60.16	91.52	2537	d__Bacteria;p__CSP1-3;c__CSP1-3;o__CSP1-3;f__SpSt-165;g__SpSt-165;s__
JZ-1_201907_bins_44	GCA_031432505.1	Hot spring	94.14	1.11	50	2515040	0	43	43	102119	102119	58489	58489	284825	284825	60.08	91.13	2496	d__Bacteria;p__CSP1-3;c__CSP1-3;o__CSP1-3;f__SpSt-165;g__SpSt-165;s__
Firmicutes_bacterium_SpSt-139*	GCA_011048325.1	Hydrothermal vent	86.14	2.04	0	2541490	10	368	369	9732	9732	6906	6887	58109	58109	64.16	91.13	2828	d__Bacteria;p__CSP1-3;c__CSP1-3;o__CSP1-3;f__SpSt-165;g__SpSt-165;s__SpSt-165 sp011057335
Firmicutes_bacterium_SpSt-280*	GCA_011051085.1	Hydrothermal vent	94.44	2.96	0	2777928	10	26	27	173324	173324	106843	102885	551050	551050	64.25	91.34	2758	d__Bacteria;p__CSP1-3;c__CSP1-3;o__CSP1-3;f__SpSt-165;g__SpSt-165;s__SpSt-165 sp011057335
Firmicutes_bacterium_SpSt-217*	GCA_011054115.1	Hydrothermal vent	94.44	2.04	0	2762987	0	34	34	126704	126704	81264	81264	332419	332419	64.07	91.29	2758	d__Bacteria;p__CSP1-3;c__CSP1-3;o__CSP1-3;f__SpSt-165;g__SpSt-165;s__SpSt-165 sp011057335
Firmicutes_bacterium_SpSt-165*	GCA_011057335.1	Hydrothermal vent	94.44	2.04	0	2740116	0	28	28	140170	140170	97861	97861	241209	241209	64.14	91.09	2728	d__Bacteria;p__CSP1-3;c__CSP1-3;o__CSP1-3;f__SpSt-165;g__SpSt-165;s__SpSt-165 sp011057335
Terrabacteria_group_bacterium_ANGP1_NP_3	GCA_005882275.1	Temperate grassland soil	93.06	6.2	87.5	3702252	25	200	201	35544	35544	18511	18419	127315	127315	68.94	91.45	3635	d__Bacteria;p__CSP1-3;c__CSP1-3;o__CSP1-3;f__NP-7;g__NP-7;s__NP-7 sp005882275
Firmicutes_bacterium_SpSt-351*	GCA_011046845.1	Hydrothermal vent	93.98	1.6	0	2760139	0	152	152	29126	29126	18158	18158	82901	82901	68.93	93.06	2934	d__Bacteria;p__CSP1-3;c__CSP1-3;o__CSP1-3;f__13-1-40CM-64-14;g__SpSt-315;s__SpSt-315 sp011046845
JZ-2_202007_bins_140	GCA_031459045.1	Hot spring	86.73	1.6	0	2607462	0	49	49	98724	98724	53213	53213	234218	234218	70.11	93.66	2626	d__Bacteria;p__CSP1-3;c__CSP1-3;o__CSP1-3;f__13-1-40CM-64-14;g__SpSt-315;s__
JZ-1_202101_bins_125	GCA_031459865.1	Hot spring	89.81	1.42	0	3271498	0	69	69	145128	145128	47413	47413	352725	352725	69.77	92.92	3277	d__Bacteria;p__CSP1-3;c__CSP1-3;o__CSP1-3;f__13-1-40CM-64-14;g__SpSt-315;s__
JZ-2_201907_bins_84	GCA_031459255.1	Hot spring	90.74	2.35	0	2753383	107	45	47	109406	106944	61186	58580	273652	273652	69.98	93.15	2736	d__Bacteria;p__CSP1-3;c__CSP1-3;o__CSP1-3;f__13-1-40CM-64-14;g__SpSt-315;s__
JZ-2_201705_bins_188	GCA_031459765.1	Hot spring	94.44	1.6	0	2807671	555	29	36	269804	269804	96816	77975	560927	436049	69.98	93.12	2806	d__Bacteria;p__CSP1-3;c__CSP1-3;o__CSP1-3;f__13-1-40CM-64-14;g__SpSt-315;s__
JZ-2_201912_bins_67	GCA_031459115.1	Hot spring	90.66	1.42	0	2516885	290	48	51	81299	81299	52435	49345	196908	196908	69.95	93.3	2528	d__Bacteria;p__CSP1-3;c__CSP1-3;o__CSP1-3;f__13-1-40CM-64-14;g__SpSt-315;s__
JZ-2_201808_bins_26	GCA_031459405.1	Hot spring	88.8	1.6	0	2844114	30	34	37	166794	166794	83650	76867	404667	404667	69.86	93.32	2819	d__Bacteria;p__CSP1-3;c__CSP1-3;o__CSP1-3;f__13-1-40CM-64-14;g__SpSt-315;s__
JZ-2_202101_bins_11	GCA_031458935.1	Hot spring	90.66	2.53	0	2916646	196	43	45	257601	156379	67828	64810	587787	587787	69.91	93.37	2888	d__Bacteria;p__CSP1-3;c__CSP1-3;o__CSP1-3;f__13-1-40CM-64-14;g__SpSt-315;s__
JZ-2_201709_bins_62	GCA_031459575.1	Hot spring	88.8	1.6	0	2659193	298	33	36	173725	150162	80581	73858	354509	354509	70.08	93.08	2653	d__Bacteria;p__CSP1-3;c__CSP1-3;o__CSP1-3;f__13-1-40CM-64-14;g__SpSt-315;s__
JZ-2_201803_bins_91	GCA_031459495.1	Hot spring	86.11	1.6	0	2699002	10	36	37	159626	159626	74972	72945	617959	617959	69.93	93.24	2687	d__Bacteria;p__CSP1-3;c__CSP1-3;o__CSP1-3;f__13-1-40CM-64-14;g__SpSt-315;s__
Terrabacteria_group_bacterium_ANGP1_NP_4	GCA_005888595.1	Temperate grassland soil	81.79	3.55	0	2943780	14853	325	507	17989	14232	9057	5776	89534	66354	64.76	88.28	3153	d__Bacteria;p__CSP1-3;c__CSP1-3;o__CSP1-3;f__13-1-40CM-64-14;g__NP-4;s__NP-4 sp005888595
Terrabacteria_group_bacterium_ANGP1_NP_8	GCA_005882335.1	Temperate grassland soil	89.51	4.81	0	2926019	2430	175	216	26552	22367	16720	13535	153713	119166	64.87	89.98	2930	d__Bacteria;p__CSP1-3;c__CSP1-3;o__CSP1-3;f__13-1-40CM-64-14;g__NP-4;s__NP-4 sp005882335
QQ_201901_bins_41	GCA_031296425.1	Hot spring	85.93	2.04	0	2256415	209	150	168	22142	20950	15042	13429	63245	63245	71.98	90.89	2301	d__Bacteria;p__CSP1-3;c__CSP1-3;o__CSP1-3;f__13-1-40CM-64-14;g__;s__
QQ_201912_bins_37	GCA_031458505.1	Hot spring	85	2.93	0	2189307	90	101	110	27754	26715	21676	19901	91136	91136	72.05	91.35	2219	d__Bacteria;p__CSP1-3;c__CSP1-3;o__CSP1-3;f__13-1-40CM-64-14;g__;s__
JZ-2_201912_bins_118	GCA_031459165.1	Hot spring	91.67	2.5	16.67	2266393	2600	60	86	55899	39204	37773	26323	137424	134781	72.22	91.18	2234	d__Bacteria;p__CSP1-3;c__CSP1-3;o__CSP1-3;f__13-1-40CM-64-14;g__;s__
JZ-2_201907_bins_91	GCA_031459155.1	Hot spring	90.74	2.04	0	2252364	2100	74	95	49422	39813	30437	23686	117120	109873	72.18	91.42	2228	d__Bacteria;p__CSP1-3;c__CSP1-3;o__CSP1-3;f__13-1-40CM-64-14;g__;s__
JZ-2_202101_bins_139	GCA_031458895.1	Hot spring	91.67	2.04	0	2272358	2100	59	80	66532	52331	38514	28378	145246	131712	72.22	91.29	2244	d__Bacteria;p__CSP1-3;c__CSP1-3;o__CSP1-3;f__13-1-40CM-64-14;g__;s__
JZ-2_201808_bins_15	GCA_031459455.1	Hot spring	89.81	0.93	0	2284708	585	19	25	159652	128991	120247	91364	296508	249576	72.07	91.56	2234	d__Bacteria;p__CSP1-3;c__CSP1-3;o__CSP1-3;f__13-1-40CM-64-14;g__;s__
JZ-1_202101_bins_75	GCA_031459815.1	Hot spring	90.74	1.85	0	2220089	291	19	22	145668	140849	116846	100899	354890	354890	72.28	91.65	2176	d__Bacteria;p__CSP1-3;c__CSP1-3;o__CSP1-3;f__13-1-40CM-64-14;g__;s__
JZ-2_202007_bins_149	GCA_031459035.1	Hot spring	91.67	2.04	0	2303348	485	22	27	135197	121906	104697	85291	322895	286207	72.09	90.94	2252	d__Bacteria;p__CSP1-3;c__CSP1-3;o__CSP1-3;f__13-1-40CM-64-14;g__;s__
JZ-2_201709_bins_171	GCA_031459615.1	Hot spring	91.67	1.85	0	2341374	2611	23	50	211211	83468	101798	46775	298889	219280	72.1	90.9	2295	d__Bacteria;p__CSP1-3;c__CSP1-3;o__CSP1-3;f__13-1-40CM-64-14;g__;s__
JZ-2_201705_bins_199	GCA_031459735.1	Hot spring	90.74	2.04	0	2396320	5180	20	74	181953	55104	119816	32312	437297	116683	71.94	89.71	2342	d__Bacteria;p__CSP1-3;c__CSP1-3;o__CSP1-3;f__13-1-40CM-64-14;g__;s__
GXS_201709_bins_140	GCA_031460115.1	Hot spring	91.67	2.04	0	2499973	196	14	16	352237	352237	178569	156236	602556	602556	71.77	91.13	2426	d__Bacteria;p__CSP1-3;c__CSP1-3;o__CSP1-3;f__13-1-40CM-64-14;g__;s__
Armatimonadetes_bacterium_CSP1-3	GCA_001443485.1	Sediment of alluvial aquifer	84.41	2.04	0	2535673	522	154	167	28046	22932	16465	15180	108837	108837	68.26	92.39	2607	d__Bacteria;p__CSP1-3;c__CSP1-3;o__CSP1-3;f__CSP1-3;g__CSP1-3;s__CSP1-3 sp001443485
JZ-2_201912_bins_76	GCA_031459065.1	Hot spring	90.43	2.22	14.29	2697660	10	81	82	58008	52998	33304	32898	196963	196963	69.33	92.27	2677	d__Bacteria;p__CSP1-3;c__CSP1-3;o__CSP1-3;f__CSP1-3;g__CSP1-3;s__
JZ-2_201709_bins_123	GCA_031459715.1	Hot spring	90.43	0.93	0	2761254	50	75	80	67768	58214	36816	34515	213826	163209	69.39	92.2	2722	d__Bacteria;p__CSP1-3;c__CSP1-3;o__CSP1-3;f__CSP1-3;g__CSP1-3;s__
JZ-2_201907_bins_106	GCA_031459305.1	Hot spring	87.65	1.11	0	2807098	0	88	88	51237	51237	31898	31898	142490	142490	69.31	92.08	2777	d__Bacteria;p__CSP1-3;c__CSP1-3;o__CSP1-3;f__CSP1-3;g__CSP1-3;s__
JZ-2_202007_bins_63	GCA_031458955.1	Hot spring	82.1	2.41	25	2544166	70	216	223	16587	16325	11778	11408	65091	65091	69.26	92.27	2658	d__Bacteria;p__CSP1-3;c__CSP1-3;o__CSP1-3;f__CSP1-3;g__CSP1-3;s__
JZ-2_202101_bins_146	GCA_031458875.1	Hot spring	83.36	1.11	0	2509106	20	71	73	51177	48188	35339	34371	138098	138098	69.57	92.48	2492	d__Bacteria;p__CSP1-3;c__CSP1-3;o__CSP1-3;f__CSP1-3;g__CSP1-3;s__
Firmicutes_bacterium_SpSt-190*	GCA_011055945.1	Hydrothermal vent	93.21	1.3	0	3005197	0	28	28	241352	241352	107328	107328	577674	577674	73.71	91.4	2832	d__Bacteria;p__CSP1-3;c__CSP1-3;o__CSP1-3;f__CSP1-3;g__SpSt-190;s__SpSt-190 sp011055945
JZ-2_202101_bins_93	GCA_031458815.1	Hot spring	85.82	0.37	0	2719586	24172	173	419	23948	8803	15720	6432	70418	42769	72.49	89.77	2751	d__Bacteria;p__CSP1-3;c__CSP1-3;o__CSP1-3;f__CSP1-3;g__VGFA01;s__
GXS_201709_bins_20	GCA_031460055.1	Hot spring	91.36	0.99	0	3002776	60	57	63	112818	112818	52680	47662	240082	240082	72.91	91.09	2888	d__Bacteria;p__CSP1-3;c__CSP1-3;o__CSP1-3;f__CSP1-3;g__SpSt-190;s__
JZ-1_202101_bins_28	GCA_031459835.1	Hot spring	82.28	0.62	0	2335183	0	77	77	41964	41964	30327	30327	102386	102386	73.77	92.01	2292	d__Bacteria;p__CSP1-3;c__CSP1-3;o__CSP1-3;f__CSP1-3;g__SpSt-190;s__
JZ-2_201907_bins_2	GCA_031459295.1	Hot spring	92.28	0.99	0	2839191	0	42	42	111921	111921	67599	67599	225229	225229	73.21	91.5	2727	d__Bacteria;p__CSP1-3;c__CSP1-3;o__CSP1-3;f__CSP1-3;g__SpSt-190;s__
JZ-2_201803_bins_100	GCA_031459625.1	Hot spring	91.36	2.38	9.09	2764829	3361	47	82	86338	55186	58826	33676	354833	114779	73.26	90.78	2669	d__Bacteria;p__CSP1-3;c__CSP1-3;o__CSP1-3;f__CSP1-3;g__SpSt-190;s__
JZ-2_201912_bins_133	GCA_031459135.1	Hot spring	92.28	0.99	0	2800458	0	31	31	146872	146872	90337	90337	374025	374025	73.23	91.32	2693	d__Bacteria;p__CSP1-3;c__CSP1-3;o__CSP1-3;f__CSP1-3;g__SpSt-190;s__
JZ-2_201901_bins_58	GCA_031459375.1	Hot spring	89.51	0.99	0	2764050	0	97	97	39353	39353	28495	28495	117559	117559	73.22	91.26	2700	d__Bacteria;p__CSP1-3;c__CSP1-3;o__CSP1-3;f__CSP1-3;g__SpSt-190;s__
JZ-2_201709_bins_186	GCA_031459585.1	Hot spring	93.21	2.38	14.29	3037923	0	51	51	106480	106480	59567	59567	298025	298025	73.09	91.41	2926	d__Bacteria;p__CSP1-3;c__CSP1-3;o__CSP1-3;f__CSP1-3;g__SpSt-190;s__
JZ-2_201808_bins_219	GCA_031459435.1	Hot spring	90.43	0.99	0	2851039	0	57	57	78760	78760	50018	50018	278663	278663	73.45	91.52	2766	d__Bacteria;p__CSP1-3;c__CSP1-3;o__CSP1-3;f__CSP1-3;g__SpSt-190;s__
JZ-2_202007_bins_156	GCA_031459055.1	Hot spring	88.58	0.8	0	2697980	12452	76	203	52426	19086	35499	13229	167790	76434	73.41	89.18	2614	d__Bacteria;p__CSP1-3;c__CSP1-3;o__CSP1-3;f__CSP1-3;g__SpSt-190;s__
HHBFW-2_201803_bins_245	GCA_031459855.1	Hot spring	93.52	1.6	0	3186079	197	4	6	3154138	1388233	796519	530980	3154138	1535749	72.02	89.88	2912	d__Bacteria;p__CSP1-3;c__CSP1-3;o__CSP1-3;f__CSP1-3;g__;s__
JZ-2_201808_bins_221	GCA_031459385.1	Hot spring	91.67	1.42	0	3301802	20	59	61	153063	153063	55962	54127	405785	405785	71.88	92.77	3225	d__Bacteria;p__CSP1-3;c__CSP1-3;o__CSP1-3;f__CSP1-3;g__;s__
JZ-2_201803_bins_109	GCA_031459555.1	Hot spring	92.59	1.6	0	3134448	176	79	95	58578	47162	39676	32992	298563	298563	71.88	92.66	3061	d__Bacteria;p__CSP1-3;c__CSP1-3;o__CSP1-3;f__CSP1-3;g__;s__
JZ-2_201907_bins_61	GCA_031459275.1	Hot spring	88.27	0.68	0	2929178	60	100	106	46598	41820	29291	27633	122036	122036	72.02	92.91	2863	d__Bacteria;p__CSP1-3;c__CSP1-3;o__CSP1-3;f__CSP1-3;g__;s__
QQ_201912_bins_208	GCA_031458515.1	Hot spring	90.64	0.19	0	2891149	10	110	111	36358	34167	26283	26046	116278	116278	72.38	93.88	2850	d__Bacteria;p__CSP1-3;c__CSP1-3;o__CSP1-3;f__CSP1-3;g__VGFA01;s__
JZ-2_202007_bins_93	GCA_031458995.1	Hot spring	86.32	0.99	0	2729951	13151	79	213	51317	19746	34556	12754	123858	84311	73.31	89.1	2668	d__Bacteria;p__CSP1-3;c__CSP1-3;o__CSP1-3;f__CSP1-3;g__SpSt-190;s__
JZ-2_201901_bins_77	GCA_031459345.1	Hot spring	85.96	1.3	0	2775311	50	199	204	22673	21642	13946	13604	71917	71917	72.4	94.02	2839	d__Bacteria;p__CSP1-3;c__CSP1-3;o__CSP1-3;f__CSP1-3;g__VGFA01;s__
JZ-2_202101_bins_137	GCA_031458945.1	Hot spring	81.03	0.34	0	2556011	40	106	110	40344	36036	24113	23236	88120	88120	72.71	94.26	2547	d__Bacteria;p__CSP1-3;c__CSP1-3;o__CSP1-3;f__CSP1-3;g__VGFA01;s__
JZ-2_201907_bins_90	GCA_031459235.1	Hot spring	91.02	0.37	0	2838009	10	109	110	39454	39454	26036	25799	123866	123866	72.37	93.91	2813	d__Bacteria;p__CSP1-3;c__CSP1-3;o__CSP1-3;f__CSP1-3;g__VGFA01;s__
JZ-4_201709_bins_106	GCA_031458775.1	Hot spring	92.59	2.04	0	3710879	141	137	150	52927	42904	27086	24738	196893	165663	68.83	93.61	3610	d__Bacteria;p__CSP1-3;c__CSP1-3;o__CSP1-3;f__CSP1-3;g__VGFA01;s__
JZ-2_201803_bins_44	GCA_031459535.1	Hot spring	84.52	2.22	0	3115143	10	138	139	34603	34586	22573	22411	132502	132502	68.68	94.01	3115	d__Bacteria;p__CSP1-3;c__CSP1-3;o__CSP1-3;f__CSP1-3;g__;s__
HHBFW-2_201803_bins_99	GCA_031459875.1	Hot spring	89.81	0.19	0	3053559	40	67	71	77862	74619	45575	43007	311717	311717	70.09	92.86	3042	d__Bacteria;p__CSP1-3;c__CSP1-3;o__CSP1-3;f__CSP1-3;g__;s__
JZ-2_201808_bins_132	GCA_031459465.1	Hot spring	83.33	2.61	16.67	3128332	188	138	156	33539	29969	22669	20052	82043	82043	69.96	92.44	3114	d__Bacteria;p__CSP1-3;c__CSP1-3;o__CSP1-3;f__CSP1-3;g__;s__
JZ-2_201709_bins_164	GCA_031459655.1	Hot spring	81.48	1.11	0	2889745	202	153	173	27825	25449	18887	16702	65538	65538	70.23	92.76	2942	d__Bacteria;p__CSP1-3;c__CSP1-3;o__CSP1-3;f__CSP1-3;g__;s__
JZ-2_201912_bins_183	GCA_031459175.1	Hot spring	88.89	0.19	0	3646875	0	67	67	76416	76416	54430	54430	388819	388819	71.01	92.84	3550	d__Bacteria;p__CSP1-3;c__CSP1-3;o__CSP1-3;f__CSP1-3;g__;s__
*These MAGs can be downloaded from Genome Taxonomy Database (GTDB v207) (https://data.ace.uq.edu.au/public/gtdb/data/releases/release207/207.0/) and Tables S31-S41

## Sheet: Table S3
Table S3. Brief nomenclature of Sysuimicrobiota MAGs. Families were distinguished by the different color codings.
MAGs	Phylum	Class	Order	Family	Genus	Species (S)
Firmicutes_bacterium_SpSt-238*	Sysuimicrobiota	Sysuimicrobiia	Sysuimicrobiales	Sysuimicrobiaceae	Sysuimicrobium	Ca. Sysuimicrobium thermophilum
Firmicutes_bacterium_SpSt-150*
Firmicutes_bacterium_SpSt-316*
QQ_201705_bins_27						Sysuimicrobium tengchongense
QQ_201808_bins_108
GXS_201803_bins_52
BF2_201808_bins_94
BF3_201808_bins_84						Sysuimicrobium calidum
JZ-2_201709_bins_138
QQ_201709_bins_94
BF2_201808_bins_49
HHBFW-2_201803_bins_120
GXS_201709_bins_92					Caldifonticola	Caldifonticola tengchongensis
BF3_201808_bins_64
BF2_201808_bins_90					Tepidifontimicrobium	Tepidifontimicrobium thermophilum
BF3_201808_bins_69
BF4_201808_bins_122
DPZ-5_202101_bins_78
Firmicutes_bacterium_SpSt-1075*
Firmicutes_bacterium_SpSt-247*
GXS_201709_bins_91
GXS_201907_bins_29
GXS_201912_bins_105
GXS_202007_bins_45
GXS_202101_bins_47
HHBFW-2_201709_bins_6
HHBFW-2_201803_bins_14
JZ-1_202101_bins_99
JZ-2_201705_bins_18
JZ-2_201709_bins_161
JZ-2_201808_bins_125
JZ-2_201901_bins_93
JZ-2_201912_bins_109
JZ-2_202007_bins_70
JZ-2_202101_bins_114
JZ-3_201705_bins_75
JZ-3_201901_bins_58
JZ-3_201907_bins_80
QQ_201705_bins_52
QQ_201709_bins_129
QQ_201803_bins_89
QQ_201808_bins_77
QQ_201901_bins_88
QQ_201907_bins_138
QQ_201912_bins_187
QQ_202007_bins_82
QQ_202101_bins_52
SRBZ-1_202007_bins_9
SZTDM-2_201709_bins_69
QQ_201705_bins_113				Thermofontiviventaceae	Thermofontivivens	Thermofontivivens primus
JZ-1_202007_bins_65
JZ-1_201907_bins_44
Firmicutes_bacterium_SpSt-139*						Ca. Thermofontivivens secundus
Firmicutes_bacterium_SpSt-280*
Firmicutes_bacterium_SpSt-217*
Firmicutes_bacterium_SpSt-165*
Terrabacteria_group_bacterium_ANGP1_NP_3				Segetimicrobiaceae	Segetimicrobium	Ca.Segetimicrobium genomatis
Firmicutes_bacterium_SpSt-351*				Kaftiobacteriaceae	Kaftiobacterium	Ca. Kaftiobacterium primum
JZ-2_202007_bins_140						Kaftiobacterium secundum
JZ-1_202101_bins_125
JZ-2_201907_bins_84
JZ-2_201705_bins_188
JZ-2_201912_bins_67
JZ-2_201808_bins_26
JZ-2_202101_bins_11
JZ-2_201709_bins_62
JZ-2_201803_bins_91
Terrabacteria_group_bacterium_ANGP1_NP_4					Telluricultor	Ca.Telluricultor primus
Terrabacteria_group_bacterium_ANGP1_NP_8						Ca.Telluricultor secundus
QQ_201901_bins_41					Calidihabitans	Calidihabitans tengchongensis
QQ_201912_bins_37
JZ-2_201912_bins_118
JZ-2_201907_bins_91
JZ-2_202101_bins_139
JZ-2_201808_bins_15
JZ-1_202101_bins_75
JZ-2_202007_bins_149
JZ-2_201709_bins_171
JZ-2_201705_bins_199
GXS_201709_bins_140
Armatimonadetes_bacterium_CSP1-3				Humicultoraceae	Humicultor	Ca. Humicultor riflensis
JZ-2_201912_bins_76						Humicultor tengchongensis
JZ-2_201709_bins_123
JZ-2_201907_bins_106
JZ-2_202007_bins_63
JZ-2_202101_bins_146
Firmicutes_bacterium_SpSt-190*					Geohabitans	Ca. Geohabitans canadensis
JZ-2_202101_bins_93						Geohabitans tengchongensis
GXS_201709_bins_20
JZ-1_202101_bins_28
JZ-2_201907_bins_2
JZ-2_201803_bins_100
JZ-2_201912_bins_133
JZ-2_201901_bins_58
JZ-2_201709_bins_186
JZ-2_201808_bins_219
JZ-2_202007_bins_156
HHBFW-2_201803_bins_245					Fervidifonticultor	Fervidifonticultor primus
JZ-2_201808_bins_221						Ca. Fervidifonticultor secundus
JZ-2_201803_bins_109
JZ-2_201907_bins_61
QQ_201912_bins_208						Ca. Fervidifonticultor tertius
JZ-2_202007_bins_93
JZ-2_201901_bins_77
JZ-2_202101_bins_137
JZ-2_201907_bins_90
JZ-4_201709_bins_106						Ca. Fervidifonticultor quartus
JZ-2_201803_bins_44						Ca. Fervidifonticultor quintus
HHBFW-2_201803_bins_99						Ca. Fervidifonticultor sextus
JZ-2_201808_bins_132						Ca. Fervidifonticultor septimus
JZ-2_201709_bins_164						Ca. Fervidifonticultor octavus
JZ-2_201912_bins_183
*These MAGs can be downloaded from Genome Taxonomy Database (GTDB v207) (https://data.ace.uq.edu.au/public/gtdb/data/releases/release207/207.0/) and Tables S31-S41

## Sheet: Table S4
Table S4. Geographic distribution and abundance (%) of Sysubacterita in different samples based on IMNGS online database.
Sample_Name	Description	latitude	longitude	geographic location	Sysuimicrobiaceae																					Thermofontiviventaceae					Segetimicrobiaceae	Kaftiobacteriaceae															Humicultoraceae
					GXS_201907_bins_29	QQ_201912_bins_187	Firmicutes_bacterium_SpSt-1075	QQ_201803_bins_89	SRBZ-1_202007_bins_9	BF4_201808_bins_122	QQ_202101_bins_52	GXS_202101_bins_47	QQ_202007_bins_82	BF3_201808_bins_64	QQ_201705_bins_52	BF2_201808_bins_90	HHBFW-2_201709_bins_6	QQ_201808_bins_77	QQ_201901_bins_88	QQ1.bin.3	GXS_201912_bins_105	HHBFW-2_201803_bins_14	HHBFW-2_201803_bins_120	QQ1.bin.47	QQ_201709_bins_129	Firmicutes_bacterium_SpSt-217	Firmicutes_bacterium_SpSt-280	QQ_201705_bins_113	Firmicutes_bacterium_SpSt-165	JZ-1_201907_bins_44	Terrabacteria_group_bacterium_ANGP1_NP_7	JZ-2_201709_bins_62	JZ-2_202007_bins_149	JZ-2_201907_bins_91	JZ-2_201907_bins_84	JZ-2_201705_bins_199	JZ-2_201705_bins_188	JZ-1_202101_bins_125	GXS_201709_bins_140	JZ-2_201803_bins_91	JZ-2_201808_bins_26	JZ-2_202101_bins_11	JZ-2_201912_bins_118	JZ-2_201709_bins_171	JZ-2_202101_bins_139	JZ-2_201912_bins_67	Firmicutes_bacterium_SpSt-190	JZ-2_201901_bins_77	JZ-2_201808_bins_219
ERR1360131	soil	-251.151	31.58	missing	0	0	0	0	0	0	0	0	0	0	0	0	0	0	0	0	0	0	0	0	0	0	0	0	0	0	0.151029	0	0	0	0	0	0	0	0	0	0	0	0	0	0	0	0	0	0
ERR1360134	soil	-251.151	31.58	missing	0	0	0	0	0	0	0	0	0	0	0	0	0	0	0	0	0	0	0	0	0	0	0	0	0	0	0.423027	0	0	0	0	0	0	0	0	0	0	0	0	0	0	0	0	0	0
ERR1360136	soil	-251.151	31.58	missing	0	0	0	0	0	0	0	0	0	0	0	0	0	0	0	0	0	0	0	0	0	0	0	0	0	0	0.127166	0	0	0	0	0	0	0	0	0	0	0	0	0	0	0	0	0	0
ERR1360137	soil	-251.151	31.58	missing	0	0	0	0	0	0	0	0	0	0	0	0	0	0	0	0	0	0	0	0	0	0	0	0	0	0	0.171506	0	0	0	0	0	0	0	0	0	0	0	0	0	0	0	0	0	0
ERR245074	soil	-77.5184	167.111	Antarctica	0	0	0	0	0	0	0	0	0	0	0	0	0	0	0	0	0	0	0	0	0	0	0	0	0	0	0.120084	0	0	0	0	0	0	0	0	0	0	0	0	0	0	0	0	0	0
ERR245076	soil	-77.5184	167.111	Antarctica	2.13231	0	0	0	0	0	0	0	0	0	0	0	0	0	0	0	0	0	0	0	0	0	0	0	0	0	0	0	0	0	0	0	0	0	0	0	0	0	0	0	0	0	0	0	0
ERR245072	soil	-77.5184	167.111	Antarctica	1.24704	0	0	0	0	0	0	0	0	0	0	0	0	0	0	0	0	0	0	0	0	0	0	0	0	0	0	0	0	0	0	0	0	0	0	0	0	0	0	0	0	0	0	0	0
ERR245073	soil	-77.5184	167.111	Antarctica	0.468541	0	0	0	0	0	0	0	0	0	0	0	0	0	0	0	0	0	0	0	0	0	0	0	0	0	0	0	0	0	0	0	0	0	0	0	0	0	0	0	0	0	0	0	0
SRR3454502	soil	-33.6598	150.265	Australia	0	0	0	0	0	0	0	0	0	0	0	0	0	0	0	0	0	0	0	0	0	0	0	0	0	0	0	0	0	0	0	0	0	0	0	0	0	0	0	0	0	0	0	0	0
SRR3456173	soil	-33.6598	150.265	Australia	0	0	0	0	0	0	0	0	0	0	0	0	0	0	0	0	0	0	0	0	0	0	0	0	0	0	0	0	0	0	0	0	0	0	0	0	0	0	0	0	0	0	0	0	0
SRR3454510	soil	-33.653	150.268	Australia	0	0	0	0	0	0	0	0	0	0	0	0	0	0	0	0	0	0	0	0	0	0	0	0	0	0	0	0	0	0	0	0	0	0	0	0	0	0	0	0	0	0	0	0	0
SRR3456181	soil	-33.653	150.268	Australia	0	0	0	0	0	0	0	0	0	0	0	0	0	0	0	0	0	0	0	0	0	0	0	0	0	0	0	0	0	0	0	0	0	0	0	0	0	0	0	0	0	0	0	0	0
SRR3453306	soil	-30.2043	149.594	Australia	0	0	0	0	0	0	0	0	0	0	0	0	0	0	0	0	0	0	0	0	0	0	0	0	0	0	0	0	0	0	0	0	0	0	0	0	0	0	0	0	0	0	0	0	0
SRR3453308	soil	-21.1596	149.113	Australia	0	0	0	0	0	0	0	0	0	0	0	0	0	0	0	0	0	0	0	0	0	0	0	0	0	0	0	0	0	0	0	0	0	0	0	0	0	0	0	0	0	0	0	0	0
ERR1794570	soil	-21.1	55.3	France	0	0	0	0	0	0	0	0	0	0	0	0	0	0	0	0	0	0	0	0	0	0	0	0	0	0	0.133204	0	0	0	0	0	0	0	0	0	0	0	0	0	0	0	0	0	0
ERR1794664	soil	-21.1	55.3	France	0	0	0	0	0	0	0	0	0	0	0	0	0	0	0	0	0	0	0	0	0	0	0	0	0	0	0.216659	0	0	0	0	0	0	0	0	0	0	0	0	0	0	0	0	0	0
SRR3454760	soil	-13.5539	132.271	Australia	0	0	0	0	0	0	0	0	0	0	0	0	0	0	0	0	0	0	0	0	0	0	0	0	0	0	0.163741	0	0	0	0	0	0	0	0	0	0	0	0	0	0	0	0	0	0
SRR3453322	soil	-13.5216	132.453	Australia	0	0	0	0	0	0	0	0	0	0	0	0	0	0	0	0	0	0	0	0	0	0	0	0	0	0	0	0	0	0	0	0	0	0	0	0	0	0	0	0	0	0	0	0	0
SRR3454764	soil	-13.5165	132.458	Australia	0	0	0	0	0	0	0	0	0	0	0	0	0	0	0	0	0	0	0	0	0	0	0	0	0	0	0	0	0	0	0	0	0	0	0	0	0	0	0	0	0	0	0	0	0
SRR3454530	soil	-13.1791	130.794	Australia	0	0	0	0	0	0	0	0	0	0	0	0	0	0	0	0	0	0	0	0	0	0	0	0	0	0	0.154293	0	0	0	0	0	0	0	0	0	0	0	0	0	0	0	0	0	0
SRR3454758	soil	-12.9028	132.631	Australia	0	0	0	0	0	0	0	0	0	0	0	0	0	0	0	0	0	0	0	0	0	0	0	0	0	0	0	0	0	0	0	0	0	0	0	0	0	0	0	0	0	0	0	0	0
SRR3454293	soil	-12.8654	132.819	Australia	0	0	0	0	0	0	0	0	0	0	0	0	0	0	0	0	0	0	0	0	0	0	0	0	0	0	0	0	0	0	0	0	0	0	0	0	0	0	0	0	0	0	0	0	0
SRR3454294	soil	-12.8654	132.819	Australia	0	0	0	0	0	0	0	0	0	0	0	0	0	0	0	0	0	0	0	0	0	0	0	0	0	0	0	0	0	0	0	0	0	0	0	0	0	0	0	0	0	0	0	0	0
SRR3454292	soil	-12.8649	132.79	Australia	0	0	0	0	0	0	0	0	0	0	0	0	0	0	0	0	0	0	0	0	0	0	0	0	0	0	0.106906	0	0	0	0	0	0	0	0	0	0	0	0	0	0	0	0	0	0
SRR3454762	soil	-12.8575	132.687	Australia	0	0	0	0	0	0	0	0	0	0	0	0	0	0	0	0	0	0	0	0	0	0	0	0	0	0	0	0	0	0	0	0	0	0	0	0	0	0	0	0	0	0	0	0	0
SRR3454290	soil	-12.8233	132.798	Australia	0	0	0	0	0	0	0	0	0	0	0	0	0	0	0	0	0	0	0	0	0	0	0	0	0	0	0	0	0	0	0	0	0	0	0	0	0	0	0	0	0	0	0	0	0
SRR3456128	soil	-12.7061	132.843	Australia	0	0	0	0	0	0	0	0	0	0	0	0	0	0	0	0	0	0	0	0	0	0	0	0	0	0	0	0	0	0	0	0	0	0	0	0	0	0	0	0	0	0	0	0	0
SRR3454304	soil	-12.6786	132.479	Australia	0	0	0	0	0	0	0	0	0	0	0	0	0	0	0	0	0	0	0	0	0	0	0	0	0	0	0.133511	0	0	0	0	0	0	0	0	0	0	0	0	0	0	0	0	0	0
SRR3454296	soil	-12.6763	132.814	Australia	0	0	0	0	0	0	0	0	0	0	0	0	0	0	0	0	0	0	0	0	0	0	0	0	0	0	0	0	0	0	0	0	0	0	0	0	0	0	0	0	0	0	0	0	0
SRR3454302	soil	-12.6733	132.482	Australia	0	0	0	0	0	0	0	0	0	0	0	0	0	0	0	0	0	0	0	0	0	0	0	0	0	0	0	0	0	0	0	0	0	0	0	0	0	0	0	0	0	0	0	0	0
SRR3454298	soil	-12.4305	132.949	Australia	0	0	0	0	0	0	0	0	0	0	0	0	0	0	0	0	0	0	0	0	0	0	0	0	0	0	0.138672	0	0	0	0	0	0	0	0	0	0	0	0	0	0	0	0	0	0
SRR3454485	soil	-10.4835	105.644	ChristmasIsland	0	0	0	0	0	0	0	0	0	0	0	0	0	0	0	0	0	0	0	0	0	0	0	0	0	0	0	0	0	0	0	0	0	0	0	0	0	0	0	0	0	0	0	0	0
SRR2034682	soil	10.26	-61.43	TrinidadandTobago:Trinidad	0	0	0	0	0	0	0	0	0	0	0	0	0	0	0	0	0	0	0	0	0	0	0	0	0	0	0	0	0	0	0	0	0	0	0	0	0	0	0	0	0	0	0	0	0
SRR2034683	soil	10.26	-61.43	TrinidadandTobago:Trinidad	0	0	0	0	0	0	0	0	0	0	0	0	0	0	0	0	0	0	0	0	0	0	0	0	0	0	0	0.89497	0	0	0	0	0	0	0	0	0	0	0	0	0	0	0	0	0
SRR2034684	soil	10.26	-61.43	TrinidadandTobago:Trinidad	0	0	0	0	0	0	0	0	0	0	0	0	0	0	0	0	0	0	0	0	0	0	0	0	0	0	0	0	0	0	0	0	0	0	0	0	0	0	0	0	0	0	0	0	0
SRR3066855	soil	10.35	-61.27	TrinidadandTobago	0	0	0	0	0	0	0	0	0	0	0	0	0	0	0	0	0	0	0	0	0	0	0	0	0	0	0	0	0	0	0	0	0	0	0	0	0	0	0	0	0	0	0	0	0
SRR3066876	soil	10.38	-61.28	TrinidadandTobago	0	0	0	0	0	0	0	0	0	0	0	0	0	0	0	0	0	0	0	0	0	0	0	0	0	0	0.155814	0	0	0	0	0	0	0	0	0	0	0	0	0	0	0	0	0	0
SRR3066896	soil	10.46	-61.1	TrinidadandTobago	0	0	0	0	0	0	0	0	0	0	0	0	0	0	0	0	0	0	0	0	0	0	0	0	0	0	0.111442	0	0	0	0	0	0	0	0	0	0	0	0	0	0	0	0	0	0
SRR3066899	soil	10.47	-61.1	TrinidadandTobago	0	0	0	0	0	0	0	0	0	0	0	0	0	0	0	0	0	0	0	0	0	0	0	0	0	0	0.139611	0	0	0	0	0	0	0	0	0	0	0	0	0	0	0	0	0	0
SRR3066900	soil	10.47	-61.1	TrinidadandTobago	0	0	0	0	0	0	0	0	0	0	0	0	0	0	0	0	0	0	0	0	0	0	0	0	0	0	0.124274	0	0	0	0	0	0	0	0	0	0	0	0	0	0	0	0	0	0
SRR3066904	soil	10.48	-61.1	TrinidadandTobago	0	0	0	0	0	0	0	0	0	0	0	0	0	0	0	0	0	0	0	0	0	0	0	0	0	0	0.121271	0	0	0	0	0	0	0	0	0	0	0	0	0	0	0	0	0	0
ERR3218575	soil	11	11	United Kingdom	0	0	0	0	0	0	0	0	0	0	0	0	0	0	0	0	0	0	0	0	0	0	0	0	0	0	0	0	0	0	0	0	0	0	0	0	0	0	0	0	0	0	0	0	0
SRR8511350	soil	11.43	107.43	Viet Nam: Cattien National Park	0	0	0	0	0	0	0	0	0	0	0	0	0	0	0	0	0	0	0	0	0	0	0	0	0	0	0.334302	0	0	0	0	0	0	0	0	0	0	0	0	0	0	0	0	0	0
SRR8511351	soil	11.43	107.43	Viet Nam: Cattien National Park	0	0	0	0	0	0	0	0	0	0	0	0	0	0	0	0	0	0	0	0	0	0	0	0	0	0	0.33462	0	0	0	0	0	0	0	0	0	0	0	0	0	0	0	0	0	0
SRR8511352	soil	11.43	107.43	Viet Nam: Cattien National Park	0	0	0	0	0	0	0	0	0	0	0	0	0	0	0	0	0	0	0	0	0	0	0	0	0	0	0.369127	0	0	0	0	0	0	0	0	0	0	0	0	0	0	0	0	0	0
SRR8511353	soil	11.43	107.43	Viet Nam: Cattien National Park	0	0	0	0	0	0	0	0	0	0	0	0	0	0	0	0	0	0	0	0	0	0	0	0	0	0	0.147679	0	0	0	0	0	0	0	0	0	0	0	0	0	0	0	0	0	0
SRR8511373	soil	11.43	107.43	Viet Nam: Cattien National Park	0	0	0	0	0	0	0	0	0	0	0	0	0	0	0	0	0	0	0	0	0	0	0	0	0	0	0.625	0	0	0	0	0	0	0	0	0	0	0	0	0	0	0	0	0	0
SRR8511375	soil	11.43	107.43	Viet Nam: Cattien National Park	0	0	0	0	0	0	0	0	0	0	0	0	0	0	0	0	0	0	0	0	0	0	0	0	0	0	0.478232	0	0	0	0	0	0	0	0	0	0	0	0	0	0	0	0	0	0
SRR8511376	soil	11.43	107.43	Viet Nam: Cattien National Park	0	0	0	0	0	0	0	0	0	0	0	0	0	0	0	0	0	0	0	0	0	0	0	0	0	0	1.36616	0	0	0	0	0	0	0	0	0	0	0	0	0	0	0	0	0	0
SRR8511377	soil	11.43	107.43	Viet Nam: Cattien National Park	0	0	0	0	0	0	0	0	0	0	0	0	0	0	0	0	0	0	0	0	0	0	0	0	0	0	0.145159	0	0	0	0	0	0	0	0	0	0	0	0	0	0	0	0	0	0
SRR8511357	soil	11.45	107.44	Viet Nam: Cattien National Park	0	0	0	0	0	0	0	0	0	0	0	0	0	0	0	0	0	0	0	0	0	0	0	0	0	0	3.03098	0	0	0	0	0	0	0	0	0	0	0	0	0	0	0	0	0	0
SRR8511358	soil	11.45	107.44	Viet Nam: Cattien National Park	0	0	0	0	0	0	0	0	0	0	0	0	0	0	0	0	0	0	0	0	0	0	0	0	0	0	2.14617	0	0	0	0	0	0	0	0	0	0	0	0	0	0	0	0	0	0
SRR8511359	soil	11.45	107.44	Viet Nam: Cattien National Park	0	0	0	0	0	0	0	0	0	0	0	0	0	0	0	0	0	0	0	0	0	0	0	0	0	0	0.10273	0	0	0	0	0	0	0	0	0	0	0	0	0	0	0	0	0	0
SRR8511360	soil	11.45	107.44	Viet Nam: Cattien National Park	0	0	0	0	0	0	0	0	0	0	0	0	0	0	0	0	0	0	0	0	0	0	0	0	0	0	1.60955	0	0	0	0	0	0	0	0	0	0	0	0	0	0	0	0	0	0
SRR8511365	soil	11.45	107.44	Viet Nam: Cattien National Park	0	0	0	0	0	0	0	0	0	0	0	0	0	0	0	0	0	0	0	0	0	0	0	0	0	0	0.538768	0	0	0	0	0	0	0	0	0	0	0	0	0	0	0	0	0	0
SRR8511366	soil	11.45	107.44	Viet Nam: Cattien National Park	0	0	0	0	0	0	0	0	0	0	0	0	0	0	0	0	0	0	0	0	0	0	0	0	0	0	1.4234	0	0	0	0	0	0	0	0	0	0	0	0	0	0	0	0	0	0
SRR8511367	soil	11.45	107.44	Viet Nam: Cattien National Park	0	0	0	0	0	0	0	0	0	0	0	0	0	0	0	0	0	0	0	0	0	0	0	0	0	0	0.719544	0	0	0	0	0	0	0	0	0	0	0	0	0	0	0	0	0	0
SRR8511368	soil	11.45	107.44	Viet Nam: Cattien National Park	0	0	0	0	0	0	0	0	0	0	0	0	0	0	0	0	0	0	0	0	0	0	0	0	0	0	2.63023	0	0	0	0	0	0	0	0	0	0	0	0	0	0	0	0	0	0
SRR8511369	soil	11.45	107.44	Viet Nam: Cattien National Park	0	0	0	0	0	0	0	0	0	0	0	0	0	0	0	0	0	0	0	0	0	0	0	0	0	0	2.92881	0	0	0	0	0	0	0	0	0	0	0	0	0	0	0	0	0	0
SRR8511370	soil	11.45	107.44	Viet Nam: Cattien National Park	0	0	0	0	0	0	0	0	0	0	0	0	0	0	0	0	0	0	0	0	0	0	0	0	0	0	2.31608	0	0	0	0	0	0	0	0	0	0	0	0	0	0	0	0	0	0
SRR3607734	soil	18.3	-65.8	PuertoRico	0	0	0	0	0	0	0	0	0	0	0	0	0	0	0	0	0	0	0	0	0	0	0	0	0	0	0.14059	0	0	0	0	0	0	0	0	0	0	0	0	0	0	0	0	0	0
SRR3607736	soil	18.3	-65.8	PuertoRico	0	0	0	0	0	0	0	0	0	0	0	0	0	0	0	0	0	0	0	0	0	0	0	0	0	0	0.126348	0	0	0	0	0	0	0	0	0	0	0	0	0	0	0	0	0	0
DRR022239	soil	18.38	108.48	China	0	0	0	0	0	0	0	0	0	0	0	0	0	0	0	0	0	0	0	0	0	0	0	0	0	0	0.218267	0	0	0	0	0	0	0	0	0	0	0	0	0	0	0	0	0	0
SRR8307477	cave	19.0245	-99.0876	Mexico: Morelos	0	0	0	0	0	0	0	0	0	0	0	0	0	0	0	0	0	0	0	0	0	0	0	0	0	0	0	0	0	0	0	0	0	0	0	0	0	0	0	0	0	0	0	0	0
SRR8307478	cave	19.0245	-99.0876	Mexico: Morelos	0	0	0	0	0	0	0	0	0	0	0	0	0	0	0	0	0	0	0	0	0	0	0	0	0	0	0	0	0	0	0	0	0	0	0	0	0	0	0	0	0	0	0	0	0
SRR6957908	soil	19.38	110.48	China:Hainan	0	0	0	0	0	0	0	0	0	0	0	0	0	0	0	0	0	0	0	0	0	0	0	0	0	0	0	0	0	0	0	0	0	0	0	0	0	0	0	0	0	0	0	0	0
SRR2530543	soil	19.9313	-155.287	USA:Hawaii	0	0	0	0	0	0	0	0	0	0	0	0	0	0	0	0	0	0	0	0	0	0	0	0	0	0	0.322581	0	0	0	0	0	0	0	0	0	0	0	0	0	0	0	0	0	0
SRR2530544	soil	19.9313	-155.287	USA:Hawaii	0	0	0	0	0	0	0	0	0	0	0	0	0	0	0	0	0	0	0	0	0	0	0	0	0	0	0.32538	0	0	0	0	0	0	0	0	0	0	0	0	0	0	0	0	0	0
SRR2530550	soil	19.9313	-155.287	USA:Hawaii	0	0	0	0	0	0	0	0	0	0	0	0	0	0	0	0	0	0	0	0	0	0	0	0	0	0	0.197239	0	0	0	0	0	0	0	0	0	0	0	0	0	0	0	0	0	0
SRR2530552	soil	19.9313	-155.287	USA:Hawaii	0	0	0	0	0	0	0	0	0	0	0	0	0	0	0	0	0	0	0	0	0	0	0	0	0	0	0.972973	0	0	0	0	0	0	0	0	0	0	0	0	0	0	0	0	0	0
SRR2530554	soil	19.9313	-155.287	USA:Hawaii	0	0	0	0	0	0	0	0	0	0	0	0	0	0	0	0	0	0	0	0	0	0	0	0	0	0	0.43057	0	0	0	0	0	0	0	0	0	0	0	0	0	0	0	0	0	0
SRR2530556	soil	19.9313	-155.287	USA:Hawaii	0	0	0	0	0	0	0	0	0	0	0	0	0	0	0	0	0	0	0	0	0	0	0	0	0	0	0.938967	0.234742	0	0	0	0	0	0	0	0	0	0	0	0	0	0	0	0	0
SRR2530563	soil	19.9313	-155.287	USA:Hawaii	0	0	0	0	0	0	0	0	0	0	0	0	0	0	0	0	0	0	0	0	0	0	0	0	0	0	0.269058	0	0	0	0	0	0	0	0	0	0	0	0	0	0	0	0	0	0
SRR2530567	soil	19.9313	-155.287	USA:Hawaii	0	0	0	0	0	0	0	0	0	0	0	0	0	0	0	0	0	0	0	0	0	0	0	0	0	0	0.180505	0	0	0	0	0	0	0	0	0	0	0	0	0	0	0	0	0	0
SRR2530823	soil	19.9313	-155.287	USA:Hawaii	0	0	0	0	0	0	0	0	0	0	0	0	0	0	0	0	0	0	0	0	0	0	0	0	0	0	0.897868	0	0	0	0	0	0	0	0	0	0	0	0	0	0	0	0	0	0
SRR2530980	soil	19.9313	-155.287	USA:Hawaii	0	0	0	0	0	0	0	0	0	0	0	0	0	0	0	0	0	0	0	0	0	0	0	0	0	0	0.573395	0	0	0	0	0	0	0	0	0	0	0	0	0	0	0	0	0	0
SRR2530982	soil	19.9313	-155.287	USA:Hawaii	0	0	0	0	0	0	0	0	0	0	0	0	0	0	0	0	0	0	0	0	0	0	0	0	0	0	0	0.15625	0	0	0	0	0	0	0	0	0	0	0	0	0	0	0	0	0
SRR2530984	soil	19.9313	-155.287	USA:Hawaii	0	0	0	0	0	0	0	0	0	0	0	0	0	0	0	0	0	0	0	0	0	0	0	0	0	0	0.58651	0	0	0	0	0	0	0	0	0	0	0	0	0	0	0	0	0	0
SRR2530985	soil	19.9313	-155.287	USA:Hawaii	0	0	0	0	0	0	0	0	0	0	0	0	0	0	0	0	0	0	0	0	0	0	0	0	0	0	0.105374	0	0	0	0	0	0	0	0	0	0	0	0	0	0	0	0	0	0
SRR2530986	soil	19.9313	-155.287	USA:Hawaii	0	0	0	0	0	0	0	0	0	0	0	0	0	0	0	0	0	0	0	0	0	0	0	0	0	0	0.502513	0	0	0	0	0	0	0	0	0	0	0	0	0	0	0	0	0	0
SRR2530988	soil	19.9313	-155.287	USA:Hawaii	0	0	0	0	0	0	0	0	0	0	0	0	0	0	0	0	0	0	0	0	0	0	0	0	0	0	0.15528	0	0	0	0	0	0	0	0	0	0	0	0	0	0	0	0	0	0
SRR2530990	soil	19.9313	-155.287	USA:Hawaii	0	0	0	0	0	0	0	0	0	0	0	0	0	0	0	0	0	0	0	0	0	0	0	0	0	0	0.451263	0	0	0	0	0	0	0	0	0	0	0	0	0	0	0	0	0	0
SRR2530991	soil	19.9313	-155.287	USA:Hawaii	0	0	0	0	0	0	0	0	0	0	0	0	0	0	0	0	0	0	0	0	0	0	0	0	0	0	0.131234	0	0	0	0	0	0	0	0	0	0	0	0	0	0	0	0	0	0
SRR2530993	soil	19.9313	-155.287	USA:Hawaii	0	0	0	0	0	0	0	0	0	0	0	0	0	0	0	0	0	0	0	0	0	0	0	0	0	0	0.106952	0.106952	0	0	0	0	0	0	0	0	0	0	0	0	0	0	0	0	0
SRR2531004	soil	19.9313	-155.287	USA:Hawaii	0	0	0	0	0	0	0	0	0	0	0	0	0	0	0	0	0	0	0	0	0	0	0	0	0	0	0.212314	0	0	0	0	0	0	0	0	0	0	0	0	0	0	0	0	0	0
SRR2531008	soil	19.9313	-155.287	USA:Hawaii	0	0	0	0	0	0	0	0	0	0	0	0	0	0	0	0	0	0	0	0	0	0	0	0	0	0	0.164474	0	0	0	0	0	0	0	0	0	0	0	0	0	0	0	0	0	0
SRR2531014	soil	19.9313	-155.287	USA:Hawaii	0	0	0	0	0	0	0	0	0	0	0	0	0	0	0	0	0	0	0	0	0	0	0	0	0	0	0.202225	0	0	0	0	0	0	0	0	0	0	0	0	0	0	0	0	0	0
SRR2531015	soil	19.9313	-155.287	USA:Hawaii	0	0	0	0	0	0	0	0	0	0	0	0	0	0	0	0	0	0	0	0	0	0	0	0	0	0	0.389105	0	0	0	0	0	0	0	0	0	0	0	0	0	0	0	0	0	0
SRR2531023	soil	19.9313	-155.287	USA:Hawaii	0	0	0	0	0	0	0	0	0	0	0	0	0	0	0	0	0	0	0	0	0	0	0	0	0	0	0.9	0	0	0	0	0	0	0	0	0	0	0	0	0	0	0	0	0	0
SRR2531208	soil	19.9313	-155.287	USA:Hawaii	0	0	0	0	0	0	0	0	0	0	0	0	0	0	0	0	0	0	0	0	0	0	0	0	0	0	0.18315	0	0	0	0	0	0	0	0	0	0	0	0	0	0	0	0	0	0
SRR2531211	soil	19.9313	-155.287	USA:Hawaii	0	0	0	0	0	0	0	0	0	0	0	0	0	0	0	0	0	0	0	0	0	0	0	0	0	0	1.05105	0	0	0	0	0	0	0	0	0	0	0	0	0	0	0	0	0	0
SRR2531217	soil	19.9313	-155.287	USA:Hawaii	0	0	0	0	0	0	0	0	0	0	0	0	0	0	0	0	0	0	0	0	0	0	0	0	0	0	0.923077	0	0	0	0	0	0	0	0	0	0	0	0	0	0	0	0	0	0
SRR2531221	soil	19.9313	-155.287	USA:Hawaii	0	0	0	0	0	0	0	0	0	0	0	0	0	0	0	0	0	0	0	0	0	0	0	0	0	0	0.101317	0	0	0	0	0	0	0	0	0	0	0	0	0	0	0	0	0	0
SRR8573399	soil	20.08	110.53	China:Hainan	0	0	0	0	0	0	0	0	0	0	0	0	0	0	0	0	0	0	0	0	0	0	0	0	0	0	0.165884	0	0	0	0	0	0	0	0	0	0	0	0	0	0	0	0	0	0
ERR413139	soil	21.11	64.1	Iceland	0	0	0	0	0	0	0	0	0	0	0	0	0	0	0	0	0	0	0	0	0	0	0	0	0	0	0	0	0	0	0	0	0	0	0	0	0	0	0	0	0	0	0	0	0
ERR413290	soil	21.11	64.1	Iceland	0	0	0	0	0	0	0	0	0	0	0	0	0	0	0	0	0	0	0	0	0	0	0	0	0	0	0	0.253807	0	0	0	0	0	0	0	0	0	0	0	0	0	0	0	0	0
SRR5019620	soil	21.5284	100.495	China: Subtropical forest, Xishuangbanna	0	0	0	0	0	0	0	0	0	0	0	0	0	0	0	0	0	0	0	0	0	0	0	0	0	0	0.140647	0	0	0	0	0	0	0	0	0	0	0	0	0	0	0	0	0	0
SRR5019621	soil	21.5284	100.495	China: Subtropical forest, Xishuangbanna	0	0	0	0	0	0	0	0	0	0	0	0	0	0	0	0	0	0	0	0	0	0	0	0	0	0	0.287153	0	0	0	0	0	0	0	0	0	0	0	0	0	0	0	0	0	0
SRR5019624	soil	21.5284	100.495	China: Subtropical forest, Xishuangbanna	0	0	0	0	0	0	0	0	0	0	0	0	0	0	0	0	0	0	0	0	0	0	0	0	0	0	0.20364	0	0	0	0	0	0	0	0	0	0	0	0	0	0	0	0	0	0
SRR5019625	soil	21.5284	100.495	China: Subtropical forest, Xishuangbanna	0	0	0	0	0	0	0	0	0	0	0	0	0	0	0	0	0	0	0	0	0	0	0	0	0	0	0.305219	0	0	0	0	0	0	0	0	0	0	0	0	0	0	0	0	0	0
SRR5019626	soil	21.5284	100.495	China: Subtropical forest, Xishuangbanna	0	0	0	0	0	0	0	0	0	0	0	0	0	0	0	0	0	0	0	0	0	0	0	0	0	0	0.237391	0	0	0	0	0	0	0	0	0	0	0	0	0	0	0	0	0	0
SRR5019627	soil	21.5284	100.495	China: Subtropical forest, Xishuangbanna	0	0	0	0	0	0	0	0	0	0	0	0	0	0	0	0	0	0	0	0	0	0	0	0	0	0	0.295602	0	0	0	0	0	0	0	0	0	0	0	0	0	0	0	0	0	0
SRR5019628	soil	21.5284	100.495	China: Subtropical forest, Xishuangbanna	0	0	0	0	0	0	0	0	0	0	0	0	0	0	0	0	0	0	0	0	0	0	0	0	0	0	0.173869	0	0	0	0	0	0	0	0	0	0	0	0	0	0	0	0	0	0
SRR5019629	soil	21.5284	100.495	China: Subtropical forest, Xishuangbanna	0	0	0	0	0	0	0	0	0	0	0	0	0	0	0	0	0	0	0	0	0	0	0	0	0	0	0.189112	0	0	0	0	0	0	0	0	0	0	0	0	0	0	0	0	0	0
SRR5019631	soil	21.5284	100.495	China: Subtropical forest, Xishuangbanna	0	0	0	0	0	0	0	0	0	0	0	0	0	0	0	0	0	0	0	0	0	0	0	0	0	0	0.21573	0	0	0	0	0	0	0	0	0	0	0	0	0	0	0	0	0	0
SRR5019632	soil	21.5284	100.495	China: Subtropical forest, Xishuangbanna	0	0	0	0	0	0	0	0	0	0	0	0	0	0	0	0	0	0	0	0	0	0	0	0	0	0	0.339204	0	0	0	0	0	0	0	0	0	0	0	0	0	0	0	0	0	0
SRR5019633	soil	21.5284	100.495	China: Subtropical forest, Xishuangbanna	0	0	0	0	0	0	0	0	0	0	0	0	0	0	0	0	0	0	0	0	0	0	0	0	0	0	0.196533	0	0	0	0	0	0	0	0	0	0	0	0	0	0	0	0	0	0
SRR5019634	soil	21.5284	100.495	China: Subtropical forest, Xishuangbanna	0	0	0	0	0	0	0	0	0	0	0	0	0	0	0	0	0	0	0	0	0	0	0	0	0	0	0.269435	0	0	0	0	0	0	0	0	0	0	0	0	0	0	0	0	0	0
SRR5019636	soil	21.5284	100.495	China: Subtropical forest, Xishuangbanna	0	0	0	0	0	0	0	0	0	0	0	0	0	0	0	0	0	0	0	0	0	0	0	0	0	0	0.290698	0	0	0	0	0	0	0	0	0	0	0	0	0	0	0	0	0	0
SRR5019637	soil	21.5284	100.495	China: Subtropical forest, Xishuangbanna	0	0	0	0	0	0	0	0	0	0	0	0	0	0	0	0	0	0	0	0	0	0	0	0	0	0	0.130767	0	0	0	0	0	0	0	0	0	0	0	0	0	0	0	0	0	0
SRR5019638	soil	21.5284	100.495	China: Subtropical forest, Xishuangbanna	0	0	0	0	0	0	0	0	0	0	0	0	0	0	0	0	0	0	0	0	0	0	0	0	0	0	0.119694	0	0	0	0	0	0	0	0	0	0	0	0	0	0	0	0	0	0
SRR5019639	soil	21.5284	100.495	China: Subtropical forest, Xishuangbanna	0	0	0	0	0	0	0	0	0	0	0	0	0	0	0	0	0	0	0	0	0	0	0	0	0	0	0.125774	0	0	0	0	0	0	0	0	0	0	0	0	0	0	0	0	0	0
SRR5019640	soil	21.5284	100.495	China: Subtropical forest, Xishuangbanna	0	0	0	0	0	0	0	0	0	0	0	0	0	0	0	0	0	0	0	0	0	0	0	0	0	0	0.133826	0	0	0	0	0	0	0	0	0	0	0	0	0	0	0	0	0	0
SRR5019641	soil	21.5284	100.495	China: Subtropical forest, Xishuangbanna	0	0	0	0	0	0	0	0	0	0	0	0	0	0	0	0	0	0	0	0	0	0	0	0	0	0	0.205025	0	0	0	0	0	0	0	0	0	0	0	0	0	0	0	0	0	0
SRR5019644	soil	21.5284	100.495	China: Subtropical forest, Xishuangbanna	0	0	0	0	0	0	0	0	0	0	0	0	0	0	0	0	0	0	0	0	0	0	0	0	0	0	0.168976	0	0	0	0	0	0	0	0	0	0	0	0	0	0	0	0	0	0
SRR5019645	soil	21.5284	100.495	China: Subtropical forest, Xishuangbanna	0	0	0	0	0	0	0	0	0	0	0	0	0	0	0	0	0	0	0	0	0	0	0	0	0	0	0.195146	0	0	0	0	0	0	0	0	0	0	0	0	0	0	0	0	0	0
SRR5019647	soil	21.5284	100.495	China: Subtropical forest, Xishuangbanna	0	0	0	0	0	0	0	0	0	0	0	0	0	0	0	0	0	0	0	0	0	0	0	0	0	0	0.217586	0	0	0	0	0	0	0	0	0	0	0	0	0	0	0	0	0	0
SRR5019648	soil	21.5284	100.495	China: Subtropical forest, Xishuangbanna	0	0	0	0	0	0	0	0	0	0	0	0	0	0	0	0	0	0	0	0	0	0	0	0	0	0	0.19107	0	0	0	0	0	0	0	0	0	0	0	0	0	0	0	0	0	0
SRR5019649	soil	21.5284	100.495	China: Subtropical forest, Xishuangbanna	0	0	0	0	0	0	0	0	0	0	0	0	0	0	0	0	0	0	0	0	0	0	0	0	0	0	0.145966	0	0	0	0	0	0	0	0	0	0	0	0	0	0	0	0	0	0
SRR5019650	soil	21.5284	100.495	China: Subtropical forest, Xishuangbanna	0	0	0	0	0	0	0	0	0	0	0	0	0	0	0	0	0	0	0	0	0	0	0	0	0	0	0.132499	0	0	0	0	0	0	0	0	0	0	0	0	0	0	0	0	0	0
SRR5019651	soil	21.5284	100.495	China: Subtropical forest, Xishuangbanna	0	0	0	0	0	0	0	0	0	0	0	0	0	0	0	0	0	0	0	0	0	0	0	0	0	0	0.220879	0	0	0	0	0	0	0	0	0	0	0	0	0	0	0	0	0	0
SRR5019652	soil	21.5284	100.495	China: Subtropical forest, Xishuangbanna	0	0	0	0	0	0	0	0	0	0	0	0	0	0	0	0	0	0	0	0	0	0	0	0	0	0	0.17277	0	0	0	0	0	0	0	0	0	0	0	0	0	0	0	0	0	0
SRR5019654	soil	21.5284	100.495	China: Subtropical forest, Xishuangbanna	0	0	0	0	0	0	0	0	0	0	0	0	0	0	0	0	0	0	0	0	0	0	0	0	0	0	0.346802	0	0	0	0	0	0	0	0	0	0	0	0	0	0	0	0	0	0
SRR5019655	soil	21.5284	100.495	China: Subtropical forest, Xishuangbanna	0	0	0	0	0	0	0	0	0	0	0	0	0	0	0	0	0	0	0	0	0	0	0	0	0	0	0.169881	0	0	0	0	0	0	0	0	0	0	0	0	0	0	0	0	0	0
SRR5233598	soil	21.5449	-158.088	USA: Hawaii, Poamoho	0	0	0	0	0	0	0	0	0	0	0	0	0	0	0	0	0	0	0	0	0	0	0	0	0	0	0.10762	0	0	0	0	0	0	0	0	0	0	0	0	0	0	0	0	0	0
SRR5233616	soil	21.5449	-158.088	USA: Hawaii, Poamoho	0	0	0	0	0	0	0	0	0	0	0	0	0	0	0	0	0	0	0	0	0	0	0	0	0	0	0.116846	0	0	0	0	0	0	0	0	0	0	0	0	0	0	0	0	0	0
SRR5233624	soil	21.5449	-158.088	USA: Hawaii, Poamoho	0	0	0	0	0	0	0	0	0	0	0	0	0	0	0	0	0	0	0	0	0	0	0	0	0	0	0	0	0	0	0	0	0	0	0	0	0	0	0	0	0	0	0	0	0
SRR8373019	soil	23.17	112.55	China: Guangdong Province	0	0	0	0	0	0	0	0	0	0	0	0	0	0	0	0	0	0	0	0	0	0	0	0	0	0	0.175457	0	0	0	0	0	0	0	0	0	0	0	0	0	0	0	0	0	0
SRR8651207	soil	23.17	113.36	China:Guangzhou	0	0	0	0	0	0	0	0	0	0	0	0	0	0	0	0	0	0	0	0	0	0	0	0	0	0	0.23157	0	0	0	0	0	0	0	0	0	0	0	0	0	0	0	0	0	0
SRR3192862	soil	23.1736	112.538	China:DinghuMountain,Guangdong	0	0	0	0	0	0	0	0	0	0	0	0	0	0	0	0	0	0	0	0	0	0	0	0	0	0	0.114487	0	0	0	0	0	0	0	0	0	0	0	0	0	0	0	0	0	0
SRR8638269	soil	23.18	112.6	China:Guangdong, Dinghu Mountain	0	0	0	0	0	0	0	0	0	0	0	0	0	0	0	0	0	0	0	0	0	0	0	0	0	0	0.218753	0	0	0	0	0	0	0	0	0	0	0	0	0	0	0	0	0	0
SRR8638271	soil	23.18	112.6	China:Guangdong, Dinghu Mountain	0	0	0	0	0	0	0	0	0	0	0	0	0	0	0	0	0	0	0	0	0	0	0	0	0	0	0.170929	0	0	0	0	0	0	0	0	0	0	0	0	0	0	0	0	0	0
SRR6387879	soil	23.42	109.05	China:laibin city	0	0	0	0	0	0	0	0	0	0	0	0	0	0	0	0	0	0	0	0	0	0	0	0	0	0	5.24563	0	0	0	0	0	0	0	0	0	0	0	0	0	0	0	0	0	0
SRR6387880	soil	23.42	109.05	China:laibin city	0	0	0	0	0	0	0	0	0	0	0	0	0	0	0	0	0	0	0	0	0	0	0	0	0	0	3.41116	0	0	0	0	0	0	0	0	0	0	0	0	0	0	0	0	0	0
SRR6387881	soil	23.42	109.05	China:laibin city	0	0	0	0	0	0	0	0	0	0	0	0	0	0	0	0	0	0	0	0	0	0	0	0	0	0	0.117445	0	0	0	0	0	0	0	0	0	0	0	0	0	0	0	0	0	0
SRR6387883	soil	23.42	109.05	China:laibin city	0	0	0	0	0	0	0	0	0	0	0	0	0	0	0	0	0	0	0	0	0	0	0	0	0	0	0.21572	0	0	0	0	0	0	0	0	0	0	0	0	0	0	0	0	0	0
SRR6387885	soil	23.42	109.05	China:laibin city	0	0	0	0	0	0	0	0	0	0	0	0	0	0	0	0	0	0	0	0	0	0	0	0	0	0	1.64642	0.169783	0	0	0	0	0	0	0	0	0	0	0	0	0	0	0	0	0
SRR6387886	soil	23.42	109.05	China:laibin city	0	0	0	0	0	0	0	0	0	0	0	0	0	0	0	0	0	0	0	0	0	0	0	0	0	0	2.0018	0	0	0	0	0	0	0	0	0	0	0	0	0	0	0	0	0	0
SRR6387893	soil	23.42	109.05	China:laibin city	0	0	0	0	0	0	0	0	0	0	0	0	0	0	0	0	0	0	0	0	0	0	0	0	0	0	0.472552	0	0	0	0	0	0	0	0	0	0	0	0	0	0	0	0	0	0
SRR6387894	soil	23.42	109.05	China:laibin city	0	0	0	0	0	0	0	0	0	0	0	0	0	0	0	0	0	0	0	0	0	0	0	0	0	0	0.60273	0	0	0	0	0	0	0	0	0	0	0	0	0	0	0	0	0	0
SRR6387895	soil	23.42	109.05	China:laibin city	0	0	0	0	0	0	0	0	0	0	0	0	0	0	0	0	0	0	0	0	0	0	0	0	0	0	0.181123	0	0	0	0	0	0	0	0	0	0	0	0	0	0	0	0	0	0
SRR6387896	soil	23.42	109.05	China:laibin city	0	0	0	0	0	0	0	0	0	0	0	0	0	0	0	0	0	0	0	0	0	0	0	0	0	0	0.131742	0	0	0	0	0	0	0	0	0	0	0	0	0	0	0	0	0	0
SRR6387897	soil	23.42	109.05	China:laibin city	0	0	0	0	0	0	0	0	0	0	0	0	0	0	0	0	0	0	0	0	0	0	0	0	0	0	0.908463	0	0	0	0	0	0	0	0	0	0	0	0	0	0	0	0	0	0
SRR6387899	soil	23.42	109.05	China:laibin city	0	0	0	0	0	0	0	0	0	0	0	0	0	0	0	0	0	0	0	0	0	0	0	0	0	0	0.512907	0	0	0	0	0	0	0	0	0	0	0	0	0	0	0	0	0	0
SRR6387900	soil	23.42	109.05	China:laibin city	0	0	0	0	0	0	0	0	0	0	0	0	0	0	0	0	0	0	0	0	0	0	0	0	0	0	0.600702	0	0	0	0	0	0	0	0	0	0	0	0	0	0	0	0	0	0
SRR6387912	soil	23.42	109.05	China:laibin city	0	0	0	0	0	0	0	0	0	0	0	0	0	0	0	0	0	0	0	0	0	0	0	0	0	0	0.746428	0	0	0	0	0	0	0	0	0	0	0	0	0	0	0	0	0	0
SRR6387913	soil	23.42	109.05	China:laibin city	0	0	0	0	0	0	0	0	0	0	0	0	0	0	0	0	0	0	0	0	0	0	0	0	0	0	0.438749	0	0	0	0	0	0	0	0	0	0	0	0	0	0	0	0	0	0
SRR6387914	soil	23.42	109.05	China:laibin city	0	0	0	0	0	0	0	0	0	0	0	0	0	0	0	0	0	0	0	0	0	0	0	0	0	0	1.12109	0	0	0	0	0	0	0	0	0	0	0	0	0	0	0	0	0	0
SRR6387915	soil	23.42	109.05	China:laibin city	0	0	0	0	0	0	0	0	0	0	0	0	0	0	0	0	0	0	0	0	0	0	0	0	0	0	1.22211	0.158922	0	0	0	0	0	0	0	0	0	0	0	0	0	0	0	0	0
SRR6387916	soil	23.42	109.05	China:laibin city	0	0	0	0	0	0	0	0	0	0	0	0	0	0	0	0	0	0	0	0	0	0	0	0	0	0	1.40969	0.212891	0	0	0	0	0	0	0	0	0	0	0	0	0	0	0	0	0
SRR6387917	soil	23.42	109.05	China:laibin city	0	0	0	0	0	0	0	0	0	0	0	0	0	0	0	0	0	0	0	0	0	0	0	0	0	0	0.234612	0	0	0	0	0	0	0	0	0	0	0	0	0	0	0	0	0	0
SRR6387918	soil	23.42	109.05	China:laibin city	0	0	0	0	0	0	0	0	0	0	0	0	0	0	0	0	0	0	0	0	0	0	0	0	0	0	0.133566	0	0	0	0	0	0	0	0	0	0	0	0	0	0	0	0	0	0
SRR6387920	soil	23.42	109.05	China:laibin city	0	0	0	0	0	0	0	0	0	0	0	0	0	0	0	0	0	0	0	0	0	0	0	0	0	0	0.460423	0	0	0	0	0	0	0	0	0	0	0	0	0	0	0	0	0	0
SRR6387921	soil	23.42	109.05	China:laibin city	0	0	0	0	0	0	0	0	0	0	0	0	0	0	0	0	0	0	0	0	0	0	0	0	0	0	0.438049	0	0	0	0	0	0	0	0	0	0	0	0	0	0	0	0	0	0
SRR6387924	soil	23.42	109.05	China:laibin city	0	0	0	0	0	0	0	0	0	0	0	0	0	0	0	0	0	0	0	0	0	0	0	0	0	0	0.150332	0	0	0	0	0	0	0	0	0	0	0	0	0	0	0	0	0	0
SRR6387937	soil	23.42	109.05	China:laibin city	0	0	0	0	0	0	0	0	0	0	0	0	0	0	0	0	0	0	0	0	0	0	0	0	0	0	0.80523	0	0	0	0	0	0	0	0	0	0	0	0	0	0	0	0	0	0
SRR6387940	soil	23.42	109.05	China:laibin city	0	0	0	0	0	0	0	0	0	0	0	0	0	0	0	0	0	0	0	0	0	0	0	0	0	0	0.171495	0	0	0	0	0	0	0	0	0	0	0	0	0	0	0	0	0	0
SRR7097922	soil	23.5666	92.3665	India	0	0	0	0	0	0	0	0	0	0	0	0	0	0	0	0	0	0	0	0	0	0	0	0	0	0	0.134358	0	0	0	0	0	0	0	0	0	0	0	0	0	0	0	0	0	0
SRR7097924	soil	23.5666	92.3666	India	0	0	0	0	0	0	0	0	0	0	0	0	0	0	0	0	0	0	0	0	0	0	0	0	0	0	0.185874	0	0	0	0	0	0	0	0	0	0	0	0	0	0	0	0	0	0
SRR7091765	soil	23.5667	92.3666	India	0	0	0	0	0	0	0	0	0	0	0	0	0	0	0	0	0	0	0	0	0	0	0	0	0	0	0.261818	0	0	0	0	0	0	0	0	0	0	0	0	0	0	0	0	0	0
SRR7097923	soil	23.5667	92.3666	India	0	0	0	0	0	0	0	0	0	0	0	0	0	0	0	0	0	0	0	0	0	0	0	0	0	0	0.115628	0	0	0	0	0	0	0	0	0	0	0	0	0	0	0	0	0	0
SRR6387902	soil	24.7	106.5	China:baise city	0	0	0	0	0	0	0	0	0	0	0	0	0	0	0	0	0	0	0	0	0	0	0	0	0	0	0	0	0	0	0	0	0	0	0	0	0	0	0	0	0	0	0	0	0
SRR6387906	soil	24.7	106.5	China:baise city	0	0	0	0	0	0	0	0	0	0	0	0	0	0	0	0	0	0	0	0	0	0	0	0	0	0	0.411316	0	0	0	0	0	0	0	0	0	0	0	0	0	0	0	0	0	0
SRR6387907	soil	24.7	106.5	China:baise city	0	0	0	0	0	0	0	0	0	0	0	0	0	0	0	0	0	0	0	0	0	0	0	0	0	0	0.641962	0	0	0	0	0	0	0	0	0	0	0	0	0	0	0	0	0	0
SRR6387908	soil	24.7	106.5	China:baise city	0	0	0	0	0	0	0	0	0	0	0	0	0	0	0	0	0	0	0	0	0	0	0	0	0	0	0	0	0	0	0	0	0	0	0	0	0	0	0	0	0	0	0	0	0
SRR6387909	soil	24.7	106.5	China:baise city	0	0	0	0	0	0	0	0	0	0	0	0	0	0	0	0	0	0	0	0	0	0	0	0	0	0	0.189317	0.224476	0	0	0	0	0	0	0	0	0	0	0	0	0	0	0	0	0
SRR6387923	soil	24.7	106.5	China:baise city	0	0	0	0	0	0	0	0	0	0	0	0	0	0	0	0	0	0	0	0	0	0	0	0	0	0	0.147188	0	0	0	0	0	0	0	0	0	0	0	0	0	0	0	0	0	0
SRR6387928	soil	24.7	106.5	China:baise city	0	0	0	0	0	0	0	0	0	0	0	0	0	0	0	0	0	0	0	0	0	0	0	0	0	0	0	0	0	0	0	0	0	0	0	0	0	0	0	0	0	0	0	0	0
SRR6387929	soil	24.7	106.5	China:baise city	0	0	0	0	0	0	0	0	0	0	0	0	0	0	0	0	0	0	0	0	0	0	0	0	0	0	0	0	0	0	0	0	0	0	0	0	0	0	0	0	0	0	0	0	0
SRR6387930	soil	24.7	106.5	China:baise city	0	0	0	0	0	0	0	0	0	0	0	0	0	0	0	0	0	0	0	0	0	0	0	0	0	0	0.225014	0	0	0	0	0	0	0	0	0	0	0	0	0	0	0	0	0	0
SRR6387938	soil	24.7	106.5	China:baise city	0	0	0	0	0	0	0	0	0	0	0	0	0	0	0	0	0	0	0	0	0	0	0	0	0	0	0	0	0	0	0	0	0	0	0	0	0	0	0	0	0	0	0	0	0
SRR6387939	soil	24.7	106.5	China:baise city	0	0	0	0	0	0	0	0	0	0	0	0	0	0	0	0	0	0	0	0	0	0	0	0	0	0	0	0	0	0	0	0	0	0	0	0	0	0	0	0	0	0	0	0	0
SRR6387941	soil	24.7	106.5	China:baise city	0	0	0	0	0	0	0	0	0	0	0	0	0	0	0	0	0	0	0	0	0	0	0	0	0	0	0	0	0	0	0	0	0	0	0	0	0	0	0	0	0	0	0	0	0
SRR6387942	soil	24.7	106.5	China:baise city	0	0	0	0	0	0	0	0	0	0	0	0	0	0	0	0	0	0	0	0	0	0	0	0	0	0	0	0	0	0	0	0	0	0	0	0	0	0	0	0	0	0	0	0	0
SRR6387943	soil	24.7	106.5	China:baise city	0	0	0	0	0	0	0	0	0	0	0	0	0	0	0	0	0	0	0	0	0	0	0	0	0	0	0	0	0	0	0	0	0	0	0	0	0	0	0	0	0	0	0	0	0
SRR6387944	soil	24.7	106.5	China:baise city	0	0	0	0	0	0	0	0	0	0	0	0	0	0	0	0	0	0	0	0	0	0	0	0	0	0	0	0	0	0	0	0	0	0	0	0	0	0	0	0	0	0	0	0	0
SRR6387947	soil	24.7	106.5	China:baise city	0	0	0	0	0	0	0	0	0	0	0	0	0	0	0	0	0	0	0	0	0	0	0	0	0	0	0	0	0	0	0	0	0	0	0	0	0	0	0	0	0	0	0	0	0
SRR5046795	soil	25.4752	107.331	China:Dushan from Guangzhou province	0	0	0	0	0	0	0	0	0	0	0	0	0	0	0	0	0	0	0	0	0	0	0	0	0	0	0.326134	0	0	0	0	0	0	0	0	0	0	0	0	0	0	0	0	0	0
SRR5046817	soil	25.4752	107.331	China:Dushan from Guangzhou province	0	0	0	0	0	0	0	0	0	0	0	0	0	0	0	0	0	0	0	0	0	0	0	0	0	0	0.195647	0	0	0	0	0	0	0	0	0	0	0	0	0	0	0	0	0	0
SRR5046818	soil	25.4752	107.331	China:Dushan from Guangzhou province	0	0	0	0	0	0	0	0	0	0	0	0	0	0	0	0	0	0	0	0	0	0	0	0	0	0	0.360901	0	0	0	0	0	0	0	0	0	0	0	0	0	0	0	0	0	0
SRR5046808	soil	25.4752	107.331	China:Dushan from Guangzhou province	0	0	0	0	0	0	0	0	0	0	0	0	0	0	0	0	0	0	0	0	0	0	0	0	0	0	0.224771	0	0	0	0	0	0	0	0	0	0	0	0	0	0	0	0	0	0
SRR5046799	soil	25.4752	107.331	China:Dushan from Guangzhou province	0	0	0	0	0	0	0	0	0	0	0	0	0	0	0	0	0	0	0	0	0	0	0	0	0	0	0.159299	0	0	0	0	0	0	0	0	0	0	0	0	0	0	0	0	0	0
SRR5046828	soil	25.4752	107.331	China:Dushan from Guangzhou province	0	0	0	0	0	0	0	0	0	0	0	0	0	0	0	0	0	0	0	0	0	0	0	0	0	0	0.248332	0	0	0	0	0	0	0	0	0	0	0	0	0	0	0	0	0	0
SRR5046824	soil	25.4752	107.331	China:Dushan from Guangzhou province	0	0	0	0	0	0	0	0	0	0	0	0	0	0	0	0	0	0	0	0	0	0	0	0	0	0	0.574654	0	0	0	0	0	0	0	0	0	0	0	0	0	0	0	0	0	0
SRR5046825	soil	25.4752	107.331	China:Dushan from Guangzhou province	0	0	0	0	0	0	0	0	0	0	0	0	0	0	0	0	0	0	0	0	0	0	0	0	0	0	0.429983	0	0	0	0	0	0	0	0	0	0	0	0	0	0	0	0	0	0
SRR5046831	soil	25.4752	107.331	China:Dushan from Guangzhou province	0	0	0	0	0	0	0	0	0	0	0	0	0	0	0	0	0	0	0	0	0	0	0	0	0	0	0.214992	0	0	0	0	0	0	0	0	0	0	0	0	0	0	0	0	0	0
SRR5046796	soil	25.4752	107.331	China:Dushan from Guangzhou province	0	0	0	0	0	0	0	0	0	0	0	0	0	0	0	0	0	0	0	0	0	0	0	0	0	0	0.361489	0	0	0	0	0	0	0	0	0	0	0	0	0	0	0	0	0	0
SRR5046830	soil	25.4752	107.331	China:Dushan from Guangzhou province	0	0	0	0	0	0	0	0	0	0	0	0	0	0	0	0	0	0	0	0	0	0	0	0	0	0	0.310877	0	0	0	0	0	0	0	0	0	0	0	0	0	0	0	0	0	0
SRR5046827	soil	25.4752	107.331	China:Dushan from Guangzhou province	0	0	0	0	0	0	0	0	0	0	0	0	0	0	0	0	0	0	0	0	0	0	0	0	0	0	0.339048	0	0	0	0	0	0	0	0	0	0	0	0	0	0	0	0	0	0
SRR5046815	soil	25.4752	107.331	China:Dushan from Guangzhou province	0	0	0	0	0	0	0	0	0	0	0	0	0	0	0	0	0	0	0	0	0	0	0	0	0	0	0.265198	0	0	0	0	0	0	0	0	0	0	0	0	0	0	0	0	0	0
SRR5046794	soil	25.4752	107.331	China:Dushan from Guangzhou province	0	0	0	0	0	0	0	0	0	0	0	0	0	0	0	0	0	0	0	0	0	0	0	0	0	0	0.688028	0	0	0	0	0	0	0	0	0	0	0	0	0	0	0	0	0	0
SRR5046807	soil	25.4752	107.331	China:Dushan from Guangzhou province	0	0	0	0	0	0	0	0	0	0	0	0	0	0	0	0	0	0	0	0	0	0	0	0	0	0	0.251516	0	0	0	0	0	0	0	0	0	0	0	0	0	0	0	0	0	0
SRR5046820	soil	25.4752	107.331	China:Dushan from Guangzhou province	0	0	0	0	0	0	0	0	0	0	0	0	0	0	0	0	0	0	0	0	0	0	0	0	0	0	0.764937	0	0	0	0	0	0	0	0	0	0	0	0	0	0	0	0	0	0
SRR5046802	soil	25.4752	107.331	China:Dushan from Guangzhou province	0	0	0	0	0	0	0	0	0	0	0	0	0	0	0	0	0	0	0	0	0	0	0	0	0	0	0.784791	0	0	0	0	0	0	0	0	0	0	0	0	0	0	0	0	0	0
SRR5046804	soil	25.4752	107.331	China:Dushan from Guangzhou province	0	0	0	0	0	0	0	0	0	0	0	0	0	0	0	0	0	0	0	0	0	0	0	0	0	0	0.77944	0	0	0	0	0	0	0	0	0	0	0	0	0	0	0	0	0	0
SRR5046816	soil	25.4752	107.331	China:Dushan from Guangzhou province	0	0	0	0	0	0	0	0	0	0	0	0	0	0	0	0	0	0	0	0	0	0	0	0	0	0	0.58788	0	0	0	0	0	0	0	0	0	0	0	0	0	0	0	0	0	0
SRR5046803	soil	25.4752	107.331	China:Dushan from Guangzhou province	0	0	0	0	0	0	0	0	0	0	0	0	0	0	0	0	0	0	0	0	0	0	0	0	0	0	0.368265	0	0	0	0	0	0	0	0	0	0	0	0	0	0	0	0	0	0
SRR5046806	soil	25.4752	107.331	China:Dushan from Guangzhou province	0	0	0	0	0	0	0	0	0	0	0	0	0	0	0	0	0	0	0	0	0	0	0	0	0	0	0.24426	0	0	0	0	0	0	0	0	0	0	0	0	0	0	0	0	0	0
SRR5046810	soil	25.4752	107.331	China:Dushan from Guangzhou province	0	0	0	0	0	0	0	0	0	0	0	0	0	0	0	0	0	0	0	0	0	0	0	0	0	0	0.337344	0	0	0	0	0	0	0	0	0	0	0	0	0	0	0	0	0	0
SRR5046819	soil	25.4752	107.331	China:Dushan from Guangzhou province	0	0	0	0	0	0	0	0	0	0	0	0	0	0	0	0	0	0	0	0	0	0	0	0	0	0	0.202262	0	0	0	0	0	0	0	0	0	0	0	0	0	0	0	0	0	0
SRR5046813	soil	25.4752	107.331	China:Dushan from Guangzhou province	0	0	0	0	0	0	0	0	0	0	0	0	0	0	0	0	0	0	0	0	0	0	0	0	0	0	0.277054	0	0	0	0	0	0	0	0	0	0	0	0	0	0	0	0	0	0
SRR5046800	soil	25.4752	107.331	China:Dushan from Guangzhou province	0	0	0	0	0	0	0	0	0	0	0	0	0	0	0	0	0	0	0	0	0	0	0	0	0	0	0.273203	0	0	0	0	0	0	0	0	0	0	0	0	0	0	0	0	0	0
SRR5046811	soil	25.4752	107.331	China:Dushan from Guangzhou province	0	0	0	0	0	0	0	0	0	0	0	0	0	0	0	0	0	0	0	0	0	0	0	0	0	0	0.34733	0	0	0	0	0	0	0	0	0	0	0	0	0	0	0	0	0	0
SRR5046812	soil	25.4752	107.331	China:Dushan from Guangzhou province	0	0	0	0	0	0	0	0	0	0	0	0	0	0	0	0	0	0	0	0	0	0	0	0	0	0	0.289091	0	0	0	0	0	0	0	0	0	0	0	0	0	0	0	0	0	0
SRR5046798	soil	25.4752	107.331	China:Dushan from Guangzhou province	0	0	0	0	0	0	0	0	0	0	0	0	0	0	0	0	0	0	0	0	0	0	0	0	0	0	0.378825	0	0	0	0	0	0	0	0	0	0	0	0	0	0	0	0	0	0
SRR5046805	soil	25.4753	107.331	China:Dushan from Guangzhou province	0	0	0	0	0	0	0	0	0	0	0	0	0	0	0	0	0	0	0	0	0	0	0	0	0	0	0.475771	0	0	0	0	0	0	0	0	0	0	0	0	0	0	0	0	0	0
SRR5046821	soil	25.4753	107.331	China:Dushan from Guangzhou province	0	0	0	0	0	0	0	0	0	0	0	0	0	0	0	0	0	0	0	0	0	0	0	0	0	0	0.827848	0	0	0	0	0	0	0	0	0	0	0	0	0	0	0	0	0	0
SRR5046826	soil	25.4753	107.331	China:Dushan from Guangzhou province	0	0	0	0	0	0	0	0	0	0	0	0	0	0	0	0	0	0	0	0	0	0	0	0	0	0	0.869739	0	0	0	0	0	0	0	0	0	0	0	0	0	0	0	0	0	0
SRR5046814	soil	25.4753	107.331	China:Dushan from Guangzhou province	0	0	0	0	0	0	0	0	0	0	0	0	0	0	0	0	0	0	0	0	0	0	0	0	0	0	0.467897	0	0	0	0	0	0	0	0	0	0	0	0	0	0	0	0	0	0
SRR5046822	soil	25.4753	107.331	China:Dushan from Guangzhou province	0	0	0	0	0	0	0	0	0	0	0	0	0	0	0	0	0	0	0	0	0	0	0	0	0	0	1.17426	0	0	0	0	0	0	0	0	0	0	0	0	0	0	0	0	0	0
SRR5046823	soil	25.4753	107.331	China:Dushan from Guangzhou province	0	0	0	0	0	0	0	0	0	0	0	0	0	0	0	0	0	0	0	0	0	0	0	0	0	0	0.284014	0	0	0	0	0	0	0	0	0	0	0	0	0	0	0	0	0	0
SRR5046829	soil	25.4753	107.331	China:Dushan from Guangzhou province	0	0	0	0	0	0	0	0	0	0	0	0	0	0	0	0	0	0	0	0	0	0	0	0	0	0	1.46829	0	0	0	0	0	0	0	0	0	0	0	0	0	0	0	0	0	0
SRR5046809	soil	25.4753	107.331	China:Dushan from Guangzhou province	0	0	0	0	0	0	0	0	0	0	0	0	0	0	0	0	0	0	0	0	0	0	0	0	0	0	0.61244	0	0	0	0	0	0	0	0	0	0	0	0	0	0	0	0	0	0
SRR5046801	soil	25.4753	107.331	China:Dushan from Guangzhou province	0	0	0	0	0	0	0	0	0	0	0	0	0	0	0	0	0	0	0	0	0	0	0	0	0	0	1.44917	0	0	0	0	0	0	0	0	0	0	0	0	0	0	0	0	0	0
SRR3192895	soil	25.4936	111.394	China:Yongzhou,Hunan	0	0	0	0	0	0	0	0	0	0	0	0	0	0	0	0	0	0	0	0	0	0	0	0	0	0	0.129274	0	0	0	0	0	0	0	0	0	0	0	0	0	0	0	0	0	0
SRR3192896	soil	25.5147	111.494	China:Yongzhou,Hunan	0	0	0	0	0	0	0	0	0	0	0	0	0	0	0	0	0	0	0	0	0	0	0	0	0	0	0.161062	0	0	0	0	0	0	0	0	0	0	0	0	0	0	0	0	0	0
SRR8584148	soil	25.7965	107.625	China:Qiannan from Guizhou province	0	0	0	0	0	0	0	0	0	0	0	0	0	0	0	0	0	0	0	0	0	0	0	0	0	0	0.102306	0	0	0	0	0	0	0	0	0	0	0	0	0	0	0	0	0	0
SRR8584149	soil	25.7966	107.625	China:Qiannan from Guizhou province	0	0	0	0	0	0	0	0	0	0	0	0	0	0	0	0	0	0	0	0	0	0	0	0	0	0	0.153898	0	0	0	0	0	0	0	0	0	0	0	0	0	0	0	0	0	0
SRR8584137	soil	25.8381	103.233	China:Qinglong from Guizhou province	0	0	0	0	0	0	0	0	0	0	0	0	0	0	0	0	0	0	0	0	0	0	0	0	0	0	2.23361	0	0	0	0	0	0	0	0	0	0	0	0	0	0	0	0	0	0
SRR8584140	soil	25.8381	103.233	China:Qinglong from Guizhou province	0	0	0	0	0	0	0	0	0	0	0	0	0	0	0	0	0	0	0	0	0	0	0	0	0	0	0.122697	0	0	0	0	0	0	0	0	0	0	0	0	0	0	0	0	0	0
SRR8584139	soil	25.8381	103.233	China:Qinglong from Guizhou province	0	0	0	0	0	0	0	0	0	0	0	0	0	0	0	0	0	0	0	0	0	0	0	0	0	0	0.135463	0	0	0	0	0	0	0	0	0	0	0	0	0	0	0	0	0	0
SRR8584146	soil	25.8381	103.233	China:Qinglong from Guizhou province	0	0	0	0	0	0	0	0	0	0	0	0	0	0	0	0	0	0	0	0	0	0	0	0	0	0	0.124548	0	0	0	0	0	0	0	0	0	0	0	0	0	0	0	0	0	0
SRR8584180	soil	25.8382	103.233	China:Qinglong from Guizhou province	0	0	0	0	0	0	0	0	0	0	0	0	0	0	0	0	0	0	0	0	0	0	0	0	0	0	0.18051	0	0	0	0	0	0	0	0	0	0	0	0	0	0	0	0	0	0
SRR8584187	soil	25.8382	103.233	China:Qinglong from Guizhou province	0	0	0	0	0	0	0	0	0	0	0	0	0	0	0	0	0	0	0	0	0	0	0	0	0	0	0.156907	0	0	0	0	0	0	0	0	0	0	0	0	0	0	0	0	0	0
SRR8584161	soil	25.8382	103.233	China:Qinglong from Guizhou province	0	0	0	0	0	0	0	0	0	0	0	0	0	0	0	0	0	0	0	0	0	0	0	0	0	0	0.179334	0	0	0	0	0	0	0	0	0	0	0	0	0	0	0	0	0	0
SRR8584159	soil	25.8383	103.233	China:Qinglong from Guizhou province	0	0	0	0	0	0	0	0	0	0	0	0	0	0	0	0	0	0	0	0	0	0	0	0	0	0	0.289391	0	0	0	0	0	0	0	0	0	0	0	0	0	0	0	0	0	0
SRR8584160	soil	25.8383	103.233	China:Qinglong from Guizhou province	0	0	0	0	0	0	0	0	0	0	0	0	0	0	0	0	0	0	0	0	0	0	0	0	0	0	0.549144	0	0	0	0	0	0	0	0	0	0	0	0	0	0	0	0	0	0
SRR8584157	soil	25.8383	103.233	China:Qinglong from Guizhou province	0	0	0	0	0	0	0	0	0	0	0	0	0	0	0	0	0	0	0	0	0	0	0	0	0	0	0.11611	0	0	0	0	0	0	0	0	0	0	0	0	0	0	0	0	0	0
SRR8584158	soil	25.8383	103.233	China:Qinglong from Guizhou province	0	0	0	0	0	0	0	0	0	0	0	0	0	0	0	0	0	0	0	0	0	0	0	0	0	0	0.53505	0.223358	0	0	0	0	0	0	0	0	0	0	0	0	0	0	0	0	0
SRR8584155	soil	25.8383	103.233	China:Qinglong from Guizhou province	0	0	0	0	0	0	0	0	0	0	0	0	0	0	0	0	0	0	0	0	0	0	0	0	0	0	0.527193	0	0	0	0	0	0	0	0	0	0	0	0	0	0	0	0	0	0
SRR8584156	soil	25.8383	103.233	China:Qinglong from Guizhou province	0	0	0	0	0	0	0	0	0	0	0	0	0	0	0	0	0	0	0	0	0	0	0	0	0	0	0.861293	0.190269	0	0	0	0	0	0	0	0	0	0	0	0	0	0	0	0	0
SRR5428573	soil	25.953	100.103	China:Yunnan	0	0	0	0	0	0	0	0	0	0	0	0	0	0	0	0	0	0	0	0	0	0	0	0	0	0	0	0	0	0	0	0	0	0	0	0	0	0	0	0	0	0	0	0	0
SRR5155581	soil	26.34	112.27	China: Hunan, Changning	0	0	0	0	0	0	0	0	0	0	0	0	0	0	0	0	0	0	0	0	0	0	0	0	0	0	0	0.16808	0	0	0	0	0	0	0	0	0	0	0	0	0	0	0	0	0
SRR5155589	soil	26.34	112.27	China: Hunan, Changning	0	0	0	0	0	0	0	0	0	0	0	0	0	0	0	0	0	0	0	0	0	0	0	0	0	0	0	0.115271	0	0	0	0	0	0	0	0	0	0	0	0	0	0	0	0	0
SRR5155606	soil	26.56	112.6	China: Hunan, Changning	0	0	0	0	0	0	0	0	0	0	0	0	0	0	0	0	0	0	0	0	0	0	0	0	0	0	0	4.27909	0	0	0	0	0	0	0	0	0	0	0	0	0	0	0	0	0
SRR5155610	soil	26.56	112.6	China: Hunan, Changning	0	0	0	0	0	0	0	0	0	0	0	0	0	0	0	0	0	0	0	0	0	0	0	0	0	0	0	0.494106	0	0	0	0	0	0	0	0	0	0	0	0	0	0	0	0	0
SRR5155614	soil	26.56	112.6	China: Hunan, Changning	0	0	0	0	0	0	0	0	0	0	0	0	0	0	0	0	0	0	0	0	0	0	0	0	0	0	0	1.24059	0	0	0	0	0	0	0	0	0	0	0	0	0	0	0	0	0
SRR8638253	soil	26.67	114.4	China:Jiangxi, Jinggang Mountain	0	0	0	0	0	0	0	0	0	0	0	0	0	0	0	0	0	0	0	0	0	0	0	0	0	0	0.272622	0	0	0	0	0	0	0	0	0	0	0	0	0	0	0	0	0	0
SRR8638290	soil	26.67	114.4	China:Jiangxi, Jinggang Mountain	0	0	0	0	0	0	0	0	0	0	0	0	0	0	0	0	0	0	0	0	0	0	0	0	0	0	0.191393	0	0	0	0	0	0	0	0	0	0	0	0	0	0	0	0	0	0
SRR8638295	soil	26.67	114.4	China:Jiangxi, Jinggang Mountain	0	0	0	0	0	0	0	0	0	0	0	0	0	0	0	0	0	0	0	0	0	0	0	0	0	0	0.119061	0	0	0	0	0	0	0	0	0	0	0	0	0	0	0	0	0	0
SRR8638346	soil	26.67	114.4	China:Jiangxi, Jinggang Mountain	0	0	0	0	0	0	0	0	0	0	0	0	0	0	0	0	0	0	0	0	0	0	0	0	0	0	0.107146	0	0	0	0	0	0	0	0	0	0	0	0	0	0	0	0	0	0
SRR5155583	soil	27.01	112.79	China: Hunan, Hengdong	0	0	0	0	0	0	0	0	0	0	0	0	0	0	0	0	0	0	0	0	0	0	0	0	0	0	0	0.146473	0	0	0	0	0	0	0	0	0	0	0	0	0	0	0	0	0
SRR5155584	soil	27.01	112.79	China: Hunan, Hengdong	0	0	0	0	0	0	0	0	0	0	0	0	0	0	0	0	0	0	0	0	0	0	0	0	0	0	0	0.204735	0	0	0	0	0	0	0	0	0	0	0	0	0	0	0	0	0
SRR5155586	soil	27.01	112.86	China: Hunan, Hengdong	0	0	0	0	0	0	0	0	0	0	0	0	0	0	0	0	0	0	0	0	0	0	0	0	0	0	0	0.167295	0	0	0	0	0	0	0	0	0	0	0	0	0	0	0	0	0
SRR5155588	soil	27.01	112.78	China: Hunan, Hengdong	0	0	0	0	0	0	0	0	0	0	0	0	0	0	0	0	0	0	0	0	0	0	0	0	0	0	0	0.189029	0	0	0	0	0	0	0	0	0	0	0	0	0	0	0	0	0
SRR5155591	soil	27.01	112.79	China: Hunan, Hengdong	0	0	0	0	0	0	0	0	0	0	0	0	0	0	0	0	0	0	0	0	0	0	0	0	0	0	0	0.208095	0	0	0	0	0	0	0	0	0	0	0	0	0	0	0	0	0
SRR5155592	soil	27.01	112.79	China: Hunan, Hengdong	0	0	0	0	0	0	0	0	0	0	0	0	0	0	0	0	0	0	0	0	0	0	0	0	0	0	0	0.229058	0	0	0	0	0	0	0	0	0	0	0	0	0	0	0	0	0
SRR5155600	soil	27.01	112.78	China: Hunan, Hengdong	0	0	0	0	0	0	0	0	0	0	0	0	0	0	0	0	0	0	0	0	0	0	0	0	0	0	0	0.109775	0	0	0	0	0	0	0	0	0	0	0	0	0	0	0	0	0
SRR5155602	soil	27.01	112.78	China: Hunan, Hengdong	0	0	0	0	0	0	0	0	0	0	0	0	0	0	0	0	0	0	0	0	0	0	0	0	0	0	0	0.191458	0	0	0	0	0	0	0	0	0	0	0	0	0	0	0	0	0
SRR5155611	soil	27.01	112.79	China: Hunan, Hengdong	0	0	0	0	0	0	0	0	0	0	0	0	0	0	0	0	0	0	0	0	0	0	0	0	0	0	0	0.192669	0	0	0	0	0	0	0	0	0	0	0	0	0	0	0	0	0
SRR5155615	soil	27.01	112.86	China: Hunan, Hengdong	0	0	0	0	0	0	0	0	0	0	0	0	0	0	0	0	0	0	0	0	0	0	0	0	0	0	0	0.233533	0	0	0	0	0	0	0	0	0	0	0	0	0	0	0	0	0
SRR5155616	soil	27.01	112.79	China: Hunan, Hengdong	0	0	0	0	0	0	0	0	0	0	0	0	0	0	0	0	0	0	0	0	0	0	0	0	0	0	0	0.177584	0	0	0	0	0	0	0	0	0	0	0	0	0	0	0	0	0
SRR8585731	soil	27.8347	109.281	China:Hunan14	0	0	0	0	0	0	0	0	0	0	0	0	0	0	0	0	0	0	0	0	0	0	0	0	0	0	0	0.129702	0	0	0	0	0	0	0	0	0	0	0	0	0	0	0	0	0
SRR8585732	soil	27.8347	109.281	China:Hunan14	0	0	0	0	0	0	0	0	0	0	0	0	0	0	0	0	0	0	0	0	0	0	0	0	0	0	0	0.110749	0	0	0	0	0	0	0	0	0	0	0	0	0	0	0	0	0
SRR8585745	soil	27.8347	109.281	China:Hunan14	0	0	0	0	0	0	0	0	0	0	0	0	0	0	0	0	0	0	0	0	0	0	0	0	0	0	0	0.127607	0	0	0	0	0	0	0	0	0	0	0	0	0	0	0	0	0
SRR8398196	soil	28	116	China: Jiangxi	0	0	0	0	0	0	0	0	0	0	0	0	0	0	0	0	0	0	0	0	0	0	0	0	0	0	0.370546	0	0	0	0	0	0	0	0	0	0	0	0	0	0	0	0	0	0
SRR8398199	soil	28	116	China: Jiangxi	0	0	0	0	0	0	0	0	0	0	0	0	0	0	0	0	0	0	0	0	0	0	0	0	0	0	0.291659	0	0	0	0	0	0	0	0	0	0	0	0	0	0	0	0	0	0
SRR4417198	soil	28.12	116.55	China:Yingtan	0	0	0	0	0	0	0	0	0	0	0	0	0	0	0	0	0	0	0	0	0	0	0	0	0	0	2.48455	0	0	0	0	0	0	0	0	0	0	0	0	0	0	0	0	0	0
SRR8351570	soil	28.235	116.899	China:Jiangxi	0	0	0	0	0	0	0	0	0	0	0	0	0	0	0	0	0	0	0	0	0	0	0	0	0	0	6.48525	0	0	0	0	0	0	0	0	0	0	0	0	0	0	0	0	0	0
SRR8351571	soil	28.235	116.899	China:Jiangxi	0	0	0	0	0	0	0	0	0	0	0	0	0	0	0	0	0	0	0	0	0	0	0	0	0	0	0.15869	0	0	0	0	0	0	0	0	0	0	0	0	0	0	0	0	0	0
SRR8351583	soil	28.235	116.899	China:Jiangxi	0	0	0	0	0	0	0	0	0	0	0	0	0	0	0	0	0	0	0	0	0	0	0	0	0	0	15.0665	0	0	0	0	0	0	0	0	0	0	0	0	0	0	0	0	0	0
SRR8351584	soil	28.235	116.899	China:Jiangxi	0	0	0	0	0	0	0	0	0	0	0	0	0	0	0	0	0	0	0	0	0	0	0	0	0	0	11.2928	0	0	0	0	0	0	0	0	0	0	0	0	0	0	0	0	0	0
SRR8351587	soil	28.235	116.899	China:Jiangxi	0	0	0	0	0	0	0	0	0	0	0	0	0	0	0	0	0	0	0	0	0	0	0	0	0	0	14.9052	0	0	0	0	0	0	0	0	0	0	0	0	0	0	0	0	0	0
SRR8351588	soil	28.235	116.899	China:Jiangxi	0	0	0	0	0	0	0	0	0	0	0	0	0	0	0	0	0	0	0	0	0	0	0	0	0	0	16.5108	0	0	0	0	0	0	0	0	0	0	0	0	0	0	0	0	0	0
SRR8351590	soil	28.235	116.899	China:Jiangxi	0	0	0	0	0	0	0	0	0	0	0	0	0	0	0	0	0	0	0	0	0	0	0	0	0	0	12.3789	0	0	0	0	0	0	0	0	0	0	0	0	0	0	0	0	0	0
SRR8351591	soil	28.235	116.899	China:Jiangxi	0	0	0	0	0	0	0	0	0	0	0	0	0	0	0	0	0	0	0	0	0	0	0	0	0	0	9.06276	0	0	0	0	0	0	0	0	0	0	0	0	0	0	0	0	0	0
SRR8351593	soil	28.235	116.899	China:Jiangxi	0	0	0	0	0	0	0	0	0	0	0	0	0	0	0	0	0	0	0	0	0	0	0	0	0	0	13.878	0	0	0	0	0	0	0	0	0	0	0	0	0	0	0	0	0	0
SRR8351594	soil	28.235	116.899	China:Jiangxi	0	0	0	0	0	0	0	0	0	0	0	0	0	0	0	0	0	0	0	0	0	0	0	0	0	0	1.40296	0	0	0	0	0	0	0	0	0	0	0	0	0	0	0	0	0	0
SRR8351602	soil	28.235	116.899	China:Jiangxi	0	0	0	0	0	0	0	0	0	0	0	0	0	0	0	0	0	0	0	0	0	0	0	0	0	0	11.9581	0	0	0	0	0	0	0	0	0	0	0	0	0	0	0	0	0	0
SRR8351603	soil	28.235	116.899	China:Jiangxi	0	0	0	0	0	0	0	0	0	0	0	0	0	0	0	0	0	0	0	0	0	0	0	0	0	0	16.2478	0	0	0	0	0	0	0	0	0	0	0	0	0	0	0	0	0	0
SRR8351604	soil	28.235	116.899	China:Jiangxi	0	0	0	0	0	0	0	0	0	0	0	0	0	0	0	0	0	0	0	0	0	0	0	0	0	0	13.4874	0	0	0	0	0	0	0	0	0	0	0	0	0	0	0	0	0	0
SRR8351605	soil	28.235	116.899	China:Jiangxi	0	0	0	0	0	0	0	0	0	0	0	0	0	0	0	0	0	0	0	0	0	0	0	0	0	0	7.15457	0	0	0	0	0	0	0	0	0	0	0	0	0	0	0	0	0	0
SRR8351606	soil	28.235	116.899	China:Jiangxi	0	0	0	0	0	0	0	0	0	0	0	0	0	0	0	0	0	0	0	0	0	0	0	0	0	0	13.442	0	0	0	0	0	0	0	0	0	0	0	0	0	0	0	0	0	0
SRR8351558	soil	28.2364	116.895	China:Jiangxi	0	0	0	0	0	0	0	0	0	0	0	0	0	0	0	0	0	0	0	0	0	0	0	0	0	0	2.26686	0	0	0	0	0	0	0	0	0	0	0	0	0	0	0	0	0	0
SRR8351559	soil	28.2364	116.895	China:Jiangxi	0	0	0	0	0	0	0	0	0	0	0	0	0	0	0	0	0	0	0	0	0	0	0	0	0	0	0.290052	0	0	0	0	0	0	0	0	0	0	0	0	0	0	0	0	0	0
SRR8351560	soil	28.2364	116.895	China:Jiangxi	0	0	0	0	0	0	0	0	0	0	0	0	0	0	0	0	0	0	0	0	0	0	0	0	0	0	1.01177	0	0	0	0	0	0	0	0	0	0	0	0	0	0	0	0	0	0
SRR8351561	soil	28.2364	116.895	China:Jiangxi	0	0	0	0	0	0	0	0	0	0	0	0	0	0	0	0	0	0	0	0	0	0	0	0	0	0	10.0411	0	0	0	0	0	0	0	0	0	0	0	0	0	0	0	0	0	0
SRR8351562	soil	28.2364	116.895	China:Jiangxi	0	0	0	0	0	0	0	0	0	0	0	0	0	0	0	0	0	0	0	0	0	0	0	0	0	0	13.262	0	0	0	0	0	0	0	0	0	0	0	0	0	0	0	0	0	0
SRR8351563	soil	28.2364	116.895	China:Jiangxi	0	0	0	0	0	0	0	0	0	0	0	0	0	0	0	0	0	0	0	0	0	0	0	0	0	0	11.4534	0	0	0	0	0	0	0	0	0	0	0	0	0	0	0	0	0	0
SRR8351564	soil	28.2364	116.895	China:Jiangxi	0	0	0	0	0	0	0	0	0	0	0	0	0	0	0	0	0	0	0	0	0	0	0	0	0	0	13.2514	0.183901	0	0	0	0	0	0	0	0	0	0	0	0	0	0	0	0	0
SRR8351565	soil	28.2364	116.895	China:Jiangxi	0	0	0	0	0	0	0	0	0	0	0	0	0	0	0	0	0	0	0	0	0	0	0	0	0	0	13.6635	0	0	0	0	0	0	0	0	0	0	0	0	0	0	0	0	0	0
SRR8351567	soil	28.2364	116.895	China:Jiangxi	0	0	0	0	0	0	0	0	0	0	0	0	0	0	0	0	0	0	0	0	0	0	0	0	0	0	0.690131	0	0	0	0	0	0	0	0	0	0	0	0	0	0	0	0	0	0
SRR8351568	soil	28.2364	116.895	China:Jiangxi	0	0	0	0	0	0	0	0	0	0	0	0	0	0	0	0	0	0	0	0	0	0	0	0	0	0	11.4312	0	0	0	0	0	0	0	0	0	0	0	0	0	0	0	0	0	0
SRR8351569	soil	28.2364	116.895	China:Jiangxi	0	0	0	0	0	0	0	0	0	0	0	0	0	0	0	0	0	0	0	0	0	0	0	0	0	0	16.5418	0	0	0	0	0	0	0	0	0	0	0	0	0	0	0	0	0	0
SRR8351572	soil	28.2364	116.895	China:Jiangxi	0	0	0	0	0	0	0	0	0	0	0	0	0	0	0	0	0	0	0	0	0	0	0	0	0	0	1.73931	0	0	0	0	0	0	0	0	0	0	0	0	0	0	0	0	0	0
SRR8351573	soil	28.2364	116.895	China:Jiangxi	0	0	0	0	0	0	0	0	0	0	0	0	0	0	0	0	0	0	0	0	0	0	0	0	0	0	1.25746	0	0	0	0	0	0	0	0	0	0	0	0	0	0	0	0	0	0
SRR8351575	soil	28.2364	116.895	China:Jiangxi	0	0	0	0	0	0	0	0	0	0	0	0	0	0	0	0	0	0	0	0	0	0	0	0	0	0	0.164384	0	0	0	0	0	0	0	0	0	0	0	0	0	0	0	0	0	0
SRR8351585	soil	28.2364	116.895	China:Jiangxi	0	0	0	0	0	0	0	0	0	0	0	0	0	0	0	0	0	0	0	0	0	0	0	0	0	0	14.0938	0	0	0	0	0	0	0	0	0	0	0	0	0	0	0	0	0	0
SRR8351586	soil	28.2364	116.895	China:Jiangxi	0	0	0	0	0	0	0	0	0	0	0	0	0	0	0	0	0	0	0	0	0	0	0	0	0	0	12.508	0	0	0	0	0	0	0	0	0	0	0	0	0	0	0	0	0	0
SRR8351595	soil	28.2364	116.895	China:Jiangxi	0	0	0	0	0	0	0	0	0	0	0	0	0	0	0	0	0	0	0	0	0	0	0	0	0	0	10.4551	0	0	0	0	0	0	0	0	0	0	0	0	0	0	0	0	0	0
SRR8351596	soil	28.2364	116.895	China:Jiangxi	0	0	0	0	0	0	0	0	0	0	0	0	0	0	0	0	0	0	0	0	0	0	0	0	0	0	9.73839	0	0	0	0	0	0	0	0	0	0	0	0	0	0	0	0	0	0
SRR8351574	soil	28.2368	116.901	China:Jiangxi	0	0	0	0	0	0	0	0	0	0	0	0	0	0	0	0	0	0	0	0	0	0	0	0	0	0	12.0453	0	0	0	0	0	0	0	0	0	0	0	0	0	0	0	0	0	0
SRR8351576	soil	28.2368	116.901	China:Jiangxi	0	0	0	0	0	0	0	0	0	0	0	0	0	0	0	0	0	0	0	0	0	0	0	0	0	0	14.9079	0	0	0	0	0	0	0	0	0	0	0	0	0	0	0	0	0	0
SRR8351577	soil	28.2368	116.901	China:Jiangxi	0	0	0	0	0	0	0	0	0	0	0	0	0	0	0	0	0	0	0	0	0	0	0	0	0	0	10.6782	0	0	0	0	0	0	0	0	0	0	0	0	0	0	0	0	0	0
SRR8351578	soil	28.2368	116.901	China:Jiangxi	0	0	0	0	0	0	0	0	0	0	0	0	0	0	0	0	0	0	0	0	0	0	0	0	0	0	13.0435	0	0	0	0	0	0	0	0	0	0	0	0	0	0	0	0	0	0
SRR8351579	soil	28.2368	116.901	China:Jiangxi	0	0	0	0	0	0	0	0	0	0	0	0	0	0	0	0	0	0	0	0	0	0	0	0	0	0	9.90214	0	0	0	0	0	0	0	0	0	0	0	0	0	0	0	0	0	0
SRR8351580	soil	28.2368	116.901	China:Jiangxi	0	0	0	0	0	0	0	0	0	0	0	0	0	0	0	0	0	0	0	0	0	0	0	0	0	0	11.1212	0	0	0	0	0	0	0	0	0	0	0	0	0	0	0	0	0	0
SRR8351581	soil	28.2368	116.901	China:Jiangxi	0	0	0	0	0	0	0	0	0	0	0	0	0	0	0	0	0	0	0	0	0	0	0	0	0	0	14.244	0.108415	0	0	0	0	0	0	0	0	0	0	0	0	0	0	0	0	0
SRR8351582	soil	28.2368	116.901	China:Jiangxi	0	0	0	0	0	0	0	0	0	0	0	0	0	0	0	0	0	0	0	0	0	0	0	0	0	0	10.4377	0	0	0	0	0	0	0	0	0	0	0	0	0	0	0	0	0	0
SRR8351597	soil	28.2368	116.901	China:Jiangxi	0	0	0	0	0	0	0	0	0	0	0	0	0	0	0	0	0	0	0	0	0	0	0	0	0	0	14.0667	0	0	0	0	0	0	0	0	0	0	0	0	0	0	0	0	0	0
SRR8351598	soil	28.2368	116.901	China:Jiangxi	0	0	0	0	0	0	0	0	0	0	0	0	0	0	0	0	0	0	0	0	0	0	0	0	0	0	12.367	0	0	0	0	0	0	0	0	0	0	0	0	0	0	0	0	0	0
SRR8351599	soil	28.2368	116.901	China:Jiangxi	0	0	0	0	0	0	0	0	0	0	0	0	0	0	0	0	0	0	0	0	0	0	0	0	0	0	10.928	0	0	0	0	0	0	0	0	0	0	0	0	0	0	0	0	0	0
SRR8351600	soil	28.2368	116.901	China:Jiangxi	0	0	0	0	0	0	0	0	0	0	0	0	0	0	0	0	0	0	0	0	0	0	0	0	0	0	7.37014	0	0	0	0	0	0	0	0	0	0	0	0	0	0	0	0	0	0
SRR8351601	soil	28.2368	116.901	China:Jiangxi	0	0	0	0	0	0	0	0	0	0	0	0	0	0	0	0	0	0	0	0	0	0	0	0	0	0	8.19862	0	0	0	0	0	0	0	0	0	0	0	0	0	0	0	0	0	0
SRR8351607	soil	28.2368	116.901	China:Jiangxi	0	0	0	0	0	0	0	0	0	0	0	0	0	0	0	0	0	0	0	0	0	0	0	0	0	0	13.2056	0	0	0	0	0	0	0	0	0	0	0	0	0	0	0	0	0	0
SRR5904031	soil	28.33	113.19	China:Changsha,Hunan Provience	0	0	0	0	0	0	0	0	0	0	0	0	0	0	0	0	0	0	0	0	0	0	0	0	0	0	0.255288	0	0	0	0	0	0	0	0	0	0	0	0	0	0	0	0	0	0
SRR5904032	soil	28.33	113.19	China:Changsha,Hunan Provience	0	0	0	0	0	0	0	0	0	0	0	0	0	0	0	0	0	0	0	0	0	0	0	0	0	0	0.277345	0	0	0	0	0	0	0	0	0	0	0	0	0	0	0	0	0	0
SRR5904033	soil	28.33	113.19	China:Changsha,Hunan Provience	0	0	0	0	0	0	0	0	0	0	0	0	0	0	0	0	0	0	0	0	0	0	0	0	0	0	0.239618	0	0	0	0	0	0	0	0	0	0	0	0	0	0	0	0	0	0
SRR3192894	soil	28.6716	113.62	China:Yueyang,Hunan	0	0	0	0	0	0	0	0	0	0	0	0	0	0	0	0	0	0	0	0	0	0	0	0	0	0	0.394255	0	0	0	0	0	0	0	0	0	0	0	0	0	0	0	0	0	0
SRR5155585	soil	28.68	112.86	China: Hunan, Xiangyin	0	0	0	0	0	0	0	0	0	0	0	0	0	0	0	0	0	0	0	0	0	0	0	0	0	0	0	0.235123	0	0	0	0	0	0	0	0	0	0	0	0	0	0	0	0	0
SRR5155593	soil	28.68	112.86	China: Hunan, Xiangyin	0	0	0	0	0	0	0	0	0	0	0	0	0	0	0	0	0	0	0	0	0	0	0	0	0	0	0	0.188578	0	0	0	0	0	0	0	0	0	0	0	0	0	0	0	0	0
SRR5155594	soil	28.68	112.86	China: Hunan, Xiangyin	0	0	0	0	0	0	0	0	0	0	0	0	0	0	0	0	0	0	0	0	0	0	0	0	0	0	0	0.190545	0	0	0	0	0	0	0	0	0	0	0	0	0	0	0	0	0
SRR5155598	soil	28.71	112.97	China: Hunan, Xiangyin	0	0	0	0	0	0	0	0	0	0	0	0	0	0	0	0	0	0	0	0	0	0	0	0	0	0	0	0.216123	0	0	0	0	0	0	0	0	0	0	0	0	0	0	0	0	0
SRR5155605	soil	28.71	112.97	China: Hunan, Xiangyin	0	0	0	0	0	0	0	0	0	0	0	0	0	0	0	0	0	0	0	0	0	0	0	0	0	0	0	0.203119	0	0	0	0	0	0	0	0	0	0	0	0	0	0	0	0	0
SRR5155609	soil	28.71	112.97	China: Hunan, Xiangyin	0	0	0	0	0	0	0	0	0	0	0	0	0	0	0	0	0	0	0	0	0	0	0	0	0	0	0	0.204368	0	0	0	0	0	0	0	0	0	0	0	0	0	0	0	0	0
SRR3192886	soil	28.8594	110.448	China:Huaihua,Hunan	0	0	0	0	0	0	0	0	0	0	0	0	0	0	0	0	0	0	0	0	0	0	0	0	0	0	0.103587	0	0	0	0	0	0	0	0	0	0	0	0	0	0	0	0	0	0
SRR6346670	soil	29.24	118.11	China:Eastern Asia	0	0	0	0	0	0	0	0	0	0	0	0	0	0	0	0	0	0	0	0	0	0	0	0	0	0	0.579961	0	0	0	0	0	0	0	0	0	0	0	0	0	0	0	0	0	0
SRR6346430	soil	29.26	118.14	China:Eastern Asia	0	0	0	0	0	0	0	0	0	0	0	0	0	0	0	0	0	0	0	0	0	0	0	0	0	0	0.597544	0	0	0	0	0	0	0	0	0	0	0	0	0	0	0	0	0	0
SRR6346469	soil	29.26	118.14	China:Eastern Asia	0	0	0	0	0	0	0	0	0	0	0	0	0	0	0	0	0	0	0	0	0	0	0	0	0	0	0.463146	0	0	0	0	0	0	0	0	0	0	0	0	0	0	0	0	0	0
SRR6346712	soil	29.26	118.14	China:Eastern Asia	0	0	0	0	0	0	0	0	0	0	0	0	0	0	0	0	0	0	0	0	0	0	0	0	0	0	0.105256	0	0	0	0	0	0	0	0	0	0	0	0	0	0	0	0	0	0
SRR8084353	soil	29.28	119.33	China:Zhejiang	0	0	0	0	0	0	0	0	0	0	0	0	0	0	0	0	0	0	0	0	0	0	0	0	0	0	0.128485	0	0	0	0	0	0	0	0	0	0	0	0	0	0	0	0	0	0
SRR8084354	soil	29.28	119.33	China:Zhejiang	0	0	0	0	0	0	0	0	0	0	0	0	0	0	0	0	0	0	0	0	0	0	0	0	0	0	0.139307	0	0	0	0	0	0	0	0	0	0	0	0	0	0	0	0	0	0
SRR8084355	soil	29.28	119.33	China:Zhejiang	0	0	0	0	0	0	0	0	0	0	0	0	0	0	0	0	0	0	0	0	0	0	0	0	0	0	0.170673	0	0	0	0	0	0	0	0	0	0	0	0	0	0	0	0	0	0
SRR8084356	soil	29.28	119.33	China:Zhejiang	0	0	0	0	0	0	0	0	0	0	0	0	0	0	0	0	0	0	0	0	0	0	0	0	0	0	0.197105	0	0	0	0	0	0	0	0	0	0	0	0	0	0	0	0	0	0
SRR8084357	soil	29.28	119.33	China:Zhejiang	0	0	0	0	0	0	0	0	0	0	0	0	0	0	0	0	0	0	0	0	0	0	0	0	0	0	0.193481	0	0	0	0	0	0	0	0	0	0	0	0	0	0	0	0	0	0
SRR8084358	soil	29.28	119.33	China:Zhejiang	0	0	0	0	0	0	0	0	0	0	0	0	0	0	0	0	0	0	0	0	0	0	0	0	0	0	0.203238	0	0	0	0	0	0	0	0	0	0	0	0	0	0	0	0	0	0
SRR8084359	soil	29.28	119.33	China:Zhejiang	0	0	0	0	0	0	0	0	0	0	0	0	0	0	0	0	0	0	0	0	0	0	0	0	0	0	0.165074	0	0	0	0	0	0	0	0	0	0	0	0	0	0	0	0	0	0
SRR8084360	soil	29.28	119.33	China:Zhejiang	0	0	0	0	0	0	0	0	0	0	0	0	0	0	0	0	0	0	0	0	0	0	0	0	0	0	0.17812	0	0	0	0	0	0	0	0	0	0	0	0	0	0	0	0	0	0
SRR8084361	soil	29.28	119.33	China:Zhejiang	0	0	0	0	0	0	0	0	0	0	0	0	0	0	0	0	0	0	0	0	0	0	0	0	0	0	0.192502	0	0	0	0	0	0	0	0	0	0	0	0	0	0	0	0	0	0
SRR8084362	soil	29.28	119.33	China:Zhejiang	0	0	0	0	0	0	0	0	0	0	0	0	0	0	0	0	0	0	0	0	0	0	0	0	0	0	0.123694	0	0	0	0	0	0	0	0	0	0	0	0	0	0	0	0	0	0
SRR8084363	soil	29.28	119.33	China:Zhejiang	0	0	0	0	0	0	0	0	0	0	0	0	0	0	0	0	0	0	0	0	0	0	0	0	0	0	0.204992	0	0	0	0	0	0	0	0	0	0	0	0	0	0	0	0	0	0
SRR8084365	soil	29.28	119.33	China:Zhejiang	0	0	0	0	0	0	0	0	0	0	0	0	0	0	0	0	0	0	0	0	0	0	0	0	0	0	0.235437	0	0	0	0	0	0	0	0	0	0	0	0	0	0	0	0	0	0
SRR8084366	soil	29.28	119.33	China:Zhejiang	0	0	0	0	0	0	0	0	0	0	0	0	0	0	0	0	0	0	0	0	0	0	0	0	0	0	0.139526	0	0	0	0	0	0	0	0	0	0	0	0	0	0	0	0	0	0
SRR8084367	soil	29.28	119.33	China:Zhejiang	0	0	0	0	0	0	0	0	0	0	0	0	0	0	0	0	0	0	0	0	0	0	0	0	0	0	0.119111	0	0	0	0	0	0	0	0	0	0	0	0	0	0	0	0	0	0
SRR8084368	soil	29.28	119.33	China:Zhejiang	0	0	0	0	0	0	0	0	0	0	0	0	0	0	0	0	0	0	0	0	0	0	0	0	0	0	0.190706	0	0	0	0	0	0	0	0	0	0	0	0	0	0	0	0	0	0
SRR8084369	soil	29.28	119.33	China:Zhejiang	0	0	0	0	0	0	0	0	0	0	0	0	0	0	0	0	0	0	0	0	0	0	0	0	0	0	0.32478	0	0	0	0	0	0	0	0	0	0	0	0	0	0	0	0	0	0
SRR8084370	soil	29.28	119.33	China:Zhejiang	0	0	0	0	0	0	0	0	0	0	0	0	0	0	0	0	0	0	0	0	0	0	0	0	0	0	0.192142	0	0	0	0	0	0	0	0	0	0	0	0	0	0	0	0	0	0
SRR8084371	soil	29.28	119.33	China:Zhejiang	0	0	0	0	0	0	0	0	0	0	0	0	0	0	0	0	0	0	0	0	0	0	0	0	0	0	0.203026	0	0	0	0	0	0	0	0	0	0	0	0	0	0	0	0	0	0
SRR8084373	soil	29.28	119.33	China:Zhejiang	0	0	0	0	0	0	0	0	0	0	0	0	0	0	0	0	0	0	0	0	0	0	0	0	0	0	0.155474	0	0	0	0	0	0	0	0	0	0	0	0	0	0	0	0	0	0
SRR8084374	soil	29.28	119.33	China:Zhejiang	0	0	0	0	0	0	0	0	0	0	0	0	0	0	0	0	0	0	0	0	0	0	0	0	0	0	0.141722	0	0	0	0	0	0	0	0	0	0	0	0	0	0	0	0	0	0
SRR8084376	soil	29.28	119.33	China:Zhejiang	0	0	0	0	0	0	0	0	0	0	0	0	0	0	0	0	0	0	0	0	0	0	0	0	0	0	0.173682	0	0	0	0	0	0	0	0	0	0	0	0	0	0	0	0	0	0
SRR8084377	soil	29.28	119.33	China:Zhejiang	0	0	0	0	0	0	0	0	0	0	0	0	0	0	0	0	0	0	0	0	0	0	0	0	0	0	0.219188	0	0	0	0	0	0	0	0	0	0	0	0	0	0	0	0	0	0
SRR8084378	soil	29.28	119.33	China:Zhejiang	0	0	0	0	0	0	0	0	0	0	0	0	0	0	0	0	0	0	0	0	0	0	0	0	0	0	0.207503	0	0	0	0	0	0	0	0	0	0	0	0	0	0	0	0	0	0
SRR8084379	soil	29.28	119.33	China:Zhejiang	0	0	0	0	0	0	0	0	0	0	0	0	0	0	0	0	0	0	0	0	0	0	0	0	0	0	0.162857	0	0	0	0	0	0	0	0	0	0	0	0	0	0	0	0	0	0
SRR8084380	soil	29.28	119.33	China:Zhejiang	0	0	0	0	0	0	0	0	0	0	0	0	0	0	0	0	0	0	0	0	0	0	0	0	0	0	0.205927	0	0	0	0	0	0	0	0	0	0	0	0	0	0	0	0	0	0
SRR8084381	soil	29.28	119.33	China:Zhejiang	0	0	0	0	0	0	0	0	0	0	0	0	0	0	0	0	0	0	0	0	0	0	0	0	0	0	0.143881	0	0	0	0	0	0	0	0	0	0	0	0	0	0	0	0	0	0
SRR8084382	soil	29.28	119.33	China:Zhejiang	0	0	0	0	0	0	0	0	0	0	0	0	0	0	0	0	0	0	0	0	0	0	0	0	0	0	0.265517	0	0	0	0	0	0	0	0	0	0	0	0	0	0	0	0	0	0
SRR8084383	soil	29.28	119.33	China:Zhejiang	0	0	0	0	0	0	0	0	0	0	0	0	0	0	0	0	0	0	0	0	0	0	0	0	0	0	0.272304	0	0	0	0	0	0	0	0	0	0	0	0	0	0	0	0	0	0
SRR8084384	soil	29.28	119.33	China:Zhejiang	0	0	0	0	0	0	0	0	0	0	0	0	0	0	0	0	0	0	0	0	0	0	0	0	0	0	0.26204	0	0	0	0	0	0	0	0	0	0	0	0	0	0	0	0	0	0
SRR8084385	soil	29.28	119.33	China:Zhejiang	0	0	0	0	0	0	0	0	0	0	0	0	0	0	0	0	0	0	0	0	0	0	0	0	0	0	0.200512	0	0	0	0	0	0	0	0	0	0	0	0	0	0	0	0	0	0
SRR8084386	soil	29.28	119.33	China:Zhejiang	0	0	0	0	0	0	0	0	0	0	0	0	0	0	0	0	0	0	0	0	0	0	0	0	0	0	0.178476	0	0	0	0	0	0	0	0	0	0	0	0	0	0	0	0	0	0
SRR8084387	soil	29.28	119.33	China:Zhejiang	0	0	0	0	0	0	0	0	0	0	0	0	0	0	0	0	0	0	0	0	0	0	0	0	0	0	0.133403	0	0	0	0	0	0	0	0	0	0	0	0	0	0	0	0	0	0
SRR8084388	soil	29.28	119.33	China:Zhejiang	0	0	0	0	0	0	0	0	0	0	0	0	0	0	0	0	0	0	0	0	0	0	0	0	0	0	0.137753	0	0	0	0	0	0	0	0	0	0	0	0	0	0	0	0	0	0
SRR8084389	soil	29.28	119.33	China:Zhejiang	0	0	0	0	0	0	0	0	0	0	0	0	0	0	0	0	0	0	0	0	0	0	0	0	0	0	0.211441	0	0	0	0	0	0	0	0	0	0	0	0	0	0	0	0	0	0
SRR8084390	soil	29.28	119.33	China:Zhejiang	0	0	0	0	0	0	0	0	0	0	0	0	0	0	0	0	0	0	0	0	0	0	0	0	0	0	0.18004	0	0	0	0	0	0	0	0	0	0	0	0	0	0	0	0	0	0
SRR8084391	soil	29.28	119.33	China:Zhejiang	0	0	0	0	0	0	0	0	0	0	0	0	0	0	0	0	0	0	0	0	0	0	0	0	0	0	0.205163	0	0	0	0	0	0	0	0	0	0	0	0	0	0	0	0	0	0
SRR8084392	soil	29.28	119.33	China:Zhejiang	0	0	0	0	0	0	0	0	0	0	0	0	0	0	0	0	0	0	0	0	0	0	0	0	0	0	0.172843	0	0	0	0	0	0	0	0	0	0	0	0	0	0	0	0	0	0
SRR8084393	soil	29.28	119.33	China:Zhejiang	0	0	0	0	0	0	0	0	0	0	0	0	0	0	0	0	0	0	0	0	0	0	0	0	0	0	0.207663	0	0	0	0	0	0	0	0	0	0	0	0	0	0	0	0	0	0
SRR8084394	soil	29.28	119.33	China:Zhejiang	0	0	0	0	0	0	0	0	0	0	0	0	0	0	0	0	0	0	0	0	0	0	0	0	0	0	0.154465	0	0	0	0	0	0	0	0	0	0	0	0	0	0	0	0	0	0
SRR8084395	soil	29.28	119.33	China:Zhejiang	0	0	0	0	0	0	0	0	0	0	0	0	0	0	0	0	0	0	0	0	0	0	0	0	0	0	0.188181	0	0	0	0	0	0	0	0	0	0	0	0	0	0	0	0	0	0
SRR8084396	soil	29.28	119.33	China:Zhejiang	0	0	0	0	0	0	0	0	0	0	0	0	0	0	0	0	0	0	0	0	0	0	0	0	0	0	0.107219	0	0	0	0	0	0	0	0	0	0	0	0	0	0	0	0	0	0
SRR8084397	soil	29.28	119.33	China:Zhejiang	0	0	0	0	0	0	0	0	0	0	0	0	0	0	0	0	0	0	0	0	0	0	0	0	0	0	0.313092	0	0	0	0	0	0	0	0	0	0	0	0	0	0	0	0	0	0
SRR8084398	soil	29.28	119.33	China:Zhejiang	0	0	0	0	0	0	0	0	0	0	0	0	0	0	0	0	0	0	0	0	0	0	0	0	0	0	0.279514	0	0	0	0	0	0	0	0	0	0	0	0	0	0	0	0	0	0
SRR8084399	soil	29.28	119.33	China:Zhejiang	0	0	0	0	0	0	0	0	0	0	0	0	0	0	0	0	0	0	0	0	0	0	0	0	0	0	0.21002	0	0	0	0	0	0	0	0	0	0	0	0	0	0	0	0	0	0
SRR8084400	soil	29.28	119.33	China:Zhejiang	0	0	0	0	0	0	0	0	0	0	0	0	0	0	0	0	0	0	0	0	0	0	0	0	0	0	0.174261	0	0	0	0	0	0	0	0	0	0	0	0	0	0	0	0	0	0
SRR8084409	soil	29.28	119.33	China:Zhejiang	0	0	0	0	0	0	0	0	0	0	0	0	0	0	0	0	0	0	0	0	0	0	0	0	0	0	0.250266	0	0	0	0	0	0	0	0	0	0	0	0	0	0	0	0	0	0
SRR8084410	soil	29.28	119.33	China:Zhejiang	0	0	0	0	0	0	0	0	0	0	0	0	0	0	0	0	0	0	0	0	0	0	0	0	0	0	0.110589	0	0	0	0	0	0	0	0	0	0	0	0	0	0	0	0	0	0
SRR8084411	soil	29.28	119.33	China:Zhejiang	0	0	0	0	0	0	0	0	0	0	0	0	0	0	0	0	0	0	0	0	0	0	0	0	0	0	0.166312	0	0	0	0	0	0	0	0	0	0	0	0	0	0	0	0	0	0
SRR8084412	soil	29.28	119.33	China:Zhejiang	0	0	0	0	0	0	0	0	0	0	0	0	0	0	0	0	0	0	0	0	0	0	0	0	0	0	0.138454	0	0	0	0	0	0	0	0	0	0	0	0	0	0	0	0	0	0
SRR8084413	soil	29.28	119.33	China:Zhejiang	0	0	0	0	0	0	0	0	0	0	0	0	0	0	0	0	0	0	0	0	0	0	0	0	0	0	0.178921	0	0	0	0	0	0	0	0	0	0	0	0	0	0	0	0	0	0
SRR8084414	soil	29.28	119.33	China:Zhejiang	0	0	0	0	0	0	0	0	0	0	0	0	0	0	0	0	0	0	0	0	0	0	0	0	0	0	0.254788	0	0	0	0	0	0	0	0	0	0	0	0	0	0	0	0	0	0
SRR8084415	soil	29.28	119.33	China:Zhejiang	0	0	0	0	0	0	0	0	0	0	0	0	0	0	0	0	0	0	0	0	0	0	0	0	0	0	0.239514	0	0	0	0	0	0	0	0	0	0	0	0	0	0	0	0	0	0
SRR8084416	soil	29.28	119.33	China:Zhejiang	0	0	0	0	0	0	0	0	0	0	0	0	0	0	0	0	0	0	0	0	0	0	0	0	0	0	0.212969	0	0	0	0	0	0	0	0	0	0	0	0	0	0	0	0	0	0
SRR8084417	soil	29.28	119.33	China:Zhejiang	0	0	0	0	0	0	0	0	0	0	0	0	0	0	0	0	0	0	0	0	0	0	0	0	0	0	0.202967	0	0	0	0	0	0	0	0	0	0	0	0	0	0	0	0	0	0
SRR8084418	soil	29.28	119.33	China:Zhejiang	0	0	0	0	0	0	0	0	0	0	0	0	0	0	0	0	0	0	0	0	0	0	0	0	0	0	0.207272	0	0	0	0	0	0	0	0	0	0	0	0	0	0	0	0	0	0
SRR8084419	soil	29.28	119.33	China:Zhejiang	0	0	0	0	0	0	0	0	0	0	0	0	0	0	0	0	0	0	0	0	0	0	0	0	0	0	0.177974	0	0	0	0	0	0	0	0	0	0	0	0	0	0	0	0	0	0
SRR8084420	soil	29.28	119.33	China:Zhejiang	0	0	0	0	0	0	0	0	0	0	0	0	0	0	0	0	0	0	0	0	0	0	0	0	0	0	0.348479	0	0	0	0	0	0	0	0	0	0	0	0	0	0	0	0	0	0
SRR8084421	soil	29.28	119.33	China:Zhejiang	0	0	0	0	0	0	0	0	0	0	0	0	0	0	0	0	0	0	0	0	0	0	0	0	0	0	0.169031	0	0	0	0	0	0	0	0	0	0	0	0	0	0	0	0	0	0
SRR8084422	soil	29.28	119.33	China:Zhejiang	0	0	0	0	0	0	0	0	0	0	0	0	0	0	0	0	0	0	0	0	0	0	0	0	0	0	0.263934	0	0	0	0	0	0	0	0	0	0	0	0	0	0	0	0	0	0
SRR8084423	soil	29.28	119.33	China:Zhejiang	0	0	0	0	0	0	0	0	0	0	0	0	0	0	0	0	0	0	0	0	0	0	0	0	0	0	0.181711	0	0	0	0	0	0	0	0	0	0	0	0	0	0	0	0	0	0
SRR8084424	soil	29.28	119.33	China:Zhejiang	0	0	0	0	0	0	0	0	0	0	0	0	0	0	0	0	0	0	0	0	0	0	0	0	0	0	0.185623	0	0	0	0	0	0	0	0	0	0	0	0	0	0	0	0	0	0
SRR3669472	soil	29.61	94.66	China:Tibet	0	0	0	0	0	0	0	0	0	0	0	0	0	0	0	0	0	0	0	0	0	0	0	0	0	0	0.258812	0	0	0	0	0	0	0	0	0	0	0	0	0	0	0	0	0	0
SRR3669705	soil	29.61	94.66	China:Tibet	0	0	0	0	0	0	0	0	0	0	0	0	0	0	0	0	0	0	0	0	0	0	0	0	0	0	0.37594	0	0	0	0	0	0	0	0	0	0	0	0	0	0	0	0	0	0
SRR3674667	soil	29.61	94.66	China:Tibet	0	0	0	0	0	0	0	0	0	0	0	0	0	0	0	0	0	0	0	0	0	0	0	0	0	0	1.30992	0	0	0	0	0	0	0	0	0	0	0	0	0	0	0	0	0	0
SRR3668693	soil	29.62	94.63	China:Tibet	0	0	0	0	0	0	0	0	0	0	0	0	0	0	0	0	0	0	0	0	0	0	0	0	0	0	0.193358	0	0	0	0	0	0	0	0	0	0	0	0	0	0	0	0	0	0
SRR3678423	soil	29.62	94.63	China:Tibet	0	0	0	0	0	0	0	0	0	0	0	0	0	0	0	0	0	0	0	0	0	0	0	0	0	0	0.220318	0	0	0	0	0	0	0	0	0	0	0	0	0	0	0	0	0	0
SRR3678424	soil	29.62	94.63	China:Tibet	0	0	0	0	0	0	0	0	0	0	0	0	0	0	0	0	0	0	0	0	0	0	0	0	0	0	0.207761	0	0	0	0	0	0	0	0	0	0	0	0	0	0	0	0	0	0
SRR5500620	soil	29.6358	111.847	China:Hunan	0	0	0	0	0	0	0	0	0	0	0	0	0	0	0	0	0	0	0	0	0	0	0	0	0	0	0	0.118078	0	0	0	0	0	0	0	0	0	0	0	0	0	0	0	0	0
SRR3669341	soil	29.65	94.71	China:Tibet	0	0	0	0	0	0	0	0	0	0	0	0	0	0	0	0	0	0	0	0	0	0	0	0	0	0	0.131015	0	0	0	0	0	0	0	0	0	0	0	0	0	0	0	0	0	0
SRR2531771	soil	29.6899	-81.9935	USA:Florida	0	0	0	0	0	0	0	0	0	0	0	0	0	0	0	0	0	0	0	0	0	0	0	0	0	0	0.110132	0	0	0	0	0	0	0	0	0	0	0	0	0	0	0	0	0	0
SRR2531777	soil	29.6899	-81.9935	USA:Florida	0	0	0	0	0	0	0	0	0	0	0	0	0	0	0	0	0	0	0	0	0	0	0	0	0	0	0.118906	0	0	0	0	0	0	0	0	0	0	0	0	0	0	0	0	0	0
SRR2531952	soil	29.6899	-81.9935	USA:Florida	0	0	0	0	0	0	0	0	0	0	0	0	0	0	0	0	0	0	0	0	0	0	0	0	0	0	0.2849	0	0	0	0	0	0	0	0	0	0	0	0	0	0	0	0	0	0
SRR2531954	soil	29.6899	-81.9935	USA:Florida	0	0	0	0	0	0	0	0	0	0	0	0	0	0	0	0	0	0	0	0	0	0	0	0	0	0	0.140253	0	0	0	0	0	0	0	0	0	0	0	0	0	0	0	0	0	0
SRR2531962	soil	29.6899	-81.9935	USA:Florida	0	0	0	0	0	0	0	0	0	0	0	0	0	0	0	0	0	0	0	0	0	0	0	0	0	0	0.138696	0	0	0	0	0	0	0	0	0	0	0	0	0	0	0	0	0	0
SRR3085569	soil	30	110	China:Yichang	0	0	0	0	0	0	0	0	0	0	0	0	0	0	0	0	0	0	0	0	0	0	0	0	0	0	0	0	0	0	0	0	0	0	0	0	0	0	0	0	0	0	0	0	0
SRR5500612	soil	30.32	120.569	China:Zhejiang	0	0	0	0	0	0	0	0	0	0	0	0	0	0	0	0	0	0	0	0	0	0	0	0	0	0	0	0.105533	0	0	0	0	0	0	0	0	0	0	0	0	0	0	0	0	0
SRR6346491	soil	30.34	119.44	China:Eastern Asia	0	0	0	0	0	0	0	0	0	0	0	0	0	0	0	0	0	0	0	0	0	0	0	0	0	0	0.141114	0	0	0	0	0	0	0	0	0	0	0	0	0	0	0	0	0	0
SRR6346439	soil	30.35	119.43	China:Eastern Asia	0	0	0	0	0	0	0	0	0	0	0	0	0	0	0	0	0	0	0	0	0	0	0	0	0	0	0.131615	0	0	0	0	0	0	0	0	0	0	0	0	0	0	0	0	0	0
SRR6346687	soil	30.35	119.43	China:Eastern Asia	0	0	0	0	0	0	0	0	0	0	0	0	0	0	0	0	0	0	0	0	0	0	0	0	0	0	0.124805	0	0	0	0	0	0	0	0	0	0	0	0	0	0	0	0	0	0
SRR2428632	soil	30.39	112.94	China:Hubei	0	0	0	0	0	0	0	0	0	0	0	0	0	0	0	0	0	0	0	0	0	0	0	0	0	0	0	0.113166	0	0	0	0	0	0	0	0	0	0	0	0	0	0	0	0	0
SRR2428626	soil	30.44	112.72	China:Hubei	0	0	0	0	0	0	0	0	0	0	0	0	0	0	0	0	0	0	0	0	0	0	0	0	0	0	0	0.298249	0	0	0	0	0	0	0	0	0	0	0	0	0	0	0	0	0
SRR2428627	soil	30.44	112.72	China:Hubei	0	0	0	0	0	0	0	0	0	0	0	0	0	0	0	0	0	0	0	0	0	0	0	0	0	0	0	0.138203	0	0	0	0	0	0	0	0	0	0	0	0	0	0	0	0	0
SRR2911362	soil	30.44	112.72	China:Hubei	0	0	0	0	0	0	0	0	0	0	0	0	0	0	0	0	0	0	0	0	0	0	0	0	0	0	0	0.155417	0	0	0	0	0	0	0	0	0	0	0	0	0	0	0	0	0
SRR2911363	soil	30.44	112.72	China:Hubei	0	0	0	0	0	0	0	0	0	0	0	0	0	0	0	0	0	0	0	0	0	0	0	0	0	0	0	0.103448	0	0	0	0	0	0	0	0	0	0	0	0	0	0	0	0	0
SRR2911365	soil	30.44	112.72	China:Hubei	0	0	0	0	0	0	0	0	0	0	0	0	0	0	0	0	0	0	0	0	0	0	0	0	0	0	0	0.125249	0	0	0	0	0	0	0	0	0	0	0	0	0	0	0	0	0
SRR2911366	soil	30.44	112.72	China:Hubei	0	0	0	0	0	0	0	0	0	0	0	0	0	0	0	0	0	0	0	0	0	0	0	0	0	0	0	0.156675	0	0	0	0	0	0	0	0	0	0	0	0	0	0	0	0	0
SRR2911367	soil	30.44	112.72	China:Hubei	0	0	0	0	0	0	0	0	0	0	0	0	0	0	0	0	0	0	0	0	0	0	0	0	0	0	0	0.136314	0	0	0	0	0	0	0	0	0	0	0	0	0	0	0	0	0
SRR2911368	soil	30.44	112.72	China:Hubei	0	0	0	0	0	0	0	0	0	0	0	0	0	0	0	0	0	0	0	0	0	0	0	0	0	0	0	0.201503	0	0	0	0	0	0	0	0	0	0	0	0	0	0	0	0	0
SRR2911369	soil	30.44	112.72	China:Hubei	0	0	0	0	0	0	0	0	0	0	0	0	0	0	0	0	0	0	0	0	0	0	0	0	0	0	0	0.173256	0	0	0	0	0	0	0	0	0	0	0	0	0	0	0	0	0
SRR2911371	soil	30.44	112.72	China:Hubei	0	0	0	0	0	0	0	0	0	0	0	0	0	0	0	0	0	0	0	0	0	0	0	0	0	0	0	0.205019	0	0	0	0	0	0	0	0	0	0	0	0	0	0	0	0	0
SRR2911372	soil	30.44	112.72	China:Hubei	0	0	0	0	0	0	0	0	0	0	0	0	0	0	0	0	0	0	0	0	0	0	0	0	0	0	0	0.169282	0	0	0	0	0	0	0	0	0	0	0	0	0	0	0	0	0
SRR2911377	soil	30.44	112.72	China:Hubei	0	0	0	0	0	0	0	0	0	0	0	0	0	0	0	0	0	0	0	0	0	0	0	0	0	0	0	0.147156	0	0	0	0	0	0	0	0	0	0	0	0	0	0	0	0	0
SRR2911381	soil	30.44	112.72	China:Hubei	0	0	0	0	0	0	0	0	0	0	0	0	0	0	0	0	0	0	0	0	0	0	0	0	0	0	0	0.116009	0	0	0	0	0	0	0	0	0	0	0	0	0	0	0	0	0
SRR2912150	soil	30.44	112.72	China:Hubei	0	0	0	0	0	0	0	0	0	0	0	0	0	0	0	0	0	0	0	0	0	0	0	0	0	0	0.186329	0	0	0	0	0	0	0	0	0	0	0	0	0	0	0	0	0	0
SRR8690145	plant-associated	30.47	114.35	China:Wuhan	0	0	0	0	0	0	0	0	0	0	0	0	0	0	0	0	0	0	0	0	0	0	0	0	0	0	0.106771	0	0	0	0	0	0	0	0	0	0	0	0	0	0	0	0	0	0
SRR5500613	soil	30.6439	114.803	China:Hubei	0	0	0	0	0	0	0	0	0	0	0	0	0	0	0	0	0	0	0	0	0	0	0	0	0	0	0	0.282166	0	0	0	0	0	0	0	0	0	0	0	0	0	0	0	0	0
SRR5500623	soil	30.8647	111.87	China:Hubei	0	0	0	0	0	0	0	0	0	0	0	0	0	0	0	0	0	0	0	0	0	0	0	0	0	0	0	0.105853	0	0	0	0	0	0	0	0	0	0	0	0	0	0	0	0	0
SRR6706129	animal-associated	30.89	120.05	China: Huzhou	0	0	0	0	0	0	0	0	0	0	0	0	0	0	0	0	0	0	0	0	0	0	0	0	0	0	0.139549	0	0	0	0	0	0	0	0	0	0	0	0	0	0	0	0	0	0
SRR2718952	biofilm	31	118	China:Nanjing	0	0	0	0	0	0	0	0	0	0	0	0	0	0	0	0	0	0	0	0	0	0	0	0	0	0	0	0	0	0	0	0	0	0	0	0	0	0	0	0	0	0	0	0.170109	0
SRR2741662	biofilm	31	118	China:Nanjing	0	0	0	0	0	0	0	0	0	0	0	0	0	0	0	0	0	0	0	0	0	0	0	0	0	0	0	0	0	0	0	0	0	0	0	0	0	0	0	0	0	0	0	0.407997	0
SRR1981238	soil	31.29	117.75	China:Anhui	0	0	0	0	0	0	0	0	0	0	0	0	0	0	0	0	0	0	0	0	0	0	0	0	0	0	0	0	0	0	0	0	0	0	0	0	0	0	0	0	0	0	0	0	0
SRR1981240	soil	31.29	117.75	China:Anhui	0	0	0	0	0	0	0	0	0	0	0	0	0	0	0	0	0	0	0	0	0	0	0	0	0	0	0	0	0	0	0	0	0	0	0	0	0	0	0	0	0	0	0	0	0
SRR4417218	soil	31.33	120.35	China:Changshu	0	0	0	0	0	0	0	0	0	0	0	0	0	0	0	0	0	0	0	0	0	0	0	0	0	0	0	0.128298	0	0	0	0	0	0	0	0	0	0	0	0	0	0	0	0	0
SRR5755255	soil	31.3331	103.879	China:Sichuan	0	0	0	0	0	0	0	0	0	0	0	0	0	0	0	0	0	0	0	0	0	0	0	0	0	0	0.223778	0	0	0	0	0	0	0	0	0	0	0	0	0	0	0	0	0	0
SRR6050421	soil	31.65	119.467	China: Changzhou, Jintan, Jiangshu Provience	0	0	0	0	0	0	0	0	0	0	0	0	0	0	0	0	0	0	0	0	0	0	0	0	0	0	0	0.132674	0	0	0	0	0	0	0	0	0	0	0	0	0	0	0	0	0
SRR6050424	soil	31.65	119.467	China: Changzhou, Jintan, Jiangshu Provience	0	0	0	0	0	0	0	0	0	0	0	0	0	0	0	0	0	0	0	0	0	0	0	0	0	0	0	0.124736	0	0	0	0	0	0	0	0	0	0	0	0	0	0	0	0	0
SRR6050431	soil	31.65	119.467	China: Changzhou, Jintan, Jiangshu Provience	0	0	0	0	0	0	0	0	0	0	0	0	0	0	0	0	0	0	0	0	0	0	0	0	0	0	0	0.13077	0	0	0	0	0	0	0	0	0	0	0	0	0	0	0	0	0
SRR6050432	soil	31.65	119.467	China: Changzhou, Jintan, Jiangshu Provience	0	0	0	0	0	0	0	0	0	0	0	0	0	0	0	0	0	0	0	0	0	0	0	0	0	0	0	0.215888	0	0	0	0	0	0	0	0	0	0	0	0	0	0	0	0	0
SRR6050434	soil	31.65	119.467	China: Changzhou, Jintan, Jiangshu Provience	0	0	0	0	0	0	0	0	0	0	0	0	0	0	0	0	0	0	0	0	0	0	0	0	0	0	0	0.106617	0	0	0	0	0	0	0	0	0	0	0	0	0	0	0	0	0
SRR6050435	soil	31.65	119.467	China: Changzhou, Jintan, Jiangshu Provience	0	0	0	0	0	0	0	0	0	0	0	0	0	0	0	0	0	0	0	0	0	0	0	0	0	0	0	0.137214	0	0	0	0	0	0	0	0	0	0	0	0	0	0	0	0	0
SRR6050436	soil	31.65	119.467	China: Changzhou, Jintan, Jiangshu Provience	0	0	0	0	0	0	0	0	0	0	0	0	0	0	0	0	0	0	0	0	0	0	0	0	0	0	0	0.109467	0	0	0	0	0	0	0	0	0	0	0	0	0	0	0	0	0
SRR6050438	soil	31.65	119.467	China: Changzhou, Jintan, Jiangshu Provience	0	0	0	0	0	0	0	0	0	0	0	0	0	0	0	0	0	0	0	0	0	0	0	0	0	0	0	0.154703	0	0	0	0	0	0	0	0	0	0	0	0	0	0	0	0	0
SRR6050442	soil	31.65	119.467	China: Changzhou, Jintan, Jiangshu Provience	0	0	0	0	0	0	0	0	0	0	0	0	0	0	0	0	0	0	0	0	0	0	0	0	0	0	0	0.150237	0	0	0	0	0	0	0	0	0	0	0	0	0	0	0	0	0
SRR6050443	soil	31.65	119.467	China: Changzhou, Jintan, Jiangshu Provience	0	0	0	0	0	0	0	0	0	0	0	0	0	0	0	0	0	0	0	0	0	0	0	0	0	0	0	0.142199	0	0	0	0	0	0	0	0	0	0	0	0	0	0	0	0	0
SRR6050446	soil	31.65	119.467	China: Changzhou, Jintan, Jiangshu Provience	0	0	0	0	0	0	0	0	0	0	0	0	0	0	0	0	0	0	0	0	0	0	0	0	0	0	0	0.175933	0	0	0	0	0	0	0	0	0	0	0	0	0	0	0	0	0
SRR6050447	soil	31.65	119.467	China: Changzhou, Jintan, Jiangshu Provience	0	0	0	0	0	0	0	0	0	0	0	0	0	0	0	0	0	0	0	0	0	0	0	0	0	0	0	0.103306	0	0	0	0	0	0	0	0	0	0	0	0	0	0	0	0	0
SRR5500598	soil	31.9375	120.056	China:Jiangsu	0	0	0	0	0	0	0	0	0	0	0	0	0	0	0	0	0	0	0	0	0	0	0	0	0	0	0	0.114819	0	0	0	0	0	0	0	0	0	0	0	0	0	0	0	0	0
SRR5273090	soil	31.95	119.017	China:Nanjing, Jiangsu	0	0	0	0	0	0	0	0	0	0	0	0	0	0	0	0	0	0	0	0	0	0	0	0	0	0	0	0.112619	0	0	0	0	0	0	0	0	0	0	0	0	0	0	0	0	0
DRR077181	soil	32.4	119.42	China:Yangzhou	0	0	0	0	0	0	0	0	0	0	0	0	0	0	0	0	0	0	0	0	0	0	0	0	0	0	0	0	0	0	0	0	0	0	0	0	0	0	0	0	0	0	0	0	0
SRR7519691	soil	32.8828	81.9511	USA:Georgia	0	0	0	0	0	0	0	0	0	0	0	0	0	0	0	0	0	0	0	0	0	0	0	0	0	0	0.104565	0	0	0	0	0	0	0	0	0	0	0	0	0	0	0	0	0	0
SRR7519695	soil	33.0839	81.7703	USA:Georgia	0	0	0	0	0	0	0	0	0	0	0	0	0	0	0	0	0	0	0	0	0	0	0	0	0	0	0.220424	0	0	0	0	0	0	0	0	0	0	0	0	0	0	0	0	0	0
SRR2229514	plant-associated	34.3585	-89.5267	USA:Oxford,Mississippi	0	0	0	0	0	0	0	0	0	0	0	0	0	0	0	0	0	0	0	0	0	0	0	0	0	0	0	0	0	0	0	0	0	0	0	0	0	0	0	0	0	0	0	0.110184	0
SRR2229433	plant-associated	34.3593	-89.5277	USA:Oxford,Mississippi	0	0	0	0	0	0	0	0	0	0	0	0	0	0	0	0	0	0	0	0	0	0	0	0	0	0	0	0	0	0	0	0	0	0	0	0	0	0	0	0	0	0	0	0	0
SRR5888894	soil	34.36	-81.43	USA:South Carolina	0	0	0	0	0	0	0	0	0	0	0	0	0	0	0	0	0	0	0	0	0	0	0	0	0	0	3.26079	0	0	0	0	0	0	0	0	0	0	0	0	0	0	0	0	0	0
SRR5888895	soil	34.36	-81.43	USA:South Carolina	0	0	0	0	0	0	0	0	0	0	0	0	0	0	0	0	0	0	0	0	0	0	0	0	0	0	0.260921	0	0	0	0	0	0	0	0	0	0	0	0	0	0	0	0	0	0
SRR5888899	soil	34.36	-81.43	USA:South Carolina	0	0	0	0	0	0	0	0	0	0	0	0	0	0	0	0	0	0	0	0	0	0	0	0	0	0	4.44757	0	0	0	0	0	0	0	0	0	0	0	0	0	0	0	0	0	0
SRR5888901	soil	34.36	-81.43	USA:South Carolina	0	0	0	0	0	0	0	0	0	0	0	0	0	0	0	0	0	0	0	0	0	0	0	0	0	0	0.749056	0	0	0	0	0	0	0	0	0	0	0	0	0	0	0	0	0	0
SRR5888902	soil	34.36	-81.43	USA:South Carolina	0	0	0	0	0	0	0	0	0	0	0	0	0	0	0	0	0	0	0	0	0	0	0	0	0	0	0.382159	0	0	0	0	0	0	0	0	0	0	0	0	0	0	0	0	0	0
SRR5888922	soil	34.36	-81.43	USA:South Carolina	0	0	0	0	0	0	0	0	0	0	0	0	0	0	0	0	0	0	0	0	0	0	0	0	0	0	4.64622	0	0	0	0	0	0	0	0	0	0	0	0	0	0	0	0	0	0
SRR5888924	soil	34.36	-81.43	USA:South Carolina	0	0	0	0	0	0	0	0	0	0	0	0	0	0	0	0	0	0	0	0	0	0	0	0	0	0	3.39391	0	0	0	0	0	0	0	0	0	0	0	0	0	0	0	0	0	0
SRR5888925	soil	34.36	-81.43	USA:South Carolina	0	0	0	0	0	0	0	0	0	0	0	0	0	0	0	0	0	0	0	0	0	0	0	0	0	0	0.611841	0	0	0	0	0	0	0	0	0	0	0	0	0	0	0	0	0	0
SRR5888926	soil	34.36	-81.43	USA:South Carolina	0	0	0	0	0	0	0	0	0	0	0	0	0	0	0	0	0	0	0	0	0	0	0	0	0	0	0.100788	0	0	0	0	0	0	0	0	0	0	0	0	0	0	0	0	0	0
SRR5888927	soil	34.36	-81.43	USA:South Carolina	0	0	0	0	0	0	0	0	0	0	0	0	0	0	0	0	0	0	0	0	0	0	0	0	0	0	1.44911	0	0	0	0	0	0	0	0	0	0	0	0	0	0	0	0	0	0
SRR5888928	soil	34.36	-81.43	USA:South Carolina	0	0	0	0	0	0	0	0	0	0	0	0	0	0	0	0	0	0	0	0	0	0	0	0	0	0	22.6401	0	0	0	0	0	0	0	0	0	0	0	0	0	0	0	0	0	0
SRR5888929	soil	34.36	-81.43	USA:South Carolina	0	0	0	0	0	0	0	0	0	0	0	0	0	0	0	0	0	0	0	0	0	0	0	0	0	0	10.5409	0	0	0	0	0	0	0	0	0	0	0	0	0	0	0	0	0	0
SRR5888930	soil	34.36	-81.43	USA:South Carolina	0	0	0	0	0	0	0	0	0	0	0	0	0	0	0	0	0	0	0	0	0	0	0	0	0	0	4.13125	0	0	0	0	0	0	0	0	0	0	0	0	0	0	0	0	0	0
SRR5888944	soil	34.36	-81.43	USA:South Carolina	0	0	0	0	0	0	0	0	0	0	0	0	0	0	0	0	0	0	0	0	0	0	0	0	0	0	0.577726	0	0	0	0	0	0	0	0	0	0	0	0	0	0	0	0	0	0
SRR5888947	soil	34.36	-81.43	USA:South Carolina	0	0	0	0	0	0	0	0	0	0	0	0	0	0	0	0	0	0	0	0	0	0	0	0	0	0	8.35117	0	0	0	0	0	0	0	0	0	0	0	0	0	0	0	0	0	0
SRR5888949	soil	34.36	-81.43	USA:South Carolina	0	0	0	0	0	0	0	0	0	0	0	0	0	0	0	0	0	0	0	0	0	0	0	0	0	0	0.317445	0	0	0	0	0	0	0	0	0	0	0	0	0	0	0	0	0	0
SRR5888950	soil	34.36	-81.43	USA:South Carolina	0	0	0	0	0	0	0	0	0	0	0	0	0	0	0	0	0	0	0	0	0	0	0	0	0	0	9.78701	0	0	0	0	0	0	0	0	0	0	0	0	0	0	0	0	0	0
SRR5888956	soil	34.36	-81.43	USA:South Carolina	0	0	0	0	0	0	0	0	0	0	0	0	0	0	0	0	0	0	0	0	0	0	0	0	0	0	4.14648	0	0	0	0	0	0	0	0	0	0	0	0	0	0	0	0	0	0
SRR5888961	soil	34.36	-81.43	USA:South Carolina	0	0	0	0	0	0	0	0	0	0	0	0	0	0	0	0	0	0	0	0	0	0	0	0	0	0	2.43477	0	0	0	0	0	0	0	0	0	0	0	0	0	0	0	0	0	0
SRR5888962	soil	34.36	-81.43	USA:South Carolina	0	0	0	0	0	0	0	0	0	0	0	0	0	0	0	0	0	0	0	0	0	0	0	0	0	0	0.516667	0	0	0	0	0	0	0	0	0	0	0	0	0	0	0	0	0	0
SRR7420529	soil	34.555	107.931	China: Shaanxi Province	0	0	0	0	0	0	0	0	0	0	0	0	0	0	0	0	0	0	0	0	0	0	0	0	0	0	0	2.00683	0	0	0	0	0	0	0	0	0	0	0	0	0	0	0	0	0
SRR7420533	soil	34.555	107.931	China: Shaanxi Province	0	0	0	0	0	0	0	0	0	0	0	0	0	0	0	0	0	0	0	0	0	0	0	0	0	0	0	1.22039	0	0	0	0	0	0	0	0	0	0	0	0	0	0	0	0	0
SRR7420801	soil	34.555	107.931	China: Shaanxi Province	0	0	0	0	0	0	0	0	0	0	0	0	0	0	0	0	0	0	0	0	0	0	0	0	0	0	0	0.241712	0	0	0	0	0	0	0	0	0	0	0	0	0	0	0	0	0
SRR7420802	soil	34.555	107.931	China: Shaanxi Province	0	0	0	0	0	0	0	0	0	0	0	0	0	0	0	0	0	0	0	0	0	0	0	0	0	0	0	0.139462	0	0	0	0	0	0	0	0	0	0	0	0	0	0	0	0	0
SRR7420822	soil	34.555	107.931	China: Shaanxi Province	0	0	0	0	0	0	0	0	0	0	0	0	0	0	0	0	0	0	0	0	0	0	0	0	0	0	0	0.243352	0	0	0	0	0	0	0	0	0	0	0	0	0	0	0	0	0
SRR7420870	soil	34.555	107.931	China: Shaanxi Province	0	0	0	0	0	0	0	0	0	0	0	0	0	0	0	0	0	0	0	0	0	0	0	0	0	0	0	1.60055	0	0	0	0	0	0	0	0	0	0	0	0	0	0	0	0	0
SRR7420871	soil	34.555	107.931	China: Shaanxi Province	0	0	0	0	0	0	0	0	0	0	0	0	0	0	0	0	0	0	0	0	0	0	0	0	0	0	0	0.772555	0	0	0	0	0	0	0	0	0	0	0	0	0	0	0	0	0
SRR7420872	soil	34.555	107.931	China: Shaanxi Province	0	0	0	0	0	0	0	0	0	0	0	0	0	0	0	0	0	0	0	0	0	0	0	0	0	0	0	0.571188	0	0	0	0	0	0	0	0	0	0	0	0	0	0	0	0	0
SRR7420873	soil	34.555	107.931	China: Shaanxi Province	0	0	0	0	0	0	0	0	0	0	0	0	0	0	0	0	0	0	0	0	0	0	0	0	0	0	0	0.721271	0	0	0	0	0	0	0	0	0	0	0	0	0	0	0	0	0
SRR7420874	soil	34.555	107.931	China: Shaanxi Province	0	0	0	0	0	0	0	0	0	0	0	0	0	0	0	0	0	0	0	0	0	0	0	0	0	0	0	0.754896	0	0	0	0	0	0	0	0	0	0	0	0	0	0	0	0	0
SRR7420875	soil	34.555	107.931	China: Shaanxi Province	0	0	0	0	0	0	0	0	0	0	0	0	0	0	0	0	0	0	0	0	0	0	0	0	0	0	0	1.23495	0	0	0	0	0	0	0	0	0	0	0	0	0	0	0	0	0
SRR7420894	soil	34.555	107.931	China: Shaanxi Province	0	0	0	0	0	0	0	0	0	0	0	0	0	0	0	0	0	0	0	0	0	0	0	0	0	0	0	0.830915	0	0	0	0	0	0	0	0	0	0	0	0	0	0	0	0	0
SRR7420895	soil	34.555	107.931	China: Shaanxi Province	0	0	0	0	0	0	0	0	0	0	0	0	0	0	0	0	0	0	0	0	0	0	0	0	0	0	0	0.835886	0	0	0	0	0	0	0	0	0	0	0	0	0	0	0	0	0
SRR7420896	soil	34.555	107.931	China: Shaanxi Province	0	0	0	0	0	0	0	0	0	0	0	0	0	0	0	0	0	0	0	0	0	0	0	0	0	0	0	1.12852	0	0	0	0	0	0	0	0	0	0	0	0	0	0	0	0	0
SRR7420897	soil	34.555	107.931	China: Shaanxi Province	0	0	0	0	0	0	0	0	0	0	0	0	0	0	0	0	0	0	0	0	0	0	0	0	0	0	0	1.44789	0	0	0	0	0	0	0	0	0	0	0	0	0	0	0	0	0
SRR7420898	soil	34.555	107.931	China: Shaanxi Province	0	0	0	0	0	0	0	0	0	0	0	0	0	0	0	0	0	0	0	0	0	0	0	0	0	0	0	1.54945	0	0	0	0	0	0	0	0	0	0	0	0	0	0	0	0	0
SRR7420899	soil	34.555	107.931	China: Shaanxi Province	0	0	0	0	0	0	0	0	0	0	0	0	0	0	0	0	0	0	0	0	0	0	0	0	0	0	0	1.73128	0	0	0	0	0	0	0	0	0	0	0	0	0	0	0	0	0
SRR7420900	soil	34.555	107.931	China: Shaanxi Province	0	0	0	0	0	0	0	0	0	0	0	0	0	0	0	0	0	0	0	0	0	0	0	0	0	0	0	1.7418	0	0	0	0	0	0	0	0	0	0	0	0	0	0	0	0	0
SRR7420901	soil	34.555	107.931	China: Shaanxi Province	0	0	0	0	0	0	0	0	0	0	0	0	0	0	0	0	0	0	0	0	0	0	0	0	0	0	0	1.3757	0	0	0	0	0	0	0	0	0	0	0	0	0	0	0	0	0
SRR7420902	soil	34.555	107.931	China: Shaanxi Province	0	0	0	0	0	0	0	0	0	0	0	0	0	0	0	0	0	0	0	0	0	0	0	0	0	0	0	0.943127	0	0	0	0	0	0	0	0	0	0	0	0	0	0	0	0	0
SRR7420903	soil	34.555	107.931	China: Shaanxi Province	0	0	0	0	0	0	0	0	0	0	0	0	0	0	0	0	0	0	0	0	0	0	0	0	0	0	0	1.02433	0	0	0	0	0	0	0	0	0	0	0	0	0	0	0	0	0
SRR7420906	soil	34.555	107.931	China: Shaanxi Province	0	0	0	0	0	0	0	0	0	0	0	0	0	0	0	0	0	0	0	0	0	0	0	0	0	0	0	0.19861	0	0	0	0	0	0	0	0	0	0	0	0	0	0	0	0	0
SRR7420907	soil	34.555	107.931	China: Shaanxi Province	0	0	0	0	0	0	0	0	0	0	0	0	0	0	0	0	0	0	0	0	0	0	0	0	0	0	0	0.375589	0	0	0	0	0	0	0	0	0	0	0	0	0	0	0	0	0
SRR7420908	soil	34.555	107.931	China: Shaanxi Province	0	0	0	0	0	0	0	0	0	0	0	0	0	0	0	0	0	0	0	0	0	0	0	0	0	0	0	0.370932	0	0	0	0	0	0	0	0	0	0	0	0	0	0	0	0	0
SRR7420909	soil	34.555	107.931	China: Shaanxi Province	0	0	0	0	0	0	0	0	0	0	0	0	0	0	0	0	0	0	0	0	0	0	0	0	0	0	0	0.413161	0	0	0	0	0	0	0	0	0	0	0	0	0	0	0	0	0
SRR7420921	soil	34.555	107.931	China: Shaanxi Province	0	0	0	0	0	0	0	0	0	0	0	0	0	0	0	0	0	0	0	0	0	0	0	0	0	0	0	2.3195	0	0	0	0	0	0	0	0	0	0	0	0	0	0	0	0	0
SRR7420922	soil	34.555	107.931	China: Shaanxi Province	0	0	0	0	0	0	0	0	0	0	0	0	0	0	0	0	0	0	0	0	0	0	0	0	0	0	0	3.606	0	0	0	0	0	0	0	0	0	0	0	0	0	0	0	0	0
SRR7420923	soil	34.555	107.931	China: Shaanxi Province	0	0	0	0	0	0	0	0	0	0	0	0	0	0	0	0	0	0	0	0	0	0	0	0	0	0	0	2.94234	0	0	0	0	0	0	0	0	0	0	0	0	0	0	0	0	0
SRR7420924	soil	34.555	107.931	China: Shaanxi Province	0	0	0	0	0	0	0	0	0	0	0	0	0	0	0	0	0	0	0	0	0	0	0	0	0	0	0	2.99031	0	0	0	0	0	0	0	0	0	0	0	0	0	0	0	0	0
SRR7420925	soil	34.555	107.931	China: Shaanxi Province	0	0	0	0	0	0	0	0	0	0	0	0	0	0	0	0	0	0	0	0	0	0	0	0	0	0	0	3.12784	0	0	0	0	0	0	0	0	0	0	0	0	0	0	0	0	0
SRR7420926	soil	34.555	107.931	China: Shaanxi Province	0	0	0	0	0	0	0	0	0	0	0	0	0	0	0	0	0	0	0	0	0	0	0	0	0	0	0	3.07116	0	0	0	0	0	0	0	0	0	0	0	0	0	0	0	0	0
SRR7420927	soil	34.555	107.931	China: Shaanxi Province	0	0	0	0	0	0	0	0	0	0	0	0	0	0	0	0	0	0	0	0	0	0	0	0	0	0	0	0.50142	0	0	0	0	0	0	0	0	0	0	0	0	0	0	0	0	0
SRR7420928	soil	34.555	107.931	China: Shaanxi Province	0	0	0	0	0	0	0	0	0	0	0	0	0	0	0	0	0	0	0	0	0	0	0	0	0	0	0	0.513919	0	0	0	0	0	0	0	0	0	0	0	0	0	0	0	0	0
SRR7420929	soil	34.555	107.931	China: Shaanxi Province	0	0	0	0	0	0	0	0	0	0	0	0	0	0	0	0	0	0	0	0	0	0	0	0	0	0	0	2.13592	0	0	0	0	0	0	0	0	0	0	0	0	0	0	0	0	0
SRR7420930	soil	34.555	107.931	China: Shaanxi Province	0	0	0	0	0	0	0	0	0	0	0	0	0	0	0	0	0	0	0	0	0	0	0	0	0	0	0	1.55593	0	0	0	0	0	0	0	0	0	0	0	0	0	0	0	0	0
SRR7420503	soil	34.557	107.926	China: Shaanxi Province	0	0	0	0	0	0	0	0	0	0	0	0	0	0	0	0	0	0	0	0	0	0	0	0	0	0	0	1.11728	0	0	0	0	0	0	0	0	0	0	0	0	0	0	0	0	0
SRR7420505	soil	34.557	107.926	China: Shaanxi Province	0	0	0	0	0	0	0	0	0	0	0	0	0	0	0	0	0	0	0	0	0	0	0	0	0	0	0	0.539749	0	0	0	0	0	0	0	0	0	0	0	0	0	0	0	0	0
SRR7420506	soil	34.557	107.926	China: Shaanxi Province	0	0	0	0	0	0	0	0	0	0	0	0	0	0	0	0	0	0	0	0	0	0	0	0	0	0	0	0	0	0	0	0	0	0	0	0	0	0	0	0	0	0	0	0	0
SRR7420507	soil	34.557	107.926	China: Shaanxi Province	0	0	0	0	0	0	0	0	0	0	0	0	0	0	0	0	0	0	0	0	0	0	0	0	0	0	0	0	0	0	0	0	0	0	0	0	0	0	0	0	0	0	0	0	0
SRR7420508	soil	34.557	107.926	China: Shaanxi Province	0	0	0	0	0	0	0	0	0	0	0	0	0	0	0	0	0	0	0	0	0	0	0	0	0	0	0	0.100699	0	0	0	0	0	0	0	0	0	0	0	0	0	0	0	0	0
SRR7420509	soil	34.557	107.926	China: Shaanxi Province	0	0	0	0	0	0	0	0	0	0	0	0	0	0	0	0	0	0	0	0	0	0	0	0	0	0	0	0	0	0	0	0	0	0	0	0	0	0	0	0	0	0	0	0	0
SRR7420510	soil	34.557	107.926	China: Shaanxi Province	0	0	0	0	0	0	0	0	0	0	0	0	0	0	0	0	0	0	0	0	0	0	0	0	0	0	0	0	0	0	0	0	0	0	0	0	0	0	0	0	0	0	0	0	0
SRR7420511	soil	34.557	107.926	China: Shaanxi Province	0	0	0	0	0	0	0	0	0	0	0	0	0	0	0	0	0	0	0	0	0	0	0	0	0	0	0	0	0	0	0	0	0	0	0	0	0	0	0	0	0	0	0	0	0
SRR7420514	soil	34.557	107.926	China: Shaanxi Province	0	0	0	0	0	0	0	0	0	0	0	0	0	0	0	0	0	0	0	0	0	0	0	0	0	0	0	0	0	0	0	0	0	0	0	0	0	0	0	0	0	0	0	0	0
SRR7420515	soil	34.557	107.926	China: Shaanxi Province	0	0	0	0	0	0	0	0	0	0	0	0	0	0	0	0	0	0	0	0	0	0	0	0	0	0	0	0	0	0	0	0	0	0	0	0	0	0	0	0	0	0	0	0	0
SRR7420621	soil	34.557	107.926	China: Shaanxi Province	0	0	0	0	0	0	0	0	0	0	0	0	0	0	0	0	0	0	0	0	0	0	0	0	0	0	0	0.779259	0	0	0	0	0	0	0	0	0	0	0	0	0	0	0	0	0
SRR7420627	soil	34.557	107.926	China: Shaanxi Province	0	0	0	0	0	0	0	0	0	0	0	0	0	0	0	0	0	0	0	0	0	0	0	0	0	0	0	1.2437	0	0	0	0	0	0	0	0	0	0	0	0	0	0	0	0	0
SRR7420628	soil	34.557	107.926	China: Shaanxi Province	0	0	0	0	0	0	0	0	0	0	0	0	0	0	0	0	0	0	0	0	0	0	0	0	0	0	0	1.1216	0	0	0	0	0	0	0	0	0	0	0	0	0	0	0	0	0
SRR7420629	soil	34.557	107.926	China: Shaanxi Province	0	0	0	0	0	0	0	0	0	0	0	0	0	0	0	0	0	0	0	0	0	0	0	0	0	0	0	1.52579	0	0	0	0	0	0	0	0	0	0	0	0	0	0	0	0	0
SRR7420643	soil	34.557	107.926	China: Shaanxi Province	0	0	0	0	0	0	0	0	0	0	0	0	0	0	0	0	0	0	0	0	0	0	0	0	0	0	0	0.296574	0	0	0	0	0	0	0	0	0	0	0	0	0	0	0	0	0
SRR7420645	soil	34.557	107.926	China: Shaanxi Province	0	0	0	0	0	0	0	0	0	0	0	0	0	0	0	0	0	0	0	0	0	0	0	0	0	0	0	0.711028	0	0	0	0	0	0	0	0	0	0	0	0	0	0	0	0	0
SRR7420646	soil	34.557	107.926	China: Shaanxi Province	0	0	0	0	0	0	0	0	0	0	0	0	0	0	0	0	0	0	0	0	0	0	0	0	0	0	0	0.83977	0	0	0	0	0	0	0	0	0	0	0	0	0	0	0	0	0
SRR7420648	soil	34.557	107.926	China: Shaanxi Province	0	0	0	0	0	0	0	0	0	0	0	0	0	0	0	0	0	0	0	0	0	0	0	0	0	0	0	0.308142	0	0	0	0	0	0	0	0	0	0	0	0	0	0	0	0	0
SRR7420649	soil	34.557	107.926	China: Shaanxi Province	0	0	0	0	0	0	0	0	0	0	0	0	0	0	0	0	0	0	0	0	0	0	0	0	0	0	0	0.409853	0	0	0	0	0	0	0	0	0	0	0	0	0	0	0	0	0
SRR7420650	soil	34.557	107.926	China: Shaanxi Province	0	0	0	0	0	0	0	0	0	0	0	0	0	0	0	0	0	0	0	0	0	0	0	0	0	0	0	0.229871	0	0	0	0	0	0	0	0	0	0	0	0	0	0	0	0	0
SRR7420651	soil	34.557	107.926	China: Shaanxi Province	0	0	0	0	0	0	0	0	0	0	0	0	0	0	0	0	0	0	0	0	0	0	0	0	0	0	0	1.41199	0	0	0	0	0	0	0	0	0	0	0	0	0	0	0	0	0
SRR7420652	soil	34.557	107.926	China: Shaanxi Province	0	0	0	0	0	0	0	0	0	0	0	0	0	0	0	0	0	0	0	0	0	0	0	0	0	0	0	1.54771	0	0	0	0	0	0	0	0	0	0	0	0	0	0	0	0	0
SRR7420737	soil	34.557	107.926	China: Shaanxi Province	0	0	0	0	0	0	0	0	0	0	0	0	0	0	0	0	0	0	0	0	0	0	0	0	0	0	0	0.540689	0	0	0	0	0	0	0	0	0	0	0	0	0	0	0	0	0
SRR7420739	soil	34.557	107.926	China: Shaanxi Province	0	0	0	0	0	0	0	0	0	0	0	0	0	0	0	0	0	0	0	0	0	0	0	0	0	0	0	1.55749	0	0	0	0	0	0	0	0	0	0	0	0	0	0	0	0	0
SRR7420748	soil	34.557	107.926	China: Shaanxi Province	0	0	0	0	0	0	0	0	0	0	0	0	0	0	0	0	0	0	0	0	0	0	0	0	0	0	0	0.112225	0	0	0	0	0	0	0	0	0	0	0	0	0	0	0	0	0
SRR7420749	soil	34.557	107.926	China: Shaanxi Province	0	0	0	0	0	0	0	0	0	0	0	0	0	0	0	0	0	0	0	0	0	0	0	0	0	0	0	0	0	0	0	0	0	0	0	0	0	0	0	0	0	0	0	0	0
SRR7420750	soil	34.557	107.926	China: Shaanxi Province	0	0	0	0	0	0	0	0	0	0	0	0	0	0	0	0	0	0	0	0	0	0	0	0	0	0	0	0.245707	0	0	0	0	0	0	0	0	0	0	0	0	0	0	0	0	0
SRR7420751	soil	34.557	107.926	China: Shaanxi Province	0	0	0	0	0	0	0	0	0	0	0	0	0	0	0	0	0	0	0	0	0	0	0	0	0	0	0	0.171384	0	0	0	0	0	0	0	0	0	0	0	0	0	0	0	0	0
SRR7420753	soil	34.557	107.926	China: Shaanxi Province	0	0	0	0	0	0	0	0	0	0	0	0	0	0	0	0	0	0	0	0	0	0	0	0	0	0	0	0.170812	0	0	0	0	0	0	0	0	0	0	0	0	0	0	0	0	0
SRR7420756	soil	34.557	107.926	China: Shaanxi Province	0	0	0	0	0	0	0	0	0	0	0	0	0	0	0	0	0	0	0	0	0	0	0	0	0	0	0	0	0	0	0	0	0	0	0	0	0	0	0	0	0	0	0	0	0
SRR7420757	soil	34.557	107.926	China: Shaanxi Province	0	0	0	0	0	0	0	0	0	0	0	0	0	0	0	0	0	0	0	0	0	0	0	0	0	0	0	0.18128	0	0	0	0	0	0	0	0	0	0	0	0	0	0	0	0	0
SRR7420769	soil	34.557	107.926	China: Shaanxi Province	0	0	0	0	0	0	0	0	0	0	0	0	0	0	0	0	0	0	0	0	0	0	0	0	0	0	0	0.10385	0	0	0	0	0	0	0	0	0	0	0	0	0	0	0	0	0
SRR7420771	soil	34.557	107.926	China: Shaanxi Province	0	0	0	0	0	0	0	0	0	0	0	0	0	0	0	0	0	0	0	0	0	0	0	0	0	0	0	0.544295	0	0	0	0	0	0	0	0	0	0	0	0	0	0	0	0	0
SRR7420772	soil	34.557	107.926	China: Shaanxi Province	0	0	0	0	0	0	0	0	0	0	0	0	0	0	0	0	0	0	0	0	0	0	0	0	0	0	0	2.28686	0	0	0	0	0	0	0	0	0	0	0	0	0	0	0	0	0
SRR7420773	soil	34.557	107.926	China: Shaanxi Province	0	0	0	0	0	0	0	0	0	0	0	0	0	0	0	0	0	0	0	0	0	0	0	0	0	0	0	0.325617	0	0	0	0	0	0	0	0	0	0	0	0	0	0	0	0	0
SRR7420776	soil	34.557	107.926	China: Shaanxi Province	0	0	0	0	0	0	0	0	0	0	0	0	0	0	0	0	0	0	0	0	0	0	0	0	0	0	0	0.142003	0	0	0	0	0	0	0	0	0	0	0	0	0	0	0	0	0
SRR7420777	soil	34.557	107.926	China: Shaanxi Province	0	0	0	0	0	0	0	0	0	0	0	0	0	0	0	0	0	0	0	0	0	0	0	0	0	0	0	0	0	0	0	0	0	0	0	0	0	0	0	0	0	0	0	0	0
SRR7420826	soil	34.557	107.926	China: Shaanxi Province	0	0	0	0	0	0	0	0	0	0	0	0	0	0	0	0	0	0	0	0	0	0	0	0	0	0	0	0.263473	0	0	0	0	0	0	0	0	0	0	0	0	0	0	0	0	0
SRR7420827	soil	34.557	107.926	China: Shaanxi Province	0	0	0	0	0	0	0	0	0	0	0	0	0	0	0	0	0	0	0	0	0	0	0	0	0	0	0	0.207828	0	0	0	0	0	0	0	0	0	0	0	0	0	0	0	0	0
SRR7420828	soil	34.557	107.926	China: Shaanxi Province	0	0	0	0	0	0	0	0	0	0	0	0	0	0	0	0	0	0	0	0	0	0	0	0	0	0	0	0.140601	0	0	0	0	0	0	0	0	0	0	0	0	0	0	0	0	0
SRR7420829	soil	34.557	107.926	China: Shaanxi Province	0	0	0	0	0	0	0	0	0	0	0	0	0	0	0	0	0	0	0	0	0	0	0	0	0	0	0	0.261876	0	0	0	0	0	0	0	0	0	0	0	0	0	0	0	0	0
SRR7420830	soil	34.557	107.926	China: Shaanxi Province	0	0	0	0	0	0	0	0	0	0	0	0	0	0	0	0	0	0	0	0	0	0	0	0	0	0	0	0.285542	0	0	0	0	0	0	0	0	0	0	0	0	0	0	0	0	0
SRR7420831	soil	34.557	107.926	China: Shaanxi Province	0	0	0	0	0	0	0	0	0	0	0	0	0	0	0	0	0	0	0	0	0	0	0	0	0	0	0	0.506125	0	0	0	0	0	0	0	0	0	0	0	0	0	0	0	0	0
SRR7420832	soil	34.557	107.926	China: Shaanxi Province	0	0	0	0	0	0	0	0	0	0	0	0	0	0	0	0	0	0	0	0	0	0	0	0	0	0	0	0.454464	0	0	0	0	0	0	0	0	0	0	0	0	0	0	0	0	0
SRR7420833	soil	34.557	107.926	China: Shaanxi Province	0	0	0	0	0	0	0	0	0	0	0	0	0	0	0	0	0	0	0	0	0	0	0	0	0	0	0	0.140002	0	0	0	0	0	0	0	0	0	0	0	0	0	0	0	0	0
SRR7420834	soil	34.557	107.926	China: Shaanxi Province	0	0	0	0	0	0	0	0	0	0	0	0	0	0	0	0	0	0	0	0	0	0	0	0	0	0	0	0.209352	0	0	0	0	0	0	0	0	0	0	0	0	0	0	0	0	0
SRR7420884	soil	34.557	107.926	China: Shaanxi Province	0	0	0	0	0	0	0	0	0	0	0	0	0	0	0	0	0	0	0	0	0	0	0	0	0	0	0	0	0	0	0	0	0	0	0	0	0	0	0	0	0	0	0	0	0
SRR7420885	soil	34.557	107.926	China: Shaanxi Province	0	0	0	0	0	0	0	0	0	0	0	0	0	0	0	0	0	0	0	0	0	0	0	0	0	0	0	0.284653	0	0	0	0	0	0	0	0	0	0	0	0	0	0	0	0	0
SRR7420886	soil	34.557	107.926	China: Shaanxi Province	0	0	0	0	0	0	0	0	0	0	0	0	0	0	0	0	0	0	0	0	0	0	0	0	0	0	0	0	0	0	0	0	0	0	0	0	0	0	0	0	0	0	0	0	0
SRR7420888	soil	34.557	107.926	China: Shaanxi Province	0	0	0	0	0	0	0	0	0	0	0	0	0	0	0	0	0	0	0	0	0	0	0	0	0	0	0	3.0766	0	0	0	0	0	0	0	0	0	0	0	0	0	0	0	0	0
SRR7420889	soil	34.557	107.926	China: Shaanxi Province	0	0	0	0	0	0	0	0	0	0	0	0	0	0	0	0	0	0	0	0	0	0	0	0	0	0	0	0.141522	0	0	0	0	0	0	0	0	0	0	0	0	0	0	0	0	0
SRR7420890	soil	34.557	107.926	China: Shaanxi Province	0	0	0	0	0	0	0	0	0	0	0	0	0	0	0	0	0	0	0	0	0	0	0	0	0	0	0	2.96935	0	0	0	0	0	0	0	0	0	0	0	0	0	0	0	0	0
SRR7420891	soil	34.557	107.926	China: Shaanxi Province	0	0	0	0	0	0	0	0	0	0	0	0	0	0	0	0	0	0	0	0	0	0	0	0	0	0	0	2.10261	0	0	0	0	0	0	0	0	0	0	0	0	0	0	0	0	0
SRR7420892	soil	34.557	107.926	China: Shaanxi Province	0	0	0	0	0	0	0	0	0	0	0	0	0	0	0	0	0	0	0	0	0	0	0	0	0	0	0	0.300852	0	0	0	0	0	0	0	0	0	0	0	0	0	0	0	0	0
SRR7420936	soil	34.557	107.926	China: Shaanxi Province	0	0	0	0	0	0	0	0	0	0	0	0	0	0	0	0	0	0	0	0	0	0	0	0	0	0	0	0	0	0	0	0	0	0	0	0	0	0	0	0	0	0	0	0	0
SRR7420937	soil	34.557	107.926	China: Shaanxi Province	0	0	0	0	0	0	0	0	0	0	0	0	0	0	0	0	0	0	0	0	0	0	0	0	0	0	0	0	0	0	0	0	0	0	0	0	0	0	0	0	0	0	0	0	0
SRR7420938	soil	34.557	107.926	China: Shaanxi Province	0	0	0	0	0	0	0	0	0	0	0	0	0	0	0	0	0	0	0	0	0	0	0	0	0	0	0	0	0	0	0	0	0	0	0	0	0	0	0	0	0	0	0	0	0
SRR7420939	soil	34.557	107.926	China: Shaanxi Province	0	0	0	0	0	0	0	0	0	0	0	0	0	0	0	0	0	0	0	0	0	0	0	0	0	0	0	0	0	0	0	0	0	0	0	0	0	0	0	0	0	0	0	0	0
SRR7420940	soil	34.557	107.926	China: Shaanxi Province	0	0	0	0	0	0	0	0	0	0	0	0	0	0	0	0	0	0	0	0	0	0	0	0	0	0	0	0	0	0	0	0	0	0	0	0	0	0	0	0	0	0	0	0	0
SRR7420942	soil	34.557	107.926	China: Shaanxi Province	0	0	0	0	0	0	0	0	0	0	0	0	0	0	0	0	0	0	0	0	0	0	0	0	0	0	0	0	0	0	0	0	0	0	0	0	0	0	0	0	0	0	0	0	0
SRR7420943	soil	34.557	107.926	China: Shaanxi Province	0	0	0	0	0	0	0	0	0	0	0	0	0	0	0	0	0	0	0	0	0	0	0	0	0	0	0	0	0	0	0	0	0	0	0	0	0	0	0	0	0	0	0	0	0
SRR7420944	soil	34.557	107.926	China: Shaanxi Province	0	0	0	0	0	0	0	0	0	0	0	0	0	0	0	0	0	0	0	0	0	0	0	0	0	0	0	0	0	0	0	0	0	0	0	0	0	0	0	0	0	0	0	0	0
SRR7420947	soil	34.557	107.926	China: Shaanxi Province	0	0	0	0	0	0	0	0	0	0	0	0	0	0	0	0	0	0	0	0	0	0	0	0	0	0	0	1.37769	0	0	0	0	0	0	0	0	0	0	0	0	0	0	0	0	0
SRR7420949	soil	34.557	107.926	China: Shaanxi Province	0	0	0	0	0	0	0	0	0	0	0	0	0	0	0	0	0	0	0	0	0	0	0	0	0	0	0	0.857485	0	0	0	0	0	0	0	0	0	0	0	0	0	0	0	0	0
SRR7420950	soil	34.557	107.926	China: Shaanxi Province	0	0	0	0	0	0	0	0	0	0	0	0	0	0	0	0	0	0	0	0	0	0	0	0	0	0	0	0	0	0	0	0	0	0	0	0	0	0	0	0	0	0	0	0	0
SRR7420952	soil	34.557	107.926	China: Shaanxi Province	0	0	0	0	0	0	0	0	0	0	0	0	0	0	0	0	0	0	0	0	0	0	0	0	0	0	0	0.20635	0	0	0	0	0	0	0	0	0	0	0	0	0	0	0	0	0
SRR7420953	soil	34.557	107.926	China: Shaanxi Province	0	0	0	0	0	0	0	0	0	0	0	0	0	0	0	0	0	0	0	0	0	0	0	0	0	0	0	0.409901	0	0	0	0	0	0	0	0	0	0	0	0	0	0	0	0	0
SRR7420954	soil	34.557	107.926	China: Shaanxi Province	0	0	0	0	0	0	0	0	0	0	0	0	0	0	0	0	0	0	0	0	0	0	0	0	0	0	0	0.518979	0	0	0	0	0	0	0	0	0	0	0	0	0	0	0	0	0
SRR7420955	soil	34.557	107.926	China: Shaanxi Province	0	0	0	0	0	0	0	0	0	0	0	0	0	0	0	0	0	0	0	0	0	0	0	0	0	0	0	0.717224	0	0	0	0	0	0	0	0	0	0	0	0	0	0	0	0	0
SRR7420956	soil	34.557	107.926	China: Shaanxi Province	0	0	0	0	0	0	0	0	0	0	0	0	0	0	0	0	0	0	0	0	0	0	0	0	0	0	0	0.474964	0	0	0	0	0	0	0	0	0	0	0	0	0	0	0	0	0
SRR7420957	soil	34.557	107.926	China: Shaanxi Province	0	0	0	0	0	0	0	0	0	0	0	0	0	0	0	0	0	0	0	0	0	0	0	0	0	0	0	0.550911	0	0	0	0	0	0	0	0	0	0	0	0	0	0	0	0	0
SRR7420958	soil	34.557	107.926	China: Shaanxi Province	0	0	0	0	0	0	0	0	0	0	0	0	0	0	0	0	0	0	0	0	0	0	0	0	0	0	0	0.366847	0	0	0	0	0	0	0	0	0	0	0	0	0	0	0	0	0
SRR7420959	soil	34.557	107.926	China: Shaanxi Province	0	0	0	0	0	0	0	0	0	0	0	0	0	0	0	0	0	0	0	0	0	0	0	0	0	0	0	0.164529	0	0	0	0	0	0	0	0	0	0	0	0	0	0	0	0	0
SRR7420441	soil	34.561	107.921	China: Shaanxi Province	0	0	0	0	0	0	0	0	0	0	0	0	0	0	0	0	0	0	0	0	0	0	0	0	0	0	0	0.741207	0	0	0	0	0	0	0	0	0	0	0	0	0	0	0	0	0
SRR7420443	soil	34.561	107.921	China: Shaanxi Province	0	0	0	0	0	0	0	0	0	0	0	0	0	0	0	0	0	0	0	0	0	0	0	0	0	0	0	1.55146	0	0	0	0	0	0	0	0	0	0	0	0	0	0	0	0	0
SRR7420445	soil	34.561	107.921	China: Shaanxi Province	0	0	0	0	0	0	0	0	0	0	0	0	0	0	0	0	0	0	0	0	0	0	0	0	0	0	0	0.224017	0	0	0	0	0	0	0	0	0	0	0	0	0	0	0	0	0
SRR7420468	soil	34.561	107.921	China: Shaanxi Province	0	0	0	0	0	0	0	0	0	0	0	0	0	0	0	0	0	0	0	0	0	0	0	0	0	0	0	0.789657	0	0	0	0	0	0	0	0	0	0	0	0	0	0	0	0	0
SRR7420469	soil	34.561	107.921	China: Shaanxi Province	0	0	0	0	0	0	0	0	0	0	0	0	0	0	0	0	0	0	0	0	0	0	0	0	0	0	0	1.13314	0	0	0	0	0	0	0	0	0	0	0	0	0	0	0	0	0
SRR7420470	soil	34.561	107.921	China: Shaanxi Province	0	0	0	0	0	0	0	0	0	0	0	0	0	0	0	0	0	0	0	0	0	0	0	0	0	0	0	1.35723	0	0	0	0	0	0	0	0	0	0	0	0	0	0	0	0	0
SRR7420471	soil	34.561	107.921	China: Shaanxi Province	0	0	0	0	0	0	0	0	0	0	0	0	0	0	0	0	0	0	0	0	0	0	0	0	0	0	0	1.46937	0	0	0	0	0	0	0	0	0	0	0	0	0	0	0	0	0
SRR7420472	soil	34.561	107.921	China: Shaanxi Province	0	0	0	0	0	0	0	0	0	0	0	0	0	0	0	0	0	0	0	0	0	0	0	0	0	0	0	0.781058	0	0	0	0	0	0	0	0	0	0	0	0	0	0	0	0	0
SRR7420473	soil	34.561	107.921	China: Shaanxi Province	0	0	0	0	0	0	0	0	0	0	0	0	0	0	0	0	0	0	0	0	0	0	0	0	0	0	0	0.912425	0	0	0	0	0	0	0	0	0	0	0	0	0	0	0	0	0
SRR7420474	soil	34.561	107.921	China: Shaanxi Province	0	0	0	0	0	0	0	0	0	0	0	0	0	0	0	0	0	0	0	0	0	0	0	0	0	0	0	0.137013	0	0	0	0	0	0	0	0	0	0	0	0	0	0	0	0	0
SRR7420475	soil	34.561	107.921	China: Shaanxi Province	0	0	0	0	0	0	0	0	0	0	0	0	0	0	0	0	0	0	0	0	0	0	0	0	0	0	0	1.10044	0	0	0	0	0	0	0	0	0	0	0	0	0	0	0	0	0
SRR7420476	soil	34.561	107.921	China: Shaanxi Province	0	0	0	0	0	0	0	0	0	0	0	0	0	0	0	0	0	0	0	0	0	0	0	0	0	0	0	0.8207	0	0	0	0	0	0	0	0	0	0	0	0	0	0	0	0	0
SRR7420477	soil	34.561	107.921	China: Shaanxi Province	0	0	0	0	0	0	0	0	0	0	0	0	0	0	0	0	0	0	0	0	0	0	0	0	0	0	0	0.907606	0	0	0	0	0	0	0	0	0	0	0	0	0	0	0	0	0
SRR7420478	soil	34.561	107.921	China: Shaanxi Province	0	0	0	0	0	0	0	0	0	0	0	0	0	0	0	0	0	0	0	0	0	0	0	0	0	0	0	0.229576	0	0	0	0	0	0	0	0	0	0	0	0	0	0	0	0	0
SRR7420479	soil	34.561	107.921	China: Shaanxi Province	0	0	0	0	0	0	0	0	0	0	0	0	0	0	0	0	0	0	0	0	0	0	0	0	0	0	0	0.412291	0	0	0	0	0	0	0	0	0	0	0	0	0	0	0	0	0
SRR7420480	soil	34.561	107.921	China: Shaanxi Province	0	0	0	0	0	0	0	0	0	0	0	0	0	0	0	0	0	0	0	0	0	0	0	0	0	0	0	0.155601	0	0	0	0	0	0	0	0	0	0	0	0	0	0	0	0	0
SRR7420481	soil	34.561	107.921	China: Shaanxi Province	0	0	0	0	0	0	0	0	0	0	0	0	0	0	0	0	0	0	0	0	0	0	0	0	0	0	0	0.303112	0	0	0	0	0	0	0	0	0	0	0	0	0	0	0	0	0
SRR7420482	soil	34.561	107.921	China: Shaanxi Province	0	0	0	0	0	0	0	0	0	0	0	0	0	0	0	0	0	0	0	0	0	0	0	0	0	0	0	0.130748	0	0	0	0	0	0	0	0	0	0	0	0	0	0	0	0	0
SRR7420483	soil	34.561	107.921	China: Shaanxi Province	0	0	0	0	0	0	0	0	0	0	0	0	0	0	0	0	0	0	0	0	0	0	0	0	0	0	0	0.238126	0	0	0	0	0	0	0	0	0	0	0	0	0	0	0	0	0
SRR7420484	soil	34.561	107.921	China: Shaanxi Province	0	0	0	0	0	0	0	0	0	0	0	0	0	0	0	0	0	0	0	0	0	0	0	0	0	0	0	0.178202	0	0	0	0	0	0	0	0	0	0	0	0	0	0	0	0	0
SRR7420485	soil	34.561	107.921	China: Shaanxi Province	0	0	0	0	0	0	0	0	0	0	0	0	0	0	0	0	0	0	0	0	0	0	0	0	0	0	0	0.133224	0	0	0	0	0	0	0	0	0	0	0	0	0	0	0	0	0
SRR7420486	soil	34.561	107.921	China: Shaanxi Province	0	0	0	0	0	0	0	0	0	0	0	0	0	0	0	0	0	0	0	0	0	0	0	0	0	0	0	0.254612	0	0	0	0	0	0	0	0	0	0	0	0	0	0	0	0	0
SRR7420487	soil	34.561	107.921	China: Shaanxi Province	0	0	0	0	0	0	0	0	0	0	0	0	0	0	0	0	0	0	0	0	0	0	0	0	0	0	0	0.319418	0	0	0	0	0	0	0	0	0	0	0	0	0	0	0	0	0
SRR7420499	soil	34.561	107.921	China: Shaanxi Province	0	0	0	0	0	0	0	0	0	0	0	0	0	0	0	0	0	0	0	0	0	0	0	0	0	0	0	0.562618	0	0	0	0	0	0	0	0	0	0	0	0	0	0	0	0	0
SRR7420500	soil	34.561	107.921	China: Shaanxi Province	0	0	0	0	0	0	0	0	0	0	0	0	0	0	0	0	0	0	0	0	0	0	0	0	0	0	0	0.387226	0	0	0	0	0	0	0	0	0	0	0	0	0	0	0	0	0
SRR7420502	soil	34.561	107.921	China: Shaanxi Province	0	0	0	0	0	0	0	0	0	0	0	0	0	0	0	0	0	0	0	0	0	0	0	0	0	0	0	0.249237	0	0	0	0	0	0	0	0	0	0	0	0	0	0	0	0	0
SRR7420518	soil	34.561	107.921	China: Shaanxi Province	0	0	0	0	0	0	0	0	0	0	0	0	0	0	0	0	0	0	0	0	0	0	0	0	0	0	0	0.632014	0	0	0	0	0	0	0	0	0	0	0	0	0	0	0	0	0
SRR7420552	soil	34.561	107.921	China: Shaanxi Province	0	0	0	0	0	0	0	0	0	0	0	0	0	0	0	0	0	0	0	0	0	0	0	0	0	0	0	0.415841	0	0	0	0	0	0	0	0	0	0	0	0	0	0	0	0	0
SRR7420553	soil	34.561	107.921	China: Shaanxi Province	0	0	0	0	0	0	0	0	0	0	0	0	0	0	0	0	0	0	0	0	0	0	0	0	0	0	0	0.516109	0	0	0	0	0	0	0	0	0	0	0	0	0	0	0	0	0
SRR7420554	soil	34.561	107.921	China: Shaanxi Province	0	0	0	0	0	0	0	0	0	0	0	0	0	0	0	0	0	0	0	0	0	0	0	0	0	0	0	0.276541	0	0	0	0	0	0	0	0	0	0	0	0	0	0	0	0	0
SRR7420555	soil	34.561	107.921	China: Shaanxi Province	0	0	0	0	0	0	0	0	0	0	0	0	0	0	0	0	0	0	0	0	0	0	0	0	0	0	0	0.618295	0	0	0	0	0	0	0	0	0	0	0	0	0	0	0	0	0
SRR7420556	soil	34.561	107.921	China: Shaanxi Province	0	0	0	0	0	0	0	0	0	0	0	0	0	0	0	0	0	0	0	0	0	0	0	0	0	0	0	0.207821	0	0	0	0	0	0	0	0	0	0	0	0	0	0	0	0	0
SRR7420558	soil	34.561	107.921	China: Shaanxi Province	0	0	0	0	0	0	0	0	0	0	0	0	0	0	0	0	0	0	0	0	0	0	0	0	0	0	0	0.382434	0	0	0	0	0	0	0	0	0	0	0	0	0	0	0	0	0
SRR7420559	soil	34.561	107.921	China: Shaanxi Province	0	0	0	0	0	0	0	0	0	0	0	0	0	0	0	0	0	0	0	0	0	0	0	0	0	0	0	0.597467	0	0	0	0	0	0	0	0	0	0	0	0	0	0	0	0	0
SRR7420560	soil	34.561	107.921	China: Shaanxi Province	0	0	0	0	0	0	0	0	0	0	0	0	0	0	0	0	0	0	0	0	0	0	0	0	0	0	0	0.665218	0	0	0	0	0	0	0	0	0	0	0	0	0	0	0	0	0
SRR7420561	soil	34.561	107.921	China: Shaanxi Province	0	0	0	0	0	0	0	0	0	0	0	0	0	0	0	0	0	0	0	0	0	0	0	0	0	0	0	0.463311	0	0	0	0	0	0	0	0	0	0	0	0	0	0	0	0	0
SRR7420596	soil	34.561	107.921	China: Shaanxi Province	0	0	0	0	0	0	0	0	0	0	0	0	0	0	0	0	0	0	0	0	0	0	0	0	0	0	0	1.02453	0	0	0	0	0	0	0	0	0	0	0	0	0	0	0	0	0
SRR7420597	soil	34.561	107.921	China: Shaanxi Province	0	0	0	0	0	0	0	0	0	0	0	0	0	0	0	0	0	0	0	0	0	0	0	0	0	0	0	3.22559	0	0	0	0	0	0	0	0	0	0	0	0	0	0	0	0	0
SRR7420598	soil	34.561	107.921	China: Shaanxi Province	0	0	0	0	0	0	0	0	0	0	0	0	0	0	0	0	0	0	0	0	0	0	0	0	0	0	0	4.45447	0	0	0	0	0	0	0	0	0	0	0	0	0	0	0	0	0
SRR7420599	soil	34.561	107.921	China: Shaanxi Province	0	0	0	0	0	0	0	0	0	0	0	0	0	0	0	0	0	0	0	0	0	0	0	0	0	0	0	1.0531	0	0	0	0	0	0	0	0	0	0	0	0	0	0	0	0	0
SRR7420600	soil	34.561	107.921	China: Shaanxi Province	0	0	0	0	0	0	0	0	0	0	0	0	0	0	0	0	0	0	0	0	0	0	0	0	0	0	0	1.56773	0	0	0	0	0	0	0	0	0	0	0	0	0	0	0	0	0
SRR7420601	soil	34.561	107.921	China: Shaanxi Province	0	0	0	0	0	0	0	0	0	0	0	0	0	0	0	0	0	0	0	0	0	0	0	0	0	0	0	0.634232	0	0	0	0	0	0	0	0	0	0	0	0	0	0	0	0	0
SRR7420602	soil	34.561	107.921	China: Shaanxi Province	0	0	0	0	0	0	0	0	0	0	0	0	0	0	0	0	0	0	0	0	0	0	0	0	0	0	0	0.549613	0	0	0	0	0	0	0	0	0	0	0	0	0	0	0	0	0
SRR7420603	soil	34.561	107.921	China: Shaanxi Province	0	0	0	0	0	0	0	0	0	0	0	0	0	0	0	0	0	0	0	0	0	0	0	0	0	0	0	0.228681	0	0	0	0	0	0	0	0	0	0	0	0	0	0	0	0	0
SRR7420604	soil	34.561	107.921	China: Shaanxi Province	0	0	0	0	0	0	0	0	0	0	0	0	0	0	0	0	0	0	0	0	0	0	0	0	0	0	0	1.01751	0	0	0	0	0	0	0	0	0	0	0	0	0	0	0	0	0
SRR7420605	soil	34.561	107.921	China: Shaanxi Province	0	0	0	0	0	0	0	0	0	0	0	0	0	0	0	0	0	0	0	0	0	0	0	0	0	0	0	0.826483	0	0	0	0	0	0	0	0	0	0	0	0	0	0	0	0	0
SRR7420606	soil	34.561	107.921	China: Shaanxi Province	0	0	0	0	0	0	0	0	0	0	0	0	0	0	0	0	0	0	0	0	0	0	0	0	0	0	0	0.366475	0	0	0	0	0	0	0	0	0	0	0	0	0	0	0	0	0
SRR7420607	soil	34.561	107.921	China: Shaanxi Province	0	0	0	0	0	0	0	0	0	0	0	0	0	0	0	0	0	0	0	0	0	0	0	0	0	0	0	0.321479	0	0	0	0	0	0	0	0	0	0	0	0	0	0	0	0	0
SRR7420608	soil	34.561	107.921	China: Shaanxi Province	0	0	0	0	0	0	0	0	0	0	0	0	0	0	0	0	0	0	0	0	0	0	0	0	0	0	0	0.356905	0	0	0	0	0	0	0	0	0	0	0	0	0	0	0	0	0
SRR7420609	soil	34.561	107.921	China: Shaanxi Province	0	0	0	0	0	0	0	0	0	0	0	0	0	0	0	0	0	0	0	0	0	0	0	0	0	0	0	0.343522	0	0	0	0	0	0	0	0	0	0	0	0	0	0	0	0	0
SRR7420610	soil	34.561	107.921	China: Shaanxi Province	0	0	0	0	0	0	0	0	0	0	0	0	0	0	0	0	0	0	0	0	0	0	0	0	0	0	0	0.336624	0	0	0	0	0	0	0	0	0	0	0	0	0	0	0	0	0
SRR7420611	soil	34.561	107.921	China: Shaanxi Province	0	0	0	0	0	0	0	0	0	0	0	0	0	0	0	0	0	0	0	0	0	0	0	0	0	0	0	0.444226	0	0	0	0	0	0	0	0	0	0	0	0	0	0	0	0	0
SRR7420612	soil	34.561	107.921	China: Shaanxi Province	0	0	0	0	0	0	0	0	0	0	0	0	0	0	0	0	0	0	0	0	0	0	0	0	0	0	0	0.421825	0	0	0	0	0	0	0	0	0	0	0	0	0	0	0	0	0
SRR7420613	soil	34.561	107.921	China: Shaanxi Province	0	0	0	0	0	0	0	0	0	0	0	0	0	0	0	0	0	0	0	0	0	0	0	0	0	0	0	0.286919	0	0	0	0	0	0	0	0	0	0	0	0	0	0	0	0	0
SRR7420614	soil	34.561	107.921	China: Shaanxi Province	0	0	0	0	0	0	0	0	0	0	0	0	0	0	0	0	0	0	0	0	0	0	0	0	0	0	0	1.91708	0	0	0	0	0	0	0	0	0	0	0	0	0	0	0	0	0
SRR7420615	soil	34.561	107.921	China: Shaanxi Province	0	0	0	0	0	0	0	0	0	0	0	0	0	0	0	0	0	0	0	0	0	0	0	0	0	0	0	0.589073	0	0	0	0	0	0	0	0	0	0	0	0	0	0	0	0	0
SRR7420616	soil	34.561	107.921	China: Shaanxi Province	0	0	0	0	0	0	0	0	0	0	0	0	0	0	0	0	0	0	0	0	0	0	0	0	0	0	0	0.404923	0	0	0	0	0	0	0	0	0	0	0	0	0	0	0	0	0
SRR7420685	soil	34.561	107.921	China: Shaanxi Province	0	0	0	0	0	0	0	0	0	0	0	0	0	0	0	0	0	0	0	0	0	0	0	0	0	0	0	2.65396	0	0	0	0	0	0	0	0	0	0	0	0	0	0	0	0	0
SRR7420712	soil	34.561	107.921	China: Shaanxi Province	0	0	0	0	0	0	0	0	0	0	0	0	0	0	0	0	0	0	0	0	0	0	0	0	0	0	0	1.11863	0	0	0	0	0	0	0	0	0	0	0	0	0	0	0	0	0
SRR7420713	soil	34.561	107.921	China: Shaanxi Province	0	0	0	0	0	0	0	0	0	0	0	0	0	0	0	0	0	0	0	0	0	0	0	0	0	0	0	0.853511	0	0	0	0	0	0	0	0	0	0	0	0	0	0	0	0	0
SRR7420714	soil	34.561	107.921	China: Shaanxi Province	0	0	0	0	0	0	0	0	0	0	0	0	0	0	0	0	0	0	0	0	0	0	0	0	0	0	0	0.681973	0	0	0	0	0	0	0	0	0	0	0	0	0	0	0	0	0
SRR7420715	soil	34.561	107.921	China: Shaanxi Province	0	0	0	0	0	0	0	0	0	0	0	0	0	0	0	0	0	0	0	0	0	0	0	0	0	0	0	0.567773	0	0	0	0	0	0	0	0	0	0	0	0	0	0	0	0	0
SRR7420716	soil	34.561	107.921	China: Shaanxi Province	0	0	0	0	0	0	0	0	0	0	0	0	0	0	0	0	0	0	0	0	0	0	0	0	0	0	0	0.734098	0	0	0	0	0	0	0	0	0	0	0	0	0	0	0	0	0
SRR7420717	soil	34.561	107.921	China: Shaanxi Province	0	0	0	0	0	0	0	0	0	0	0	0	0	0	0	0	0	0	0	0	0	0	0	0	0	0	0	1.37058	0	0	0	0	0	0	0	0	0	0	0	0	0	0	0	0	0
SRR7420718	soil	34.561	107.921	China: Shaanxi Province	0	0	0	0	0	0	0	0	0	0	0	0	0	0	0	0	0	0	0	0	0	0	0	0	0	0	0	0.682289	0	0	0	0	0	0	0	0	0	0	0	0	0	0	0	0	0
SRR7420719	soil	34.561	107.921	China: Shaanxi Province	0	0	0	0	0	0	0	0	0	0	0	0	0	0	0	0	0	0	0	0	0	0	0	0	0	0	0	1.10229	0	0	0	0	0	0	0	0	0	0	0	0	0	0	0	0	0
SRR7420720	soil	34.561	107.921	China: Shaanxi Province	0	0	0	0	0	0	0	0	0	0	0	0	0	0	0	0	0	0	0	0	0	0	0	0	0	0	0	1.26762	0	0	0	0	0	0	0	0	0	0	0	0	0	0	0	0	0
SRR7420721	soil	34.561	107.921	China: Shaanxi Province	0	0	0	0	0	0	0	0	0	0	0	0	0	0	0	0	0	0	0	0	0	0	0	0	0	0	0	0.499446	0	0	0	0	0	0	0	0	0	0	0	0	0	0	0	0	0
SRR7420722	soil	34.561	107.921	China: Shaanxi Province	0	0	0	0	0	0	0	0	0	0	0	0	0	0	0	0	0	0	0	0	0	0	0	0	0	0	0	1.04131	0	0	0	0	0	0	0	0	0	0	0	0	0	0	0	0	0
SRR7420723	soil	34.561	107.921	China: Shaanxi Province	0	0	0	0	0	0	0	0	0	0	0	0	0	0	0	0	0	0	0	0	0	0	0	0	0	0	0	0.498208	0	0	0	0	0	0	0	0	0	0	0	0	0	0	0	0	0
SRR7420724	soil	34.561	107.921	China: Shaanxi Province	0	0	0	0	0	0	0	0	0	0	0	0	0	0	0	0	0	0	0	0	0	0	0	0	0	0	0	0.180457	0	0	0	0	0	0	0	0	0	0	0	0	0	0	0	0	0
SRR7420725	soil	34.561	107.921	China: Shaanxi Province	0	0	0	0	0	0	0	0	0	0	0	0	0	0	0	0	0	0	0	0	0	0	0	0	0	0	0	0.236375	0	0	0	0	0	0	0	0	0	0	0	0	0	0	0	0	0
SRR7420726	soil	34.561	107.921	China: Shaanxi Province	0	0	0	0	0	0	0	0	0	0	0	0	0	0	0	0	0	0	0	0	0	0	0	0	0	0	0	0.586212	0	0	0	0	0	0	0	0	0	0	0	0	0	0	0	0	0
SRR7420727	soil	34.561	107.921	China: Shaanxi Province	0	0	0	0	0	0	0	0	0	0	0	0	0	0	0	0	0	0	0	0	0	0	0	0	0	0	0	0.523084	0	0	0	0	0	0	0	0	0	0	0	0	0	0	0	0	0
SRR7420728	soil	34.561	107.921	China: Shaanxi Province	0	0	0	0	0	0	0	0	0	0	0	0	0	0	0	0	0	0	0	0	0	0	0	0	0	0	0	0.162433	0	0	0	0	0	0	0	0	0	0	0	0	0	0	0	0	0
SRR7420729	soil	34.561	107.921	China: Shaanxi Province	0	0	0	0	0	0	0	0	0	0	0	0	0	0	0	0	0	0	0	0	0	0	0	0	0	0	0	0	0	0	0	0	0	0	0	0	0	0	0	0	0	0	0	0	0
SRR7420730	soil	34.561	107.921	China: Shaanxi Province	0	0	0	0	0	0	0	0	0	0	0	0	0	0	0	0	0	0	0	0	0	0	0	0	0	0	0	0.146551	0	0	0	0	0	0	0	0	0	0	0	0	0	0	0	0	0
SRR7420731	soil	34.561	107.921	China: Shaanxi Province	0	0	0	0	0	0	0	0	0	0	0	0	0	0	0	0	0	0	0	0	0	0	0	0	0	0	0	0.154354	0	0	0	0	0	0	0	0	0	0	0	0	0	0	0	0	0
SRR7420732	soil	34.561	107.921	China: Shaanxi Province	0	0	0	0	0	0	0	0	0	0	0	0	0	0	0	0	0	0	0	0	0	0	0	0	0	0	0	0.164136	0	0	0	0	0	0	0	0	0	0	0	0	0	0	0	0	0
SRR7420733	soil	34.561	107.921	China: Shaanxi Province	0	0	0	0	0	0	0	0	0	0	0	0	0	0	0	0	0	0	0	0	0	0	0	0	0	0	0	0.524655	0	0	0	0	0	0	0	0	0	0	0	0	0	0	0	0	0
SRR7420734	soil	34.561	107.921	China: Shaanxi Province	0	0	0	0	0	0	0	0	0	0	0	0	0	0	0	0	0	0	0	0	0	0	0	0	0	0	0	0.220476	0	0	0	0	0	0	0	0	0	0	0	0	0	0	0	0	0
SRR7420735	soil	34.561	107.921	China: Shaanxi Province	0	0	0	0	0	0	0	0	0	0	0	0	0	0	0	0	0	0	0	0	0	0	0	0	0	0	0	0.174351	0	0	0	0	0	0	0	0	0	0	0	0	0	0	0	0	0
SRR7420744	soil	34.561	107.921	China: Shaanxi Province	0	0	0	0	0	0	0	0	0	0	0	0	0	0	0	0	0	0	0	0	0	0	0	0	0	0	0	0.452531	0	0	0	0	0	0	0	0	0	0	0	0	0	0	0	0	0
SRR7420746	soil	34.561	107.921	China: Shaanxi Province	0	0	0	0	0	0	0	0	0	0	0	0	0	0	0	0	0	0	0	0	0	0	0	0	0	0	0	0.965595	0	0	0	0	0	0	0	0	0	0	0	0	0	0	0	0	0
SRR7420768	soil	34.561	107.921	China: Shaanxi Province	0	0	0	0	0	0	0	0	0	0	0	0	0	0	0	0	0	0	0	0	0	0	0	0	0	0	0	0.808905	0	0	0	0	0	0	0	0	0	0	0	0	0	0	0	0	0
SRR7420774	soil	34.561	107.921	China: Shaanxi Province	0	0	0	0	0	0	0	0	0	0	0	0	0	0	0	0	0	0	0	0	0	0	0	0	0	0	0	1.45139	0	0	0	0	0	0	0	0	0	0	0	0	0	0	0	0	0
SRR7420778	soil	34.561	107.921	China: Shaanxi Province	0	0	0	0	0	0	0	0	0	0	0	0	0	0	0	0	0	0	0	0	0	0	0	0	0	0	0	1.62966	0	0	0	0	0	0	0	0	0	0	0	0	0	0	0	0	0
SRR7420779	soil	34.561	107.921	China: Shaanxi Province	0	0	0	0	0	0	0	0	0	0	0	0	0	0	0	0	0	0	0	0	0	0	0	0	0	0	0	2.14444	0	0	0	0	0	0	0	0	0	0	0	0	0	0	0	0	0
SRR7420780	soil	34.561	107.921	China: Shaanxi Province	0	0	0	0	0	0	0	0	0	0	0	0	0	0	0	0	0	0	0	0	0	0	0	0	0	0	0	0.6523	0	0	0	0	0	0	0	0	0	0	0	0	0	0	0	0	0
SRR7420781	soil	34.561	107.921	China: Shaanxi Province	0	0	0	0	0	0	0	0	0	0	0	0	0	0	0	0	0	0	0	0	0	0	0	0	0	0	0	1.53159	0	0	0	0	0	0	0	0	0	0	0	0	0	0	0	0	0
SRR7420782	soil	34.561	107.921	China: Shaanxi Province	0	0	0	0	0	0	0	0	0	0	0	0	0	0	0	0	0	0	0	0	0	0	0	0	0	0	0	0.608119	0	0	0	0	0	0	0	0	0	0	0	0	0	0	0	0	0
SRR7420783	soil	34.561	107.921	China: Shaanxi Province	0	0	0	0	0	0	0	0	0	0	0	0	0	0	0	0	0	0	0	0	0	0	0	0	0	0	0	1.04815	0	0	0	0	0	0	0	0	0	0	0	0	0	0	0	0	0
SRR7420784	soil	34.561	107.921	China: Shaanxi Province	0	0	0	0	0	0	0	0	0	0	0	0	0	0	0	0	0	0	0	0	0	0	0	0	0	0	0	0.915751	0	0	0	0	0	0	0	0	0	0	0	0	0	0	0	0	0
SRR7420785	soil	34.561	107.921	China: Shaanxi Province	0	0	0	0	0	0	0	0	0	0	0	0	0	0	0	0	0	0	0	0	0	0	0	0	0	0	0	1.56737	0	0	0	0	0	0	0	0	0	0	0	0	0	0	0	0	0
SRR7420787	soil	34.561	107.921	China: Shaanxi Province	0	0	0	0	0	0	0	0	0	0	0	0	0	0	0	0	0	0	0	0	0	0	0	0	0	0	0	0.682587	0	0	0	0	0	0	0	0	0	0	0	0	0	0	0	0	0
SRR7420904	soil	34.561	107.921	China: Shaanxi Province	0	0	0	0	0	0	0	0	0	0	0	0	0	0	0	0	0	0	0	0	0	0	0	0	0	0	0	0.400821	0	0	0	0	0	0	0	0	0	0	0	0	0	0	0	0	0
SRR7420931	soil	34.561	107.921	China: Shaanxi Province	0	0	0	0	0	0	0	0	0	0	0	0	0	0	0	0	0	0	0	0	0	0	0	0	0	0	0	1.45441	0	0	0	0	0	0	0	0	0	0	0	0	0	0	0	0	0
SRR7420932	soil	34.561	107.921	China: Shaanxi Province	0	0	0	0	0	0	0	0	0	0	0	0	0	0	0	0	0	0	0	0	0	0	0	0	0	0	0	0.388831	0	0	0	0	0	0	0	0	0	0	0	0	0	0	0	0	0
SRR7420933	soil	34.561	107.921	China: Shaanxi Province	0	0	0	0	0	0	0	0	0	0	0	0	0	0	0	0	0	0	0	0	0	0	0	0	0	0	0	5.13832	0	0	0	0	0	0	0	0	0	0	0	0	0	0	0	0	0
SRR7420433	soil	34.562	107.926	China: Shaanxi Province	0	0	0	0	0	0	0	0	0	0	0	0	0	0	0	0	0	0	0	0	0	0	0	0	0	0	0	0.281579	0	0	0	0	0	0	0	0	0	0	0	0	0	0	0	0	0
SRR7420434	soil	34.562	107.926	China: Shaanxi Province	0	0	0	0	0	0	0	0	0	0	0	0	0	0	0	0	0	0	0	0	0	0	0	0	0	0	0	0.393058	0	0	0	0	0	0	0	0	0	0	0	0	0	0	0	0	0
SRR7420435	soil	34.562	107.926	China: Shaanxi Province	0	0	0	0	0	0	0	0	0	0	0	0	0	0	0	0	0	0	0	0	0	0	0	0	0	0	0	0.323787	0	0	0	0	0	0	0	0	0	0	0	0	0	0	0	0	0
SRR7420436	soil	34.562	107.926	China: Shaanxi Province	0	0	0	0	0	0	0	0	0	0	0	0	0	0	0	0	0	0	0	0	0	0	0	0	0	0	0	0.31365	0	0	0	0	0	0	0	0	0	0	0	0	0	0	0	0	0
SRR7420437	soil	34.562	107.926	China: Shaanxi Province	0	0	0	0	0	0	0	0	0	0	0	0	0	0	0	0	0	0	0	0	0	0	0	0	0	0	0	0.446579	0	0	0	0	0	0	0	0	0	0	0	0	0	0	0	0	0
SRR7420438	soil	34.562	107.926	China: Shaanxi Province	0	0	0	0	0	0	0	0	0	0	0	0	0	0	0	0	0	0	0	0	0	0	0	0	0	0	0	0.94818	0	0	0	0	0	0	0	0	0	0	0	0	0	0	0	0	0
SRR7420439	soil	34.562	107.926	China: Shaanxi Province	0	0	0	0	0	0	0	0	0	0	0	0	0	0	0	0	0	0	0	0	0	0	0	0	0	0	0	0.779906	0	0	0	0	0	0	0	0	0	0	0	0	0	0	0	0	0
SRR7420440	soil	34.562	107.926	China: Shaanxi Province	0	0	0	0	0	0	0	0	0	0	0	0	0	0	0	0	0	0	0	0	0	0	0	0	0	0	0	0.588472	0	0	0	0	0	0	0	0	0	0	0	0	0	0	0	0	0
SRR7420447	soil	34.562	107.926	China: Shaanxi Province	0	0	0	0	0	0	0	0	0	0	0	0	0	0	0	0	0	0	0	0	0	0	0	0	0	0	0	0.121614	0	0	0	0	0	0	0	0	0	0	0	0	0	0	0	0	0
SRR7420448	soil	34.562	107.926	China: Shaanxi Province	0	0	0	0	0	0	0	0	0	0	0	0	0	0	0	0	0	0	0	0	0	0	0	0	0	0	0	0.150382	0	0	0	0	0	0	0	0	0	0	0	0	0	0	0	0	0
SRR7420449	soil	34.562	107.926	China: Shaanxi Province	0	0	0	0	0	0	0	0	0	0	0	0	0	0	0	0	0	0	0	0	0	0	0	0	0	0	0	0.594691	0	0	0	0	0	0	0	0	0	0	0	0	0	0	0	0	0
SRR7420450	soil	34.562	107.926	China: Shaanxi Province	0	0	0	0	0	0	0	0	0	0	0	0	0	0	0	0	0	0	0	0	0	0	0	0	0	0	0	0.382862	0	0	0	0	0	0	0	0	0	0	0	0	0	0	0	0	0
SRR7420451	soil	34.562	107.926	China: Shaanxi Province	0	0	0	0	0	0	0	0	0	0	0	0	0	0	0	0	0	0	0	0	0	0	0	0	0	0	0	0.180194	0	0	0	0	0	0	0	0	0	0	0	0	0	0	0	0	0
SRR7420452	soil	34.562	107.926	China: Shaanxi Province	0	0	0	0	0	0	0	0	0	0	0	0	0	0	0	0	0	0	0	0	0	0	0	0	0	0	0	0.128142	0	0	0	0	0	0	0	0	0	0	0	0	0	0	0	0	0
SRR7420460	soil	34.562	107.926	China: Shaanxi Province	0	0	0	0	0	0	0	0	0	0	0	0	0	0	0	0	0	0	0	0	0	0	0	0	0	0	0	0.976676	0	0	0	0	0	0	0	0	0	0	0	0	0	0	0	0	0
SRR7420462	soil	34.562	107.926	China: Shaanxi Province	0	0	0	0	0	0	0	0	0	0	0	0	0	0	0	0	0	0	0	0	0	0	0	0	0	0	0	0	0	0	0	0	0	0	0	0	0	0	0	0	0	0	0	0	0
SRR7420463	soil	34.562	107.926	China: Shaanxi Province	0	0	0	0	0	0	0	0	0	0	0	0	0	0	0	0	0	0	0	0	0	0	0	0	0	0	0	0.387885	0	0	0	0	0	0	0	0	0	0	0	0	0	0	0	0	0
SRR7420464	soil	34.562	107.926	China: Shaanxi Province	0	0	0	0	0	0	0	0	0	0	0	0	0	0	0	0	0	0	0	0	0	0	0	0	0	0	0	0.169263	0	0	0	0	0	0	0	0	0	0	0	0	0	0	0	0	0
SRR7420465	soil	34.562	107.926	China: Shaanxi Province	0	0	0	0	0	0	0	0	0	0	0	0	0	0	0	0	0	0	0	0	0	0	0	0	0	0	0	0.21388	0	0	0	0	0	0	0	0	0	0	0	0	0	0	0	0	0
SRR7420467	soil	34.562	107.926	China: Shaanxi Province	0	0	0	0	0	0	0	0	0	0	0	0	0	0	0	0	0	0	0	0	0	0	0	0	0	0	0	0.223241	0	0	0	0	0	0	0	0	0	0	0	0	0	0	0	0	0
SRR7420530	soil	34.562	107.926	China: Shaanxi Province	0	0	0	0	0	0	0	0	0	0	0	0	0	0	0	0	0	0	0	0	0	0	0	0	0	0	0	2.49049	0	0	0	0	0	0	0	0	0	0	0	0	0	0	0	0	0
SRR7420562	soil	34.562	107.926	China: Shaanxi Province	0	0	0	0	0	0	0	0	0	0	0	0	0	0	0	0	0	0	0	0	0	0	0	0	0	0	0	2.03948	0	0	0	0	0	0	0	0	0	0	0	0	0	0	0	0	0
SRR7420563	soil	34.562	107.926	China: Shaanxi Province	0	0	0	0	0	0	0	0	0	0	0	0	0	0	0	0	0	0	0	0	0	0	0	0	0	0	0	0.962114	0	0	0	0	0	0	0	0	0	0	0	0	0	0	0	0	0
SRR7420564	soil	34.562	107.926	China: Shaanxi Province	0	0	0	0	0	0	0	0	0	0	0	0	0	0	0	0	0	0	0	0	0	0	0	0	0	0	0	1.08133	0	0	0	0	0	0	0	0	0	0	0	0	0	0	0	0	0
SRR7420566	soil	34.562	107.926	China: Shaanxi Province	0	0	0	0	0	0	0	0	0	0	0	0	0	0	0	0	0	0	0	0	0	0	0	0	0	0	0	0.864718	0	0	0	0	0	0	0	0	0	0	0	0	0	0	0	0	0
SRR7420567	soil	34.562	107.926	China: Shaanxi Province	0	0	0	0	0	0	0	0	0	0	0	0	0	0	0	0	0	0	0	0	0	0	0	0	0	0	0	0.772237	0	0	0	0	0	0	0	0	0	0	0	0	0	0	0	0	0
SRR7420568	soil	34.562	107.926	China: Shaanxi Province	0	0	0	0	0	0	0	0	0	0	0	0	0	0	0	0	0	0	0	0	0	0	0	0	0	0	0	0.950612	0	0	0	0	0	0	0	0	0	0	0	0	0	0	0	0	0
SRR7420569	soil	34.562	107.926	China: Shaanxi Province	0	0	0	0	0	0	0	0	0	0	0	0	0	0	0	0	0	0	0	0	0	0	0	0	0	0	0	1.17524	0	0	0	0	0	0	0	0	0	0	0	0	0	0	0	0	0
SRR7420570	soil	34.562	107.926	China: Shaanxi Province	0	0	0	0	0	0	0	0	0	0	0	0	0	0	0	0	0	0	0	0	0	0	0	0	0	0	0	1.03693	0	0	0	0	0	0	0	0	0	0	0	0	0	0	0	0	0
SRR7420571	soil	34.562	107.926	China: Shaanxi Province	0	0	0	0	0	0	0	0	0	0	0	0	0	0	0	0	0	0	0	0	0	0	0	0	0	0	0	0.758149	0	0	0	0	0	0	0	0	0	0	0	0	0	0	0	0	0
SRR7420574	soil	34.562	107.926	China: Shaanxi Province	0	0	0	0	0	0	0	0	0	0	0	0	0	0	0	0	0	0	0	0	0	0	0	0	0	0	0	0.209061	0	0	0	0	0	0	0	0	0	0	0	0	0	0	0	0	0
SRR7420575	soil	34.562	107.926	China: Shaanxi Province	0	0	0	0	0	0	0	0	0	0	0	0	0	0	0	0	0	0	0	0	0	0	0	0	0	0	0	0.742324	0	0	0	0	0	0	0	0	0	0	0	0	0	0	0	0	0
SRR7420576	soil	34.562	107.926	China: Shaanxi Province	0	0	0	0	0	0	0	0	0	0	0	0	0	0	0	0	0	0	0	0	0	0	0	0	0	0	0	0.263562	0	0	0	0	0	0	0	0	0	0	0	0	0	0	0	0	0
SRR7420577	soil	34.562	107.926	China: Shaanxi Province	0	0	0	0	0	0	0	0	0	0	0	0	0	0	0	0	0	0	0	0	0	0	0	0	0	0	0	0.213807	0	0	0	0	0	0	0	0	0	0	0	0	0	0	0	0	0
SRR7420578	soil	34.562	107.926	China: Shaanxi Province	0	0	0	0	0	0	0	0	0	0	0	0	0	0	0	0	0	0	0	0	0	0	0	0	0	0	0	0.345311	0	0	0	0	0	0	0	0	0	0	0	0	0	0	0	0	0
SRR7420579	soil	34.562	107.926	China: Shaanxi Province	0	0	0	0	0	0	0	0	0	0	0	0	0	0	0	0	0	0	0	0	0	0	0	0	0	0	0	0.429886	0	0	0	0	0	0	0	0	0	0	0	0	0	0	0	0	0
SRR7420580	soil	34.562	107.926	China: Shaanxi Province	0	0	0	0	0	0	0	0	0	0	0	0	0	0	0	0	0	0	0	0	0	0	0	0	0	0	0	0.132938	0	0	0	0	0	0	0	0	0	0	0	0	0	0	0	0	0
SRR7420581	soil	34.562	107.926	China: Shaanxi Province	0	0	0	0	0	0	0	0	0	0	0	0	0	0	0	0	0	0	0	0	0	0	0	0	0	0	0	0.479037	0	0	0	0	0	0	0	0	0	0	0	0	0	0	0	0	0
SRR7420582	soil	34.562	107.926	China: Shaanxi Province	0	0	0	0	0	0	0	0	0	0	0	0	0	0	0	0	0	0	0	0	0	0	0	0	0	0	0	0.209713	0	0	0	0	0	0	0	0	0	0	0	0	0	0	0	0	0
SRR7420584	soil	34.562	107.926	China: Shaanxi Province	0	0	0	0	0	0	0	0	0	0	0	0	0	0	0	0	0	0	0	0	0	0	0	0	0	0	0	1.85024	0	0	0	0	0	0	0	0	0	0	0	0	0	0	0	0	0
SRR7420585	soil	34.562	107.926	China: Shaanxi Province	0	0	0	0	0	0	0	0	0	0	0	0	0	0	0	0	0	0	0	0	0	0	0	0	0	0	0	3.05336	0	0	0	0	0	0	0	0	0	0	0	0	0	0	0	0	0
SRR7420586	soil	34.562	107.926	China: Shaanxi Province	0	0	0	0	0	0	0	0	0	0	0	0	0	0	0	0	0	0	0	0	0	0	0	0	0	0	0	1.48448	0	0	0	0	0	0	0	0	0	0	0	0	0	0	0	0	0
SRR7420587	soil	34.562	107.926	China: Shaanxi Province	0	0	0	0	0	0	0	0	0	0	0	0	0	0	0	0	0	0	0	0	0	0	0	0	0	0	0	0.848295	0	0	0	0	0	0	0	0	0	0	0	0	0	0	0	0	0
SRR7420588	soil	34.562	107.926	China: Shaanxi Province	0	0	0	0	0	0	0	0	0	0	0	0	0	0	0	0	0	0	0	0	0	0	0	0	0	0	0	0.291962	0	0	0	0	0	0	0	0	0	0	0	0	0	0	0	0	0
SRR7420589	soil	34.562	107.926	China: Shaanxi Province	0	0	0	0	0	0	0	0	0	0	0	0	0	0	0	0	0	0	0	0	0	0	0	0	0	0	0	0.11927	0	0	0	0	0	0	0	0	0	0	0	0	0	0	0	0	0
SRR7420590	soil	34.562	107.926	China: Shaanxi Province	0	0	0	0	0	0	0	0	0	0	0	0	0	0	0	0	0	0	0	0	0	0	0	0	0	0	0	0	0	0	0	0	0	0	0	0	0	0	0	0	0	0	0	0	0
SRR7420591	soil	34.562	107.926	China: Shaanxi Province	0	0	0	0	0	0	0	0	0	0	0	0	0	0	0	0	0	0	0	0	0	0	0	0	0	0	0	0.127835	0	0	0	0	0	0	0	0	0	0	0	0	0	0	0	0	0
SRR7420592	soil	34.562	107.926	China: Shaanxi Province	0	0	0	0	0	0	0	0	0	0	0	0	0	0	0	0	0	0	0	0	0	0	0	0	0	0	0	0	0	0	0	0	0	0	0	0	0	0	0	0	0	0	0	0	0
SRR7420593	soil	34.562	107.926	China: Shaanxi Province	0	0	0	0	0	0	0	0	0	0	0	0	0	0	0	0	0	0	0	0	0	0	0	0	0	0	0	0.164901	0	0	0	0	0	0	0	0	0	0	0	0	0	0	0	0	0
SRR7420594	soil	34.562	107.926	China: Shaanxi Province	0	0	0	0	0	0	0	0	0	0	0	0	0	0	0	0	0	0	0	0	0	0	0	0	0	0	0	0.102552	0	0	0	0	0	0	0	0	0	0	0	0	0	0	0	0	0
SRR7420595	soil	34.562	107.926	China: Shaanxi Province	0	0	0	0	0	0	0	0	0	0	0	0	0	0	0	0	0	0	0	0	0	0	0	0	0	0	0	0.243078	0	0	0	0	0	0	0	0	0	0	0	0	0	0	0	0	0
SRR7420663	soil	34.562	107.926	China: Shaanxi Province	0	0	0	0	0	0	0	0	0	0	0	0	0	0	0	0	0	0	0	0	0	0	0	0	0	0	0	1.50772	0	0	0	0	0	0	0	0	0	0	0	0	0	0	0	0	0
SRR7420664	soil	34.562	107.926	China: Shaanxi Province	0	0	0	0	0	0	0	0	0	0	0	0	0	0	0	0	0	0	0	0	0	0	0	0	0	0	0	0.809399	0	0	0	0	0	0	0	0	0	0	0	0	0	0	0	0	0
SRR7420665	soil	34.562	107.926	China: Shaanxi Province	0	0	0	0	0	0	0	0	0	0	0	0	0	0	0	0	0	0	0	0	0	0	0	0	0	0	0	0.614503	0	0	0	0	0	0	0	0	0	0	0	0	0	0	0	0	0
SRR7420666	soil	34.562	107.926	China: Shaanxi Province	0	0	0	0	0	0	0	0	0	0	0	0	0	0	0	0	0	0	0	0	0	0	0	0	0	0	0	0.358849	0	0	0	0	0	0	0	0	0	0	0	0	0	0	0	0	0
SRR7420667	soil	34.562	107.926	China: Shaanxi Province	0	0	0	0	0	0	0	0	0	0	0	0	0	0	0	0	0	0	0	0	0	0	0	0	0	0	0	0.366589	0	0	0	0	0	0	0	0	0	0	0	0	0	0	0	0	0
SRR7420668	soil	34.562	107.926	China: Shaanxi Province	0	0	0	0	0	0	0	0	0	0	0	0	0	0	0	0	0	0	0	0	0	0	0	0	0	0	0	0.319134	0	0	0	0	0	0	0	0	0	0	0	0	0	0	0	0	0
SRR7420669	soil	34.562	107.926	China: Shaanxi Province	0	0	0	0	0	0	0	0	0	0	0	0	0	0	0	0	0	0	0	0	0	0	0	0	0	0	0	0.418697	0	0	0	0	0	0	0	0	0	0	0	0	0	0	0	0	0
SRR7420670	soil	34.562	107.926	China: Shaanxi Province	0	0	0	0	0	0	0	0	0	0	0	0	0	0	0	0	0	0	0	0	0	0	0	0	0	0	0	0.358022	0	0	0	0	0	0	0	0	0	0	0	0	0	0	0	0	0
SRR7420672	soil	34.562	107.926	China: Shaanxi Province	0	0	0	0	0	0	0	0	0	0	0	0	0	0	0	0	0	0	0	0	0	0	0	0	0	0	0	0.957893	0	0	0	0	0	0	0	0	0	0	0	0	0	0	0	0	0
SRR7420684	soil	34.562	107.926	China: Shaanxi Province	0	0	0	0	0	0	0	0	0	0	0	0	0	0	0	0	0	0	0	0	0	0	0	0	0	0	0	0.265899	0	0	0	0	0	0	0	0	0	0	0	0	0	0	0	0	0
SRR7420688	soil	34.562	107.926	China: Shaanxi Province	0	0	0	0	0	0	0	0	0	0	0	0	0	0	0	0	0	0	0	0	0	0	0	0	0	0	0	0	0	0	0	0	0	0	0	0	0	0	0	0	0	0	0	0	0
SRR7420689	soil	34.562	107.926	China: Shaanxi Province	0	0	0	0	0	0	0	0	0	0	0	0	0	0	0	0	0	0	0	0	0	0	0	0	0	0	0	0	0	0	0	0	0	0	0	0	0	0	0	0	0	0	0	0	0
SRR7420692	soil	34.562	107.926	China: Shaanxi Province	0	0	0	0	0	0	0	0	0	0	0	0	0	0	0	0	0	0	0	0	0	0	0	0	0	0	0	0.106018	0	0	0	0	0	0	0	0	0	0	0	0	0	0	0	0	0
SRR7420693	soil	34.562	107.926	China: Shaanxi Province	0	0	0	0	0	0	0	0	0	0	0	0	0	0	0	0	0	0	0	0	0	0	0	0	0	0	0	0.434281	0	0	0	0	0	0	0	0	0	0	0	0	0	0	0	0	0
SRR7420694	soil	34.562	107.926	China: Shaanxi Province	0	0	0	0	0	0	0	0	0	0	0	0	0	0	0	0	0	0	0	0	0	0	0	0	0	0	0	0	0	0	0	0	0	0	0	0	0	0	0	0	0	0	0	0	0
SRR7420698	soil	34.562	107.926	China: Shaanxi Province	0	0	0	0	0	0	0	0	0	0	0	0	0	0	0	0	0	0	0	0	0	0	0	0	0	0	0	0	0	0	0	0	0	0	0	0	0	0	0	0	0	0	0	0	0
SRR7420704	soil	34.562	107.926	China: Shaanxi Province	0	0	0	0	0	0	0	0	0	0	0	0	0	0	0	0	0	0	0	0	0	0	0	0	0	0	0	1.53203	0	0	0	0	0	0	0	0	0	0	0	0	0	0	0	0	0
SRR7420705	soil	34.562	107.926	China: Shaanxi Province	0	0	0	0	0	0	0	0	0	0	0	0	0	0	0	0	0	0	0	0	0	0	0	0	0	0	0	0.244095	0	0	0	0	0	0	0	0	0	0	0	0	0	0	0	0	0
SRR7420706	soil	34.562	107.926	China: Shaanxi Province	0	0	0	0	0	0	0	0	0	0	0	0	0	0	0	0	0	0	0	0	0	0	0	0	0	0	0	0.27195	0	0	0	0	0	0	0	0	0	0	0	0	0	0	0	0	0
SRR7420707	soil	34.562	107.926	China: Shaanxi Province	0	0	0	0	0	0	0	0	0	0	0	0	0	0	0	0	0	0	0	0	0	0	0	0	0	0	0	0.584649	0	0	0	0	0	0	0	0	0	0	0	0	0	0	0	0	0
SRR7420708	soil	34.562	107.926	China: Shaanxi Province	0	0	0	0	0	0	0	0	0	0	0	0	0	0	0	0	0	0	0	0	0	0	0	0	0	0	0	0.357695	0	0	0	0	0	0	0	0	0	0	0	0	0	0	0	0	0
SRR7420709	soil	34.562	107.926	China: Shaanxi Province	0	0	0	0	0	0	0	0	0	0	0	0	0	0	0	0	0	0	0	0	0	0	0	0	0	0	0	0.360642	0	0	0	0	0	0	0	0	0	0	0	0	0	0	0	0	0
SRR7420710	soil	34.562	107.926	China: Shaanxi Province	0	0	0	0	0	0	0	0	0	0	0	0	0	0	0	0	0	0	0	0	0	0	0	0	0	0	0	0.761825	0	0	0	0	0	0	0	0	0	0	0	0	0	0	0	0	0
SRR7420711	soil	34.562	107.926	China: Shaanxi Province	0	0	0	0	0	0	0	0	0	0	0	0	0	0	0	0	0	0	0	0	0	0	0	0	0	0	0	2.55457	0	0	0	0	0	0	0	0	0	0	0	0	0	0	0	0	0
SRR7420845	soil	34.562	107.926	China: Shaanxi Province	0	0	0	0	0	0	0	0	0	0	0	0	0	0	0	0	0	0	0	0	0	0	0	0	0	0	0	0.955028	0	0	0	0	0	0	0	0	0	0	0	0	0	0	0	0	0
SRR7420846	soil	34.562	107.926	China: Shaanxi Province	0	0	0	0	0	0	0	0	0	0	0	0	0	0	0	0	0	0	0	0	0	0	0	0	0	0	0	1.25226	0	0	0	0	0	0	0	0	0	0	0	0	0	0	0	0	0
SRR7420847	soil	34.562	107.926	China: Shaanxi Province	0	0	0	0	0	0	0	0	0	0	0	0	0	0	0	0	0	0	0	0	0	0	0	0	0	0	0	1.5294	0	0	0	0	0	0	0	0	0	0	0	0	0	0	0	0	0
SRR7420848	soil	34.562	107.926	China: Shaanxi Province	0	0	0	0	0	0	0	0	0	0	0	0	0	0	0	0	0	0	0	0	0	0	0	0	0	0	0	1.55232	0	0	0	0	0	0	0	0	0	0	0	0	0	0	0	0	0
SRR7420849	soil	34.562	107.926	China: Shaanxi Province	0	0	0	0	0	0	0	0	0	0	0	0	0	0	0	0	0	0	0	0	0	0	0	0	0	0	0	1.28917	0	0	0	0	0	0	0	0	0	0	0	0	0	0	0	0	0
SRR7420850	soil	34.562	107.926	China: Shaanxi Province	0	0	0	0	0	0	0	0	0	0	0	0	0	0	0	0	0	0	0	0	0	0	0	0	0	0	0	0.858387	0	0	0	0	0	0	0	0	0	0	0	0	0	0	0	0	0
SRR7420851	soil	34.562	107.926	China: Shaanxi Province	0	0	0	0	0	0	0	0	0	0	0	0	0	0	0	0	0	0	0	0	0	0	0	0	0	0	0	0.85193	0	0	0	0	0	0	0	0	0	0	0	0	0	0	0	0	0
SRR7420852	soil	34.562	107.926	China: Shaanxi Province	0	0	0	0	0	0	0	0	0	0	0	0	0	0	0	0	0	0	0	0	0	0	0	0	0	0	0	1.05103	0	0	0	0	0	0	0	0	0	0	0	0	0	0	0	0	0
SRR7420853	soil	34.562	107.926	China: Shaanxi Province	0	0	0	0	0	0	0	0	0	0	0	0	0	0	0	0	0	0	0	0	0	0	0	0	0	0	0	1.32576	0	0	0	0	0	0	0	0	0	0	0	0	0	0	0	0	0
SRR7420854	soil	34.562	107.926	China: Shaanxi Province	0	0	0	0	0	0	0	0	0	0	0	0	0	0	0	0	0	0	0	0	0	0	0	0	0	0	0	1.07821	0	0	0	0	0	0	0	0	0	0	0	0	0	0	0	0	0
SRR7420866	soil	34.562	107.926	China: Shaanxi Province	0	0	0	0	0	0	0	0	0	0	0	0	0	0	0	0	0	0	0	0	0	0	0	0	0	0	0	1.05986	0	0	0	0	0	0	0	0	0	0	0	0	0	0	0	0	0
SRR7420868	soil	34.562	107.926	China: Shaanxi Province	0	0	0	0	0	0	0	0	0	0	0	0	0	0	0	0	0	0	0	0	0	0	0	0	0	0	0	0	0	0	0	0	0	0	0	0	0	0	0	0	0	0	0	0	0
SRR7420877	soil	34.562	107.926	China: Shaanxi Province	0	0	0	0	0	0	0	0	0	0	0	0	0	0	0	0	0	0	0	0	0	0	0	0	0	0	0	0	0	0	0	0	0	0	0	0	0	0	0	0	0	0	0	0	0
SRR7420879	soil	34.562	107.926	China: Shaanxi Province	0	0	0	0	0	0	0	0	0	0	0	0	0	0	0	0	0	0	0	0	0	0	0	0	0	0	0	0	0	0	0	0	0	0	0	0	0	0	0	0	0	0	0	0	0
SRR7420880	soil	34.562	107.926	China: Shaanxi Province	0	0	0	0	0	0	0	0	0	0	0	0	0	0	0	0	0	0	0	0	0	0	0	0	0	0	0	0	0	0	0	0	0	0	0	0	0	0	0	0	0	0	0	0	0
SRR7420882	soil	34.562	107.926	China: Shaanxi Province	0	0	0	0	0	0	0	0	0	0	0	0	0	0	0	0	0	0	0	0	0	0	0	0	0	0	0	0	0	0	0	0	0	0	0	0	0	0	0	0	0	0	0	0	0
SRR7420883	soil	34.562	107.926	China: Shaanxi Province	0	0	0	0	0	0	0	0	0	0	0	0	0	0	0	0	0	0	0	0	0	0	0	0	0	0	0	0.24102	0	0	0	0	0	0	0	0	0	0	0	0	0	0	0	0	0
SRR7420960	soil	34.562	107.926	China: Shaanxi Province	0	0	0	0	0	0	0	0	0	0	0	0	0	0	0	0	0	0	0	0	0	0	0	0	0	0	0	0.994928	0	0	0	0	0	0	0	0	0	0	0	0	0	0	0	0	0
SRR7420962	soil	34.562	107.926	China: Shaanxi Province	0	0	0	0	0	0	0	0	0	0	0	0	0	0	0	0	0	0	0	0	0	0	0	0	0	0	0	0.794321	0	0	0	0	0	0	0	0	0	0	0	0	0	0	0	0	0
SRR7420963	soil	34.562	107.926	China: Shaanxi Province	0	0	0	0	0	0	0	0	0	0	0	0	0	0	0	0	0	0	0	0	0	0	0	0	0	0	0	0.633065	0	0	0	0	0	0	0	0	0	0	0	0	0	0	0	0	0
SRR7420964	soil	34.562	107.926	China: Shaanxi Province	0	0	0	0	0	0	0	0	0	0	0	0	0	0	0	0	0	0	0	0	0	0	0	0	0	0	0	0.725874	0	0	0	0	0	0	0	0	0	0	0	0	0	0	0	0	0
SRR7420965	soil	34.562	107.926	China: Shaanxi Province	0	0	0	0	0	0	0	0	0	0	0	0	0	0	0	0	0	0	0	0	0	0	0	0	0	0	0	0.501988	0	0	0	0	0	0	0	0	0	0	0	0	0	0	0	0	0
SRR7420966	soil	34.562	107.926	China: Shaanxi Province	0	0	0	0	0	0	0	0	0	0	0	0	0	0	0	0	0	0	0	0	0	0	0	0	0	0	0	0.491382	0	0	0	0	0	0	0	0	0	0	0	0	0	0	0	0	0
SRR7420967	soil	34.562	107.926	China: Shaanxi Province	0	0	0	0	0	0	0	0	0	0	0	0	0	0	0	0	0	0	0	0	0	0	0	0	0	0	0	0.70581	0	0	0	0	0	0	0	0	0	0	0	0	0	0	0	0	0
SRR7420968	soil	34.562	107.926	China: Shaanxi Province	0	0	0	0	0	0	0	0	0	0	0	0	0	0	0	0	0	0	0	0	0	0	0	0	0	0	0	0.548168	0	0	0	0	0	0	0	0	0	0	0	0	0	0	0	0	0
SRR7420969	soil	34.562	107.926	China: Shaanxi Province	0	0	0	0	0	0	0	0	0	0	0	0	0	0	0	0	0	0	0	0	0	0	0	0	0	0	0	0.313062	0	0	0	0	0	0	0	0	0	0	0	0	0	0	0	0	0
SRR7420970	soil	34.562	107.926	China: Shaanxi Province	0	0	0	0	0	0	0	0	0	0	0	0	0	0	0	0	0	0	0	0	0	0	0	0	0	0	0	0.274686	0	0	0	0	0	0	0	0	0	0	0	0	0	0	0	0	0
SRR7420971	soil	34.562	107.926	China: Shaanxi Province	0	0	0	0	0	0	0	0	0	0	0	0	0	0	0	0	0	0	0	0	0	0	0	0	0	0	0	0.328982	0	0	0	0	0	0	0	0	0	0	0	0	0	0	0	0	0
SRR7420972	soil	34.562	107.926	China: Shaanxi Province	0	0	0	0	0	0	0	0	0	0	0	0	0	0	0	0	0	0	0	0	0	0	0	0	0	0	0	0.266736	0	0	0	0	0	0	0	0	0	0	0	0	0	0	0	0	0
SRR7420973	soil	34.562	107.926	China: Shaanxi Province	0	0	0	0	0	0	0	0	0	0	0	0	0	0	0	0	0	0	0	0	0	0	0	0	0	0	0	0.108573	0	0	0	0	0	0	0	0	0	0	0	0	0	0	0	0	0
SRR7420974	soil	34.562	107.926	China: Shaanxi Province	0	0	0	0	0	0	0	0	0	0	0	0	0	0	0	0	0	0	0	0	0	0	0	0	0	0	0	0.580367	0	0	0	0	0	0	0	0	0	0	0	0	0	0	0	0	0
SRR7420975	soil	34.562	107.926	China: Shaanxi Province	0	0	0	0	0	0	0	0	0	0	0	0	0	0	0	0	0	0	0	0	0	0	0	0	0	0	0	0.837569	0	0	0	0	0	0	0	0	0	0	0	0	0	0	0	0	0
SRR7420976	soil	34.562	107.926	China: Shaanxi Province	0	0	0	0	0	0	0	0	0	0	0	0	0	0	0	0	0	0	0	0	0	0	0	0	0	0	0	0.667948	0	0	0	0	0	0	0	0	0	0	0	0	0	0	0	0	0
SRR7420977	soil	34.562	107.926	China: Shaanxi Province	0	0	0	0	0	0	0	0	0	0	0	0	0	0	0	0	0	0	0	0	0	0	0	0	0	0	0	0.550575	0	0	0	0	0	0	0	0	0	0	0	0	0	0	0	0	0
SRR7420978	soil	34.562	107.926	China: Shaanxi Province	0	0	0	0	0	0	0	0	0	0	0	0	0	0	0	0	0	0	0	0	0	0	0	0	0	0	0	0.144838	0	0	0	0	0	0	0	0	0	0	0	0	0	0	0	0	0
SRR7420979	soil	34.562	107.926	China: Shaanxi Province	0	0	0	0	0	0	0	0	0	0	0	0	0	0	0	0	0	0	0	0	0	0	0	0	0	0	0	0.165773	0	0	0	0	0	0	0	0	0	0	0	0	0	0	0	0	0
SRR7420980	soil	34.562	107.926	China: Shaanxi Province	0	0	0	0	0	0	0	0	0	0	0	0	0	0	0	0	0	0	0	0	0	0	0	0	0	0	0	0	0	0	0	0	0	0	0	0	0	0	0	0	0	0	0	0	0
SRR7420981	soil	34.562	107.926	China: Shaanxi Province	0	0	0	0	0	0	0	0	0	0	0	0	0	0	0	0	0	0	0	0	0	0	0	0	0	0	0	0.150463	0	0	0	0	0	0	0	0	0	0	0	0	0	0	0	0	0
SRR7420982	soil	34.562	107.926	China: Shaanxi Province	0	0	0	0	0	0	0	0	0	0	0	0	0	0	0	0	0	0	0	0	0	0	0	0	0	0	0	0.244689	0	0	0	0	0	0	0	0	0	0	0	0	0	0	0	0	0
SRR7420983	soil	34.562	107.926	China: Shaanxi Province	0	0	0	0	0	0	0	0	0	0	0	0	0	0	0	0	0	0	0	0	0	0	0	0	0	0	0	0.156793	0	0	0	0	0	0	0	0	0	0	0	0	0	0	0	0	0
SRR7420984	soil	34.562	107.926	China: Shaanxi Province	0	0	0	0	0	0	0	0	0	0	0	0	0	0	0	0	0	0	0	0	0	0	0	0	0	0	0	0.242993	0	0	0	0	0	0	0	0	0	0	0	0	0	0	0	0	0
SRR7420986	soil	34.562	107.926	China: Shaanxi Province	0	0	0	0	0	0	0	0	0	0	0	0	0	0	0	0	0	0	0	0	0	0	0	0	0	0	0	0.130787	0	0	0	0	0	0	0	0	0	0	0	0	0	0	0	0	0
SRR7420987	soil	34.562	107.926	China: Shaanxi Province	0	0	0	0	0	0	0	0	0	0	0	0	0	0	0	0	0	0	0	0	0	0	0	0	0	0	0	0	0	0	0	0	0	0	0	0	0	0	0	0	0	0	0	0	0
SRR7420989	soil	34.562	107.926	China: Shaanxi Province	0	0	0	0	0	0	0	0	0	0	0	0	0	0	0	0	0	0	0	0	0	0	0	0	0	0	0	0.257667	0	0	0	0	0	0	0	0	0	0	0	0	0	0	0	0	0
SRR7420990	soil	34.562	107.926	China: Shaanxi Province	0	0	0	0	0	0	0	0	0	0	0	0	0	0	0	0	0	0	0	0	0	0	0	0	0	0	0	0.17211	0	0	0	0	0	0	0	0	0	0	0	0	0	0	0	0	0
SRR7420991	soil	34.562	107.926	China: Shaanxi Province	0	0	0	0	0	0	0	0	0	0	0	0	0	0	0	0	0	0	0	0	0	0	0	0	0	0	0	0	0	0	0	0	0	0	0	0	0	0	0	0	0	0	0	0	0
SRR7420992	soil	34.562	107.926	China: Shaanxi Province	0	0	0	0	0	0	0	0	0	0	0	0	0	0	0	0	0	0	0	0	0	0	0	0	0	0	0	0	0	0	0	0	0	0	0	0	0	0	0	0	0	0	0	0	0
SRR7420993	soil	34.562	107.926	China: Shaanxi Province	0	0	0	0	0	0	0	0	0	0	0	0	0	0	0	0	0	0	0	0	0	0	0	0	0	0	0	0.345967	0	0	0	0	0	0	0	0	0	0	0	0	0	0	0	0	0
SRR7420994	soil	34.562	107.926	China: Shaanxi Province	0	0	0	0	0	0	0	0	0	0	0	0	0	0	0	0	0	0	0	0	0	0	0	0	0	0	0	0.229552	0	0	0	0	0	0	0	0	0	0	0	0	0	0	0	0	0
SRR7420995	soil	34.562	107.926	China: Shaanxi Province	0	0	0	0	0	0	0	0	0	0	0	0	0	0	0	0	0	0	0	0	0	0	0	0	0	0	0	0.19274	0	0	0	0	0	0	0	0	0	0	0	0	0	0	0	0	0
SRR7420996	soil	34.562	107.926	China: Shaanxi Province	0	0	0	0	0	0	0	0	0	0	0	0	0	0	0	0	0	0	0	0	0	0	0	0	0	0	0	0.357577	0	0	0	0	0	0	0	0	0	0	0	0	0	0	0	0	0
SRR7421003	soil	34.562	107.926	China: Shaanxi Province	0	0	0	0	0	0	0	0	0	0	0	0	0	0	0	0	0	0	0	0	0	0	0	0	0	0	0	0.225414	0	0	0	0	0	0	0	0	0	0	0	0	0	0	0	0	0
SRR7421004	soil	34.562	107.926	China: Shaanxi Province	0	0	0	0	0	0	0	0	0	0	0	0	0	0	0	0	0	0	0	0	0	0	0	0	0	0	0	0.575753	0	0	0	0	0	0	0	0	0	0	0	0	0	0	0	0	0
SRR7421005	soil	34.562	107.926	China: Shaanxi Province	0	0	0	0	0	0	0	0	0	0	0	0	0	0	0	0	0	0	0	0	0	0	0	0	0	0	0	1.15938	0	0	0	0	0	0	0	0	0	0	0	0	0	0	0	0	0
SRR7421006	soil	34.562	107.926	China: Shaanxi Province	0	0	0	0	0	0	0	0	0	0	0	0	0	0	0	0	0	0	0	0	0	0	0	0	0	0	0	0.81582	0	0	0	0	0	0	0	0	0	0	0	0	0	0	0	0	0
SRR7421007	soil	34.562	107.926	China: Shaanxi Province	0	0	0	0	0	0	0	0	0	0	0	0	0	0	0	0	0	0	0	0	0	0	0	0	0	0	0	1.17586	0	0	0	0	0	0	0	0	0	0	0	0	0	0	0	0	0
SRR7421008	soil	34.562	107.926	China: Shaanxi Province	0	0	0	0	0	0	0	0	0	0	0	0	0	0	0	0	0	0	0	0	0	0	0	0	0	0	0	1.63914	0	0	0	0	0	0	0	0	0	0	0	0	0	0	0	0	0
SRR7421010	soil	34.562	107.926	China: Shaanxi Province	0	0	0	0	0	0	0	0	0	0	0	0	0	0	0	0	0	0	0	0	0	0	0	0	0	0	0	1.06402	0	0	0	0	0	0	0	0	0	0	0	0	0	0	0	0	0
SRR7421011	soil	34.562	107.926	China: Shaanxi Province	0	0	0	0	0	0	0	0	0	0	0	0	0	0	0	0	0	0	0	0	0	0	0	0	0	0	0	1.14384	0	0	0	0	0	0	0	0	0	0	0	0	0	0	0	0	0
SRR7421012	soil	34.562	107.926	China: Shaanxi Province	0	0	0	0	0	0	0	0	0	0	0	0	0	0	0	0	0	0	0	0	0	0	0	0	0	0	0	0.44112	0	0	0	0	0	0	0	0	0	0	0	0	0	0	0	0	0
SRR7421013	soil	34.562	107.926	China: Shaanxi Province	0	0	0	0	0	0	0	0	0	0	0	0	0	0	0	0	0	0	0	0	0	0	0	0	0	0	0	0.467843	0	0	0	0	0	0	0	0	0	0	0	0	0	0	0	0	0
SRR7421014	soil	34.562	107.926	China: Shaanxi Province	0	0	0	0	0	0	0	0	0	0	0	0	0	0	0	0	0	0	0	0	0	0	0	0	0	0	0	0.408322	0	0	0	0	0	0	0	0	0	0	0	0	0	0	0	0	0
SRR7421015	soil	34.562	107.926	China: Shaanxi Province	0	0	0	0	0	0	0	0	0	0	0	0	0	0	0	0	0	0	0	0	0	0	0	0	0	0	0	1.10797	0	0	0	0	0	0	0	0	0	0	0	0	0	0	0	0	0
SRR7421016	soil	34.562	107.926	China: Shaanxi Province	0	0	0	0	0	0	0	0	0	0	0	0	0	0	0	0	0	0	0	0	0	0	0	0	0	0	0	1.35403	0	0	0	0	0	0	0	0	0	0	0	0	0	0	0	0	0
SRR7421017	soil	34.562	107.926	China: Shaanxi Province	0	0	0	0	0	0	0	0	0	0	0	0	0	0	0	0	0	0	0	0	0	0	0	0	0	0	0	0.668125	0	0	0	0	0	0	0	0	0	0	0	0	0	0	0	0	0
SRR7421018	soil	34.562	107.926	China: Shaanxi Province	0	0	0	0	0	0	0	0	0	0	0	0	0	0	0	0	0	0	0	0	0	0	0	0	0	0	0	0.776553	0	0	0	0	0	0	0	0	0	0	0	0	0	0	0	0	0
SRR7421019	soil	34.562	107.926	China: Shaanxi Province	0	0	0	0	0	0	0	0	0	0	0	0	0	0	0	0	0	0	0	0	0	0	0	0	0	0	0	0.762858	0	0	0	0	0	0	0	0	0	0	0	0	0	0	0	0	0
SRR7421020	soil	34.562	107.926	China: Shaanxi Province	0	0	0	0	0	0	0	0	0	0	0	0	0	0	0	0	0	0	0	0	0	0	0	0	0	0	0	1.00587	0	0	0	0	0	0	0	0	0	0	0	0	0	0	0	0	0
SRR7421021	soil	34.562	107.926	China: Shaanxi Province	0	0	0	0	0	0	0	0	0	0	0	0	0	0	0	0	0	0	0	0	0	0	0	0	0	0	0	0.879364	0	0	0	0	0	0	0	0	0	0	0	0	0	0	0	0	0
SRR7421022	soil	34.562	107.926	China: Shaanxi Province	0	0	0	0	0	0	0	0	0	0	0	0	0	0	0	0	0	0	0	0	0	0	0	0	0	0	0	0.999927	0	0	0	0	0	0	0	0	0	0	0	0	0	0	0	0	0
SRR7421023	soil	34.562	107.926	China: Shaanxi Province	0	0	0	0	0	0	0	0	0	0	0	0	0	0	0	0	0	0	0	0	0	0	0	0	0	0	0	0.891744	0	0	0	0	0	0	0	0	0	0	0	0	0	0	0	0	0
SRR7421024	soil	34.562	107.926	China: Shaanxi Province	0	0	0	0	0	0	0	0	0	0	0	0	0	0	0	0	0	0	0	0	0	0	0	0	0	0	0	1.34897	0	0	0	0	0	0	0	0	0	0	0	0	0	0	0	0	0
SRR7421025	soil	34.562	107.926	China: Shaanxi Province	0	0	0	0	0	0	0	0	0	0	0	0	0	0	0	0	0	0	0	0	0	0	0	0	0	0	0	2.27849	0	0	0	0	0	0	0	0	0	0	0	0	0	0	0	0	0
SRR7421026	soil	34.562	107.926	China: Shaanxi Province	0	0	0	0	0	0	0	0	0	0	0	0	0	0	0	0	0	0	0	0	0	0	0	0	0	0	0	1.23746	0	0	0	0	0	0	0	0	0	0	0	0	0	0	0	0	0
SRR7421027	soil	34.562	107.926	China: Shaanxi Province	0	0	0	0	0	0	0	0	0	0	0	0	0	0	0	0	0	0	0	0	0	0	0	0	0	0	0	1.73525	0	0	0	0	0	0	0	0	0	0	0	0	0	0	0	0	0
SRR7421028	soil	34.562	107.926	China: Shaanxi Province	0	0	0	0	0	0	0	0	0	0	0	0	0	0	0	0	0	0	0	0	0	0	0	0	0	0	0	0.449733	0	0	0	0	0	0	0	0	0	0	0	0	0	0	0	0	0
SRR7421029	soil	34.562	107.926	China: Shaanxi Province	0	0	0	0	0	0	0	0	0	0	0	0	0	0	0	0	0	0	0	0	0	0	0	0	0	0	0	0	0	0	0	0	0	0	0	0	0	0	0	0	0	0	0	0	0
SRR7421030	soil	34.562	107.926	China: Shaanxi Province	0	0	0	0	0	0	0	0	0	0	0	0	0	0	0	0	0	0	0	0	0	0	0	0	0	0	0	0	0	0	0	0	0	0	0	0	0	0	0	0	0	0	0	0	0
SRR7421031	soil	34.562	107.926	China: Shaanxi Province	0	0	0	0	0	0	0	0	0	0	0	0	0	0	0	0	0	0	0	0	0	0	0	0	0	0	0	0	0	0	0	0	0	0	0	0	0	0	0	0	0	0	0	0	0
SRR7421032	soil	34.562	107.926	China: Shaanxi Province	0	0	0	0	0	0	0	0	0	0	0	0	0	0	0	0	0	0	0	0	0	0	0	0	0	0	0	1.27875	0	0	0	0	0	0	0	0	0	0	0	0	0	0	0	0	0
SRR7421033	soil	34.562	107.926	China: Shaanxi Province	0	0	0	0	0	0	0	0	0	0	0	0	0	0	0	0	0	0	0	0	0	0	0	0	0	0	0	0.189486	0	0	0	0	0	0	0	0	0	0	0	0	0	0	0	0	0
SRR7421034	soil	34.562	107.926	China: Shaanxi Province	0	0	0	0	0	0	0	0	0	0	0	0	0	0	0	0	0	0	0	0	0	0	0	0	0	0	0	0.53889	0	0	0	0	0	0	0	0	0	0	0	0	0	0	0	0	0
SRR7421035	soil	34.562	107.926	China: Shaanxi Province	0	0	0	0	0	0	0	0	0	0	0	0	0	0	0	0	0	0	0	0	0	0	0	0	0	0	0	0.714751	0	0	0	0	0	0	0	0	0	0	0	0	0	0	0	0	0
SRR7421036	soil	34.562	107.926	China: Shaanxi Province	0	0	0	0	0	0	0	0	0	0	0	0	0	0	0	0	0	0	0	0	0	0	0	0	0	0	0	1.40841	0	0	0	0	0	0	0	0	0	0	0	0	0	0	0	0	0
SRR7421037	soil	34.562	107.926	China: Shaanxi Province	0	0	0	0	0	0	0	0	0	0	0	0	0	0	0	0	0	0	0	0	0	0	0	0	0	0	0	0.994271	0	0	0	0	0	0	0	0	0	0	0	0	0	0	0	0	0
SRR7421038	soil	34.562	107.926	China: Shaanxi Province	0	0	0	0	0	0	0	0	0	0	0	0	0	0	0	0	0	0	0	0	0	0	0	0	0	0	0	1.40333	0	0	0	0	0	0	0	0	0	0	0	0	0	0	0	0	0
SRR7421039	soil	34.562	107.926	China: Shaanxi Province	0	0	0	0	0	0	0	0	0	0	0	0	0	0	0	0	0	0	0	0	0	0	0	0	0	0	0	0.79136	0	0	0	0	0	0	0	0	0	0	0	0	0	0	0	0	0
SRR7421040	soil	34.562	107.926	China: Shaanxi Province	0	0	0	0	0	0	0	0	0	0	0	0	0	0	0	0	0	0	0	0	0	0	0	0	0	0	0	0.22957	0	0	0	0	0	0	0	0	0	0	0	0	0	0	0	0	0
SRR7421041	soil	34.562	107.926	China: Shaanxi Province	0	0	0	0	0	0	0	0	0	0	0	0	0	0	0	0	0	0	0	0	0	0	0	0	0	0	0	2.86926	0	0	0	0	0	0	0	0	0	0	0	0	0	0	0	0	0
SRR7421042	soil	34.562	107.926	China: Shaanxi Province	0	0	0	0	0	0	0	0	0	0	0	0	0	0	0	0	0	0	0	0	0	0	0	0	0	0	0	2.54881	0	0	0	0	0	0	0	0	0	0	0	0	0	0	0	0	0
SRR7421043	soil	34.562	107.926	China: Shaanxi Province	0	0	0	0	0	0	0	0	0	0	0	0	0	0	0	0	0	0	0	0	0	0	0	0	0	0	0	1.72119	0	0	0	0	0	0	0	0	0	0	0	0	0	0	0	0	0
SRR7421044	soil	34.562	107.926	China: Shaanxi Province	0	0	0	0	0	0	0	0	0	0	0	0	0	0	0	0	0	0	0	0	0	0	0	0	0	0	0	1.74192	0	0	0	0	0	0	0	0	0	0	0	0	0	0	0	0	0
SRR7421045	soil	34.562	107.926	China: Shaanxi Province	0	0	0	0	0	0	0	0	0	0	0	0	0	0	0	0	0	0	0	0	0	0	0	0	0	0	0	2.23743	0	0	0	0	0	0	0	0	0	0	0	0	0	0	0	0	0
SRR7421046	soil	34.562	107.926	China: Shaanxi Province	0	0	0	0	0	0	0	0	0	0	0	0	0	0	0	0	0	0	0	0	0	0	0	0	0	0	0	1.30678	0	0	0	0	0	0	0	0	0	0	0	0	0	0	0	0	0
SRR7421047	soil	34.562	107.926	China: Shaanxi Province	0	0	0	0	0	0	0	0	0	0	0	0	0	0	0	0	0	0	0	0	0	0	0	0	0	0	0	0.500994	0	0	0	0	0	0	0	0	0	0	0	0	0	0	0	0	0
SRR7421056	soil	34.562	107.926	China: Shaanxi Province	0	0	0	0	0	0	0	0	0	0	0	0	0	0	0	0	0	0	0	0	0	0	0	0	0	0	0	0	0	0	0	0	0	0	0	0	0	0	0	0	0	0	0	0	0
SRR7421058	soil	34.562	107.926	China: Shaanxi Province	0	0	0	0	0	0	0	0	0	0	0	0	0	0	0	0	0	0	0	0	0	0	0	0	0	0	0	1.04182	0	0	0	0	0	0	0	0	0	0	0	0	0	0	0	0	0
SRR7421059	soil	34.562	107.926	China: Shaanxi Province	0	0	0	0	0	0	0	0	0	0	0	0	0	0	0	0	0	0	0	0	0	0	0	0	0	0	0	3.99079	0	0	0	0	0	0	0	0	0	0	0	0	0	0	0	0	0
SRR7421060	soil	34.562	107.926	China: Shaanxi Province	0	0	0	0	0	0	0	0	0	0	0	0	0	0	0	0	0	0	0	0	0	0	0	0	0	0	0	0.882145	0	0	0	0	0	0	0	0	0	0	0	0	0	0	0	0	0
SRR7421061	soil	34.562	107.926	China: Shaanxi Province	0	0	0	0	0	0	0	0	0	0	0	0	0	0	0	0	0	0	0	0	0	0	0	0	0	0	0	0.640171	0	0	0	0	0	0	0	0	0	0	0	0	0	0	0	0	0
SRR7421065	soil	34.562	107.926	China: Shaanxi Province	0	0	0	0	0	0	0	0	0	0	0	0	0	0	0	0	0	0	0	0	0	0	0	0	0	0	0	0.507863	0	0	0	0	0	0	0	0	0	0	0	0	0	0	0	0	0
SRR7421077	soil	34.562	107.926	China: Shaanxi Province	0	0	0	0	0	0	0	0	0	0	0	0	0	0	0	0	0	0	0	0	0	0	0	0	0	0	0	2.68604	0	0	0	0	0	0	0	0	0	0	0	0	0	0	0	0	0
SRR7421078	soil	34.562	107.926	China: Shaanxi Province	0	0	0	0	0	0	0	0	0	0	0	0	0	0	0	0	0	0	0	0	0	0	0	0	0	0	0	4.36159	0	0	0	0	0	0	0	0	0	0	0	0	0	0	0	0	0
SRR7421079	soil	34.562	107.926	China: Shaanxi Province	0	0	0	0	0	0	0	0	0	0	0	0	0	0	0	0	0	0	0	0	0	0	0	0	0	0	0	0.665275	0	0	0	0	0	0	0	0	0	0	0	0	0	0	0	0	0
SRR7421080	soil	34.562	107.926	China: Shaanxi Province	0	0	0	0	0	0	0	0	0	0	0	0	0	0	0	0	0	0	0	0	0	0	0	0	0	0	0	0.691114	0	0	0	0	0	0	0	0	0	0	0	0	0	0	0	0	0
SRR7421081	soil	34.562	107.926	China: Shaanxi Province	0	0	0	0	0	0	0	0	0	0	0	0	0	0	0	0	0	0	0	0	0	0	0	0	0	0	0	0.623517	0	0	0	0	0	0	0	0	0	0	0	0	0	0	0	0	0
SRR7421082	soil	34.562	107.926	China: Shaanxi Province	0	0	0	0	0	0	0	0	0	0	0	0	0	0	0	0	0	0	0	0	0	0	0	0	0	0	0	0.709831	0	0	0	0	0	0	0	0	0	0	0	0	0	0	0	0	0
SRR7421083	soil	34.562	107.926	China: Shaanxi Province	0	0	0	0	0	0	0	0	0	0	0	0	0	0	0	0	0	0	0	0	0	0	0	0	0	0	0	0.567755	0	0	0	0	0	0	0	0	0	0	0	0	0	0	0	0	0
SRR7421084	soil	34.562	107.926	China: Shaanxi Province	0	0	0	0	0	0	0	0	0	0	0	0	0	0	0	0	0	0	0	0	0	0	0	0	0	0	0	1.34024	0	0	0	0	0	0	0	0	0	0	0	0	0	0	0	0	0
SRR7421085	soil	34.562	107.926	China: Shaanxi Province	0	0	0	0	0	0	0	0	0	0	0	0	0	0	0	0	0	0	0	0	0	0	0	0	0	0	0	0.691254	0	0	0	0	0	0	0	0	0	0	0	0	0	0	0	0	0
SRR7421086	soil	34.562	107.926	China: Shaanxi Province	0	0	0	0	0	0	0	0	0	0	0	0	0	0	0	0	0	0	0	0	0	0	0	0	0	0	0	0.53974	0	0	0	0	0	0	0	0	0	0	0	0	0	0	0	0	0
SRR7421087	soil	34.562	107.926	China: Shaanxi Province	0	0	0	0	0	0	0	0	0	0	0	0	0	0	0	0	0	0	0	0	0	0	0	0	0	0	0	0.845212	0	0	0	0	0	0	0	0	0	0	0	0	0	0	0	0	0
SRR7421099	soil	34.562	107.926	China: Shaanxi Province	0	0	0	0	0	0	0	0	0	0	0	0	0	0	0	0	0	0	0	0	0	0	0	0	0	0	0	0.662449	0	0	0	0	0	0	0	0	0	0	0	0	0	0	0	0	0
SRR7421100	soil	34.562	107.926	China: Shaanxi Province	0	0	0	0	0	0	0	0	0	0	0	0	0	0	0	0	0	0	0	0	0	0	0	0	0	0	0	0.459	0	0	0	0	0	0	0	0	0	0	0	0	0	0	0	0	0
SRR7421101	soil	34.562	107.926	China: Shaanxi Province	0	0	0	0	0	0	0	0	0	0	0	0	0	0	0	0	0	0	0	0	0	0	0	0	0	0	0	0.566789	0	0	0	0	0	0	0	0	0	0	0	0	0	0	0	0	0
SRR7421102	soil	34.562	107.926	China: Shaanxi Province	0	0	0	0	0	0	0	0	0	0	0	0	0	0	0	0	0	0	0	0	0	0	0	0	0	0	0	0.505545	0	0	0	0	0	0	0	0	0	0	0	0	0	0	0	0	0
SRR7421104	soil	34.562	107.926	China: Shaanxi Province	0	0	0	0	0	0	0	0	0	0	0	0	0	0	0	0	0	0	0	0	0	0	0	0	0	0	0	0.153495	0	0	0	0	0	0	0	0	0	0	0	0	0	0	0	0	0
SRR7421106	soil	34.562	107.926	China: Shaanxi Province	0	0	0	0	0	0	0	0	0	0	0	0	0	0	0	0	0	0	0	0	0	0	0	0	0	0	0	0.277128	0	0	0	0	0	0	0	0	0	0	0	0	0	0	0	0	0
SRR7421116	soil	34.562	107.926	China: Shaanxi Province	0	0	0	0	0	0	0	0	0	0	0	0	0	0	0	0	0	0	0	0	0	0	0	0	0	0	0	0.327541	0	0	0	0	0	0	0	0	0	0	0	0	0	0	0	0	0
SRR7421118	soil	34.562	107.926	China: Shaanxi Province	0	0	0	0	0	0	0	0	0	0	0	0	0	0	0	0	0	0	0	0	0	0	0	0	0	0	0	0.766534	0	0	0	0	0	0	0	0	0	0	0	0	0	0	0	0	0
SRR7421119	soil	34.562	107.926	China: Shaanxi Province	0	0	0	0	0	0	0	0	0	0	0	0	0	0	0	0	0	0	0	0	0	0	0	0	0	0	0	0.644998	0	0	0	0	0	0	0	0	0	0	0	0	0	0	0	0	0
SRR7421120	soil	34.562	107.926	China: Shaanxi Province	0	0	0	0	0	0	0	0	0	0	0	0	0	0	0	0	0	0	0	0	0	0	0	0	0	0	0	0.284975	0	0	0	0	0	0	0	0	0	0	0	0	0	0	0	0	0
SRR7421121	soil	34.562	107.926	China: Shaanxi Province	0	0	0	0	0	0	0	0	0	0	0	0	0	0	0	0	0	0	0	0	0	0	0	0	0	0	0	3.15376	0	0	0	0	0	0	0	0	0	0	0	0	0	0	0	0	0
SRR7421122	soil	34.562	107.926	China: Shaanxi Province	0	0	0	0	0	0	0	0	0	0	0	0	0	0	0	0	0	0	0	0	0	0	0	0	0	0	0	2.05864	0	0	0	0	0	0	0	0	0	0	0	0	0	0	0	0	0
SRR7421123	soil	34.562	107.926	China: Shaanxi Province	0	0	0	0	0	0	0	0	0	0	0	0	0	0	0	0	0	0	0	0	0	0	0	0	0	0	0	0.398311	0	0	0	0	0	0	0	0	0	0	0	0	0	0	0	0	0
SRR7421124	soil	34.562	107.926	China: Shaanxi Province	0	0	0	0	0	0	0	0	0	0	0	0	0	0	0	0	0	0	0	0	0	0	0	0	0	0	0	0.123414	0	0	0	0	0	0	0	0	0	0	0	0	0	0	0	0	0
SRR7421125	soil	34.562	107.926	China: Shaanxi Province	0	0	0	0	0	0	0	0	0	0	0	0	0	0	0	0	0	0	0	0	0	0	0	0	0	0	0	0.213813	0	0	0	0	0	0	0	0	0	0	0	0	0	0	0	0	0
SRR7421126	soil	34.562	107.926	China: Shaanxi Province	0	0	0	0	0	0	0	0	0	0	0	0	0	0	0	0	0	0	0	0	0	0	0	0	0	0	0	0.235128	0	0	0	0	0	0	0	0	0	0	0	0	0	0	0	0	0
SRR7421127	soil	34.562	107.926	China: Shaanxi Province	0	0	0	0	0	0	0	0	0	0	0	0	0	0	0	0	0	0	0	0	0	0	0	0	0	0	0	0.114779	0	0	0	0	0	0	0	0	0	0	0	0	0	0	0	0	0
SRR7421144	soil	34.562	107.926	China: Shaanxi Province	0	0	0	0	0	0	0	0	0	0	0	0	0	0	0	0	0	0	0	0	0	0	0	0	0	0	0	0.660942	0	0	0	0	0	0	0	0	0	0	0	0	0	0	0	0	0
SRR7421145	soil	34.562	107.926	China: Shaanxi Province	0	0	0	0	0	0	0	0	0	0	0	0	0	0	0	0	0	0	0	0	0	0	0	0	0	0	0	0.770526	0	0	0	0	0	0	0	0	0	0	0	0	0	0	0	0	0
SRR7421146	soil	34.562	107.926	China: Shaanxi Province	0	0	0	0	0	0	0	0	0	0	0	0	0	0	0	0	0	0	0	0	0	0	0	0	0	0	0	1.03966	0	0	0	0	0	0	0	0	0	0	0	0	0	0	0	0	0
SRR7421147	soil	34.562	107.926	China: Shaanxi Province	0	0	0	0	0	0	0	0	0	0	0	0	0	0	0	0	0	0	0	0	0	0	0	0	0	0	0	1.23201	0	0	0	0	0	0	0	0	0	0	0	0	0	0	0	0	0
SRR7421148	soil	34.562	107.926	China: Shaanxi Province	0	0	0	0	0	0	0	0	0	0	0	0	0	0	0	0	0	0	0	0	0	0	0	0	0	0	0	1.63017	0	0	0	0	0	0	0	0	0	0	0	0	0	0	0	0	0
SRR7421149	soil	34.562	107.926	China: Shaanxi Province	0	0	0	0	0	0	0	0	0	0	0	0	0	0	0	0	0	0	0	0	0	0	0	0	0	0	0	1.30789	0	0	0	0	0	0	0	0	0	0	0	0	0	0	0	0	0
SRR7421150	soil	34.562	107.926	China: Shaanxi Province	0	0	0	0	0	0	0	0	0	0	0	0	0	0	0	0	0	0	0	0	0	0	0	0	0	0	0	2.11768	0	0	0	0	0	0	0	0	0	0	0	0	0	0	0	0	0
SRR7421151	soil	34.562	107.926	China: Shaanxi Province	0	0	0	0	0	0	0	0	0	0	0	0	0	0	0	0	0	0	0	0	0	0	0	0	0	0	0	2.7549	0	0	0	0	0	0	0	0	0	0	0	0	0	0	0	0	0
SRR7421152	soil	34.562	107.926	China: Shaanxi Province	0	0	0	0	0	0	0	0	0	0	0	0	0	0	0	0	0	0	0	0	0	0	0	0	0	0	0	0.942956	0	0	0	0	0	0	0	0	0	0	0	0	0	0	0	0	0
SRR7421153	soil	34.562	107.926	China: Shaanxi Province	0	0	0	0	0	0	0	0	0	0	0	0	0	0	0	0	0	0	0	0	0	0	0	0	0	0	0	2.13847	0	0	0	0	0	0	0	0	0	0	0	0	0	0	0	0	0
SRR7421154	soil	34.562	107.926	China: Shaanxi Province	0	0	0	0	0	0	0	0	0	0	0	0	0	0	0	0	0	0	0	0	0	0	0	0	0	0	0	0.82502	0	0	0	0	0	0	0	0	0	0	0	0	0	0	0	0	0
SRR7421155	soil	34.562	107.926	China: Shaanxi Province	0	0	0	0	0	0	0	0	0	0	0	0	0	0	0	0	0	0	0	0	0	0	0	0	0	0	0	1.05721	0	0	0	0	0	0	0	0	0	0	0	0	0	0	0	0	0
SRR7421158	soil	34.562	107.926	China: Shaanxi Province	0	0	0	0	0	0	0	0	0	0	0	0	0	0	0	0	0	0	0	0	0	0	0	0	0	0	0	0.567956	0	0	0	0	0	0	0	0	0	0	0	0	0	0	0	0	0
SRR7421167	soil	34.562	107.926	China: Shaanxi Province	0	0	0	0	0	0	0	0	0	0	0	0	0	0	0	0	0	0	0	0	0	0	0	0	0	0	0	0.330572	0	0	0	0	0	0	0	0	0	0	0	0	0	0	0	0	0
SRR7421168	soil	34.562	107.926	China: Shaanxi Province	0	0	0	0	0	0	0	0	0	0	0	0	0	0	0	0	0	0	0	0	0	0	0	0	0	0	0	0.784532	0	0	0	0	0	0	0	0	0	0	0	0	0	0	0	0	0
SRR7421170	soil	34.562	107.926	China: Shaanxi Province	0	0	0	0	0	0	0	0	0	0	0	0	0	0	0	0	0	0	0	0	0	0	0	0	0	0	0	0.163805	0	0	0	0	0	0	0	0	0	0	0	0	0	0	0	0	0
SRR7421171	soil	34.562	107.926	China: Shaanxi Province	0	0	0	0	0	0	0	0	0	0	0	0	0	0	0	0	0	0	0	0	0	0	0	0	0	0	0	0.377025	0	0	0	0	0	0	0	0	0	0	0	0	0	0	0	0	0
SRR7421173	soil	34.562	107.926	China: Shaanxi Province	0	0	0	0	0	0	0	0	0	0	0	0	0	0	0	0	0	0	0	0	0	0	0	0	0	0	0	2.14281	0	0	0	0	0	0	0	0	0	0	0	0	0	0	0	0	0
SRR7421174	soil	34.562	107.926	China: Shaanxi Province	0	0	0	0	0	0	0	0	0	0	0	0	0	0	0	0	0	0	0	0	0	0	0	0	0	0	0	1.58168	0	0	0	0	0	0	0	0	0	0	0	0	0	0	0	0	0
SRR7421175	soil	34.562	107.926	China: Shaanxi Province	0	0	0	0	0	0	0	0	0	0	0	0	0	0	0	0	0	0	0	0	0	0	0	0	0	0	0	1.4554	0	0	0	0	0	0	0	0	0	0	0	0	0	0	0	0	0
SRR7421176	soil	34.562	107.926	China: Shaanxi Province	0	0	0	0	0	0	0	0	0	0	0	0	0	0	0	0	0	0	0	0	0	0	0	0	0	0	0	0.667056	0	0	0	0	0	0	0	0	0	0	0	0	0	0	0	0	0
SRR7421177	soil	34.562	107.926	China: Shaanxi Province	0	0	0	0	0	0	0	0	0	0	0	0	0	0	0	0	0	0	0	0	0	0	0	0	0	0	0	0.432693	0	0	0	0	0	0	0	0	0	0	0	0	0	0	0	0	0
SRR7421178	soil	34.562	107.926	China: Shaanxi Province	0	0	0	0	0	0	0	0	0	0	0	0	0	0	0	0	0	0	0	0	0	0	0	0	0	0	0	0.176064	0	0	0	0	0	0	0	0	0	0	0	0	0	0	0	0	0
SRR7421179	soil	34.562	107.926	China: Shaanxi Province	0	0	0	0	0	0	0	0	0	0	0	0	0	0	0	0	0	0	0	0	0	0	0	0	0	0	0	0.102611	0	0	0	0	0	0	0	0	0	0	0	0	0	0	0	0	0
SRR7421181	soil	34.562	107.926	China: Shaanxi Province	0	0	0	0	0	0	0	0	0	0	0	0	0	0	0	0	0	0	0	0	0	0	0	0	0	0	0	0.27121	0	0	0	0	0	0	0	0	0	0	0	0	0	0	0	0	0
SRR7421182	soil	34.562	107.926	China: Shaanxi Province	0	0	0	0	0	0	0	0	0	0	0	0	0	0	0	0	0	0	0	0	0	0	0	0	0	0	0	0.130719	0	0	0	0	0	0	0	0	0	0	0	0	0	0	0	0	0
SRR7421184	soil	34.562	107.926	China: Shaanxi Province	0	0	0	0	0	0	0	0	0	0	0	0	0	0	0	0	0	0	0	0	0	0	0	0	0	0	0	0.124989	0	0	0	0	0	0	0	0	0	0	0	0	0	0	0	0	0
SRR7421185	soil	34.562	107.926	China: Shaanxi Province	0	0	0	0	0	0	0	0	0	0	0	0	0	0	0	0	0	0	0	0	0	0	0	0	0	0	0	0	0	0	0	0	0	0	0	0	0	0	0	0	0	0	0	0	0
SRR7421186	soil	34.562	107.926	China: Shaanxi Province	0	0	0	0	0	0	0	0	0	0	0	0	0	0	0	0	0	0	0	0	0	0	0	0	0	0	0	0	0	0	0	0	0	0	0	0	0	0	0	0	0	0	0	0	0
SRR7421187	soil	34.562	107.926	China: Shaanxi Province	0	0	0	0	0	0	0	0	0	0	0	0	0	0	0	0	0	0	0	0	0	0	0	0	0	0	0	0.166991	0	0	0	0	0	0	0	0	0	0	0	0	0	0	0	0	0
SRR7421189	soil	34.562	107.926	China: Shaanxi Province	0	0	0	0	0	0	0	0	0	0	0	0	0	0	0	0	0	0	0	0	0	0	0	0	0	0	0	0	0	0	0	0	0	0	0	0	0	0	0	0	0	0	0	0	0
SRR7421190	soil	34.562	107.926	China: Shaanxi Province	0	0	0	0	0	0	0	0	0	0	0	0	0	0	0	0	0	0	0	0	0	0	0	0	0	0	0	0	0	0	0	0	0	0	0	0	0	0	0	0	0	0	0	0	0
SRR7421191	soil	34.562	107.926	China: Shaanxi Province	0	0	0	0	0	0	0	0	0	0	0	0	0	0	0	0	0	0	0	0	0	0	0	0	0	0	0	0.164719	0	0	0	0	0	0	0	0	0	0	0	0	0	0	0	0	0
SRR7421192	soil	34.562	107.926	China: Shaanxi Province	0	0	0	0	0	0	0	0	0	0	0	0	0	0	0	0	0	0	0	0	0	0	0	0	0	0	0	0.116058	0	0	0	0	0	0	0	0	0	0	0	0	0	0	0	0	0
SRR7421193	soil	34.562	107.926	China: Shaanxi Province	0	0	0	0	0	0	0	0	0	0	0	0	0	0	0	0	0	0	0	0	0	0	0	0	0	0	0	0.163666	0	0	0	0	0	0	0	0	0	0	0	0	0	0	0	0	0
SRR7421194	soil	34.562	107.926	China: Shaanxi Province	0	0	0	0	0	0	0	0	0	0	0	0	0	0	0	0	0	0	0	0	0	0	0	0	0	0	0	0.60645	0	0	0	0	0	0	0	0	0	0	0	0	0	0	0	0	0
SRR7421195	soil	34.562	107.926	China: Shaanxi Province	0	0	0	0	0	0	0	0	0	0	0	0	0	0	0	0	0	0	0	0	0	0	0	0	0	0	0	1.0246	0	0	0	0	0	0	0	0	0	0	0	0	0	0	0	0	0
SRR7421196	soil	34.562	107.926	China: Shaanxi Province	0	0	0	0	0	0	0	0	0	0	0	0	0	0	0	0	0	0	0	0	0	0	0	0	0	0	0	0.694644	0	0	0	0	0	0	0	0	0	0	0	0	0	0	0	0	0
SRR7421197	soil	34.562	107.926	China: Shaanxi Province	0	0	0	0	0	0	0	0	0	0	0	0	0	0	0	0	0	0	0	0	0	0	0	0	0	0	0	0.558899	0	0	0	0	0	0	0	0	0	0	0	0	0	0	0	0	0
SRR7421198	soil	34.562	107.926	China: Shaanxi Province	0	0	0	0	0	0	0	0	0	0	0	0	0	0	0	0	0	0	0	0	0	0	0	0	0	0	0	0.478091	0	0	0	0	0	0	0	0	0	0	0	0	0	0	0	0	0
SRR7421200	soil	34.562	107.926	China: Shaanxi Province	0	0	0	0	0	0	0	0	0	0	0	0	0	0	0	0	0	0	0	0	0	0	0	0	0	0	0	0.502139	0	0	0	0	0	0	0	0	0	0	0	0	0	0	0	0	0
SRR7421201	soil	34.562	107.926	China: Shaanxi Province	0	0	0	0	0	0	0	0	0	0	0	0	0	0	0	0	0	0	0	0	0	0	0	0	0	0	0	0.592363	0	0	0	0	0	0	0	0	0	0	0	0	0	0	0	0	0
SRR7421203	soil	34.562	107.926	China: Shaanxi Province	0	0	0	0	0	0	0	0	0	0	0	0	0	0	0	0	0	0	0	0	0	0	0	0	0	0	0	0.488869	0	0	0	0	0	0	0	0	0	0	0	0	0	0	0	0	0
SRR7421204	soil	34.562	107.926	China: Shaanxi Province	0	0	0	0	0	0	0	0	0	0	0	0	0	0	0	0	0	0	0	0	0	0	0	0	0	0	0	0.98193	0	0	0	0	0	0	0	0	0	0	0	0	0	0	0	0	0
SRR7421205	soil	34.562	107.926	China: Shaanxi Province	0	0	0	0	0	0	0	0	0	0	0	0	0	0	0	0	0	0	0	0	0	0	0	0	0	0	0	0.903202	0	0	0	0	0	0	0	0	0	0	0	0	0	0	0	0	0
SRR7421206	soil	34.562	107.926	China: Shaanxi Province	0	0	0	0	0	0	0	0	0	0	0	0	0	0	0	0	0	0	0	0	0	0	0	0	0	0	0	0.616698	0	0	0	0	0	0	0	0	0	0	0	0	0	0	0	0	0
SRR7421207	soil	34.562	107.926	China: Shaanxi Province	0	0	0	0	0	0	0	0	0	0	0	0	0	0	0	0	0	0	0	0	0	0	0	0	0	0	0	0.568342	0	0	0	0	0	0	0	0	0	0	0	0	0	0	0	0	0
SRR7421208	soil	34.562	107.926	China: Shaanxi Province	0	0	0	0	0	0	0	0	0	0	0	0	0	0	0	0	0	0	0	0	0	0	0	0	0	0	0	0.328194	0	0	0	0	0	0	0	0	0	0	0	0	0	0	0	0	0
SRR7421209	soil	34.562	107.926	China: Shaanxi Province	0	0	0	0	0	0	0	0	0	0	0	0	0	0	0	0	0	0	0	0	0	0	0	0	0	0	0	1.0698	0	0	0	0	0	0	0	0	0	0	0	0	0	0	0	0	0
SRR7421210	soil	34.562	107.926	China: Shaanxi Province	0	0	0	0	0	0	0	0	0	0	0	0	0	0	0	0	0	0	0	0	0	0	0	0	0	0	0	0.213168	0	0	0	0	0	0	0	0	0	0	0	0	0	0	0	0	0
SRR7421211	soil	34.562	107.926	China: Shaanxi Province	0	0	0	0	0	0	0	0	0	0	0	0	0	0	0	0	0	0	0	0	0	0	0	0	0	0	0	0.314897	0	0	0	0	0	0	0	0	0	0	0	0	0	0	0	0	0
SRR7421212	soil	34.562	107.926	China: Shaanxi Province	0	0	0	0	0	0	0	0	0	0	0	0	0	0	0	0	0	0	0	0	0	0	0	0	0	0	0	0.279335	0	0	0	0	0	0	0	0	0	0	0	0	0	0	0	0	0
SRR7421213	soil	34.562	107.926	China: Shaanxi Province	0	0	0	0	0	0	0	0	0	0	0	0	0	0	0	0	0	0	0	0	0	0	0	0	0	0	0	0.263339	0	0	0	0	0	0	0	0	0	0	0	0	0	0	0	0	0
SRR7421214	soil	34.562	107.926	China: Shaanxi Province	0	0	0	0	0	0	0	0	0	0	0	0	0	0	0	0	0	0	0	0	0	0	0	0	0	0	0	0.372307	0	0	0	0	0	0	0	0	0	0	0	0	0	0	0	0	0
SRR7421215	soil	34.562	107.926	China: Shaanxi Province	0	0	0	0	0	0	0	0	0	0	0	0	0	0	0	0	0	0	0	0	0	0	0	0	0	0	0	0.585096	0	0	0	0	0	0	0	0	0	0	0	0	0	0	0	0	0
SRR7421216	soil	34.562	107.926	China: Shaanxi Province	0	0	0	0	0	0	0	0	0	0	0	0	0	0	0	0	0	0	0	0	0	0	0	0	0	0	0	0.290865	0	0	0	0	0	0	0	0	0	0	0	0	0	0	0	0	0
SRR7421217	soil	34.562	107.926	China: Shaanxi Province	0	0	0	0	0	0	0	0	0	0	0	0	0	0	0	0	0	0	0	0	0	0	0	0	0	0	0	0.509353	0	0	0	0	0	0	0	0	0	0	0	0	0	0	0	0	0
SRR7421222	soil	34.562	107.926	China: Shaanxi Province	0	0	0	0	0	0	0	0	0	0	0	0	0	0	0	0	0	0	0	0	0	0	0	0	0	0	0	0.369431	0	0	0	0	0	0	0	0	0	0	0	0	0	0	0	0	0
SRR7421223	soil	34.562	107.926	China: Shaanxi Province	0	0	0	0	0	0	0	0	0	0	0	0	0	0	0	0	0	0	0	0	0	0	0	0	0	0	0	0.302705	0	0	0	0	0	0	0	0	0	0	0	0	0	0	0	0	0
SRR7421227	soil	34.562	107.926	China: Shaanxi Province	0	0	0	0	0	0	0	0	0	0	0	0	0	0	0	0	0	0	0	0	0	0	0	0	0	0	0	3.16888	0	0	0	0	0	0	0	0	0	0	0	0	0	0	0	0	0
SRR7421228	soil	34.562	107.926	China: Shaanxi Province	0	0	0	0	0	0	0	0	0	0	0	0	0	0	0	0	0	0	0	0	0	0	0	0	0	0	0	2.63062	0	0	0	0	0	0	0	0	0	0	0	0	0	0	0	0	0
SRR7421229	soil	34.562	107.926	China: Shaanxi Province	0	0	0	0	0	0	0	0	0	0	0	0	0	0	0	0	0	0	0	0	0	0	0	0	0	0	0	2.46166	0	0	0	0	0	0	0	0	0	0	0	0	0	0	0	0	0
SRR7421230	soil	34.562	107.926	China: Shaanxi Province	0	0	0	0	0	0	0	0	0	0	0	0	0	0	0	0	0	0	0	0	0	0	0	0	0	0	0	3.55734	0	0	0	0	0	0	0	0	0	0	0	0	0	0	0	0	0
SRR7421231	soil	34.562	107.926	China: Shaanxi Province	0	0	0	0	0	0	0	0	0	0	0	0	0	0	0	0	0	0	0	0	0	0	0	0	0	0	0	1.93725	0	0	0	0	0	0	0	0	0	0	0	0	0	0	0	0	0
SRR7421232	soil	34.562	107.926	China: Shaanxi Province	0	0	0	0	0	0	0	0	0	0	0	0	0	0	0	0	0	0	0	0	0	0	0	0	0	0	0	1.81825	0	0	0	0	0	0	0	0	0	0	0	0	0	0	0	0	0
SRR7421233	soil	34.562	107.926	China: Shaanxi Province	0	0	0	0	0	0	0	0	0	0	0	0	0	0	0	0	0	0	0	0	0	0	0	0	0	0	0	1.52493	0	0	0	0	0	0	0	0	0	0	0	0	0	0	0	0	0
SRR7421234	soil	34.562	107.926	China: Shaanxi Province	0	0	0	0	0	0	0	0	0	0	0	0	0	0	0	0	0	0	0	0	0	0	0	0	0	0	0	1.70544	0	0	0	0	0	0	0	0	0	0	0	0	0	0	0	0	0
SRR7421235	soil	34.562	107.926	China: Shaanxi Province	0	0	0	0	0	0	0	0	0	0	0	0	0	0	0	0	0	0	0	0	0	0	0	0	0	0	0	1.44862	0	0	0	0	0	0	0	0	0	0	0	0	0	0	0	0	0
SRR7421236	soil	34.562	107.926	China: Shaanxi Province	0	0	0	0	0	0	0	0	0	0	0	0	0	0	0	0	0	0	0	0	0	0	0	0	0	0	0	1.38084	0	0	0	0	0	0	0	0	0	0	0	0	0	0	0	0	0
SRR7421237	soil	34.562	107.926	China: Shaanxi Province	0	0	0	0	0	0	0	0	0	0	0	0	0	0	0	0	0	0	0	0	0	0	0	0	0	0	0	0.602977	0	0	0	0	0	0	0	0	0	0	0	0	0	0	0	0	0
SRR7421238	soil	34.562	107.926	China: Shaanxi Province	0	0	0	0	0	0	0	0	0	0	0	0	0	0	0	0	0	0	0	0	0	0	0	0	0	0	0	0.542989	0	0	0	0	0	0	0	0	0	0	0	0	0	0	0	0	0
SRR7421239	soil	34.562	107.926	China: Shaanxi Province	0	0	0	0	0	0	0	0	0	0	0	0	0	0	0	0	0	0	0	0	0	0	0	0	0	0	0	0.157583	0	0	0	0	0	0	0	0	0	0	0	0	0	0	0	0	0
SRR7421240	soil	34.562	107.926	China: Shaanxi Province	0	0	0	0	0	0	0	0	0	0	0	0	0	0	0	0	0	0	0	0	0	0	0	0	0	0	0	0.248552	0	0	0	0	0	0	0	0	0	0	0	0	0	0	0	0	0
SRR7421241	soil	34.562	107.926	China: Shaanxi Province	0	0	0	0	0	0	0	0	0	0	0	0	0	0	0	0	0	0	0	0	0	0	0	0	0	0	0	0.127961	0	0	0	0	0	0	0	0	0	0	0	0	0	0	0	0	0
SRR7421242	soil	34.562	107.926	China: Shaanxi Province	0	0	0	0	0	0	0	0	0	0	0	0	0	0	0	0	0	0	0	0	0	0	0	0	0	0	0	0.105996	0	0	0	0	0	0	0	0	0	0	0	0	0	0	0	0	0
SRR7421243	soil	34.562	107.926	China: Shaanxi Province	0	0	0	0	0	0	0	0	0	0	0	0	0	0	0	0	0	0	0	0	0	0	0	0	0	0	0	0.12211	0	0	0	0	0	0	0	0	0	0	0	0	0	0	0	0	0
SRR7421244	soil	34.562	107.926	China: Shaanxi Province	0	0	0	0	0	0	0	0	0	0	0	0	0	0	0	0	0	0	0	0	0	0	0	0	0	0	0	0.239692	0	0	0	0	0	0	0	0	0	0	0	0	0	0	0	0	0
SRR7421245	soil	34.562	107.926	China: Shaanxi Province	0	0	0	0	0	0	0	0	0	0	0	0	0	0	0	0	0	0	0	0	0	0	0	0	0	0	0	1.30934	0	0	0	0	0	0	0	0	0	0	0	0	0	0	0	0	0
SRR7421246	soil	34.562	107.926	China: Shaanxi Province	0	0	0	0	0	0	0	0	0	0	0	0	0	0	0	0	0	0	0	0	0	0	0	0	0	0	0	1.10438	0	0	0	0	0	0	0	0	0	0	0	0	0	0	0	0	0
SRR7421259	soil	34.562	107.926	China: Shaanxi Province	0	0	0	0	0	0	0	0	0	0	0	0	0	0	0	0	0	0	0	0	0	0	0	0	0	0	0	0.731228	0	0	0	0	0	0	0	0	0	0	0	0	0	0	0	0	0
SRR7421260	soil	34.562	107.926	China: Shaanxi Province	0	0	0	0	0	0	0	0	0	0	0	0	0	0	0	0	0	0	0	0	0	0	0	0	0	0	0	0.625305	0	0	0	0	0	0	0	0	0	0	0	0	0	0	0	0	0
SRR7421261	soil	34.562	107.926	China: Shaanxi Province	0	0	0	0	0	0	0	0	0	0	0	0	0	0	0	0	0	0	0	0	0	0	0	0	0	0	0	0.192802	0	0	0	0	0	0	0	0	0	0	0	0	0	0	0	0	0
SRR7421262	soil	34.562	107.926	China: Shaanxi Province	0	0	0	0	0	0	0	0	0	0	0	0	0	0	0	0	0	0	0	0	0	0	0	0	0	0	0	0.274024	0	0	0	0	0	0	0	0	0	0	0	0	0	0	0	0	0
SRR7421263	soil	34.562	107.926	China: Shaanxi Province	0	0	0	0	0	0	0	0	0	0	0	0	0	0	0	0	0	0	0	0	0	0	0	0	0	0	0	1.80415	0	0	0	0	0	0	0	0	0	0	0	0	0	0	0	0	0
SRR7421264	soil	34.562	107.926	China: Shaanxi Province	0	0	0	0	0	0	0	0	0	0	0	0	0	0	0	0	0	0	0	0	0	0	0	0	0	0	0	1.00556	0	0	0	0	0	0	0	0	0	0	0	0	0	0	0	0	0
SRR7421265	soil	34.562	107.926	China: Shaanxi Province	0	0	0	0	0	0	0	0	0	0	0	0	0	0	0	0	0	0	0	0	0	0	0	0	0	0	0	2.52384	0	0	0	0	0	0	0	0	0	0	0	0	0	0	0	0	0
SRR7421266	soil	34.562	107.926	China: Shaanxi Province	0	0	0	0	0	0	0	0	0	0	0	0	0	0	0	0	0	0	0	0	0	0	0	0	0	0	0	2.54126	0	0	0	0	0	0	0	0	0	0	0	0	0	0	0	0	0
SRR7421267	soil	34.562	107.926	China: Shaanxi Province	0	0	0	0	0	0	0	0	0	0	0	0	0	0	0	0	0	0	0	0	0	0	0	0	0	0	0	1.355	0	0	0	0	0	0	0	0	0	0	0	0	0	0	0	0	0
SRR7421268	soil	34.562	107.926	China: Shaanxi Province	0	0	0	0	0	0	0	0	0	0	0	0	0	0	0	0	0	0	0	0	0	0	0	0	0	0	0	1.03636	0	0	0	0	0	0	0	0	0	0	0	0	0	0	0	0	0
SRR7421269	soil	34.562	107.926	China: Shaanxi Province	0	0	0	0	0	0	0	0	0	0	0	0	0	0	0	0	0	0	0	0	0	0	0	0	0	0	0	0.326346	0	0	0	0	0	0	0	0	0	0	0	0	0	0	0	0	0
SRR7421270	soil	34.562	107.926	China: Shaanxi Province	0	0	0	0	0	0	0	0	0	0	0	0	0	0	0	0	0	0	0	0	0	0	0	0	0	0	0	0.995805	0	0	0	0	0	0	0	0	0	0	0	0	0	0	0	0	0
SRR7421271	soil	34.562	107.926	China: Shaanxi Province	0	0	0	0	0	0	0	0	0	0	0	0	0	0	0	0	0	0	0	0	0	0	0	0	0	0	0	1.41179	0	0	0	0	0	0	0	0	0	0	0	0	0	0	0	0	0
SRR7421272	soil	34.562	107.926	China: Shaanxi Province	0	0	0	0	0	0	0	0	0	0	0	0	0	0	0	0	0	0	0	0	0	0	0	0	0	0	0	1.23502	0	0	0	0	0	0	0	0	0	0	0	0	0	0	0	0	0
SRR7421273	soil	34.562	107.926	China: Shaanxi Province	0	0	0	0	0	0	0	0	0	0	0	0	0	0	0	0	0	0	0	0	0	0	0	0	0	0	0	0.819723	0	0	0	0	0	0	0	0	0	0	0	0	0	0	0	0	0
SRR7421274	soil	34.562	107.926	China: Shaanxi Province	0	0	0	0	0	0	0	0	0	0	0	0	0	0	0	0	0	0	0	0	0	0	0	0	0	0	0	1.23333	0	0	0	0	0	0	0	0	0	0	0	0	0	0	0	0	0
SRR7421275	soil	34.562	107.926	China: Shaanxi Province	0	0	0	0	0	0	0	0	0	0	0	0	0	0	0	0	0	0	0	0	0	0	0	0	0	0	0	0.691375	0	0	0	0	0	0	0	0	0	0	0	0	0	0	0	0	0
SRR7421276	soil	34.562	107.926	China: Shaanxi Province	0	0	0	0	0	0	0	0	0	0	0	0	0	0	0	0	0	0	0	0	0	0	0	0	0	0	0	0.581642	0	0	0	0	0	0	0	0	0	0	0	0	0	0	0	0	0
SRR7421277	soil	34.562	107.926	China: Shaanxi Province	0	0	0	0	0	0	0	0	0	0	0	0	0	0	0	0	0	0	0	0	0	0	0	0	0	0	0	0.893083	0	0	0	0	0	0	0	0	0	0	0	0	0	0	0	0	0
SRR7421278	soil	34.562	107.926	China: Shaanxi Province	0	0	0	0	0	0	0	0	0	0	0	0	0	0	0	0	0	0	0	0	0	0	0	0	0	0	0	0.879791	0	0	0	0	0	0	0	0	0	0	0	0	0	0	0	0	0
SRR7421281	soil	34.562	107.926	China: Shaanxi Province	0	0	0	0	0	0	0	0	0	0	0	0	0	0	0	0	0	0	0	0	0	0	0	0	0	0	0	0.655139	0	0	0	0	0	0	0	0	0	0	0	0	0	0	0	0	0
SRR7421282	soil	34.562	107.926	China: Shaanxi Province	0	0	0	0	0	0	0	0	0	0	0	0	0	0	0	0	0	0	0	0	0	0	0	0	0	0	0	0.859946	0	0	0	0	0	0	0	0	0	0	0	0	0	0	0	0	0
SRR7421283	soil	34.562	107.926	China: Shaanxi Province	0	0	0	0	0	0	0	0	0	0	0	0	0	0	0	0	0	0	0	0	0	0	0	0	0	0	0	0.174092	0	0	0	0	0	0	0	0	0	0	0	0	0	0	0	0	0
SRR7421284	soil	34.562	107.926	China: Shaanxi Province	0	0	0	0	0	0	0	0	0	0	0	0	0	0	0	0	0	0	0	0	0	0	0	0	0	0	0	0.102917	0	0	0	0	0	0	0	0	0	0	0	0	0	0	0	0	0
SRR7421287	soil	34.562	107.926	China: Shaanxi Province	0	0	0	0	0	0	0	0	0	0	0	0	0	0	0	0	0	0	0	0	0	0	0	0	0	0	0	0.260299	0	0	0	0	0	0	0	0	0	0	0	0	0	0	0	0	0
SRR7421288	soil	34.562	107.926	China: Shaanxi Province	0	0	0	0	0	0	0	0	0	0	0	0	0	0	0	0	0	0	0	0	0	0	0	0	0	0	0	0.161986	0	0	0	0	0	0	0	0	0	0	0	0	0	0	0	0	0
SRR7421289	soil	34.562	107.926	China: Shaanxi Province	0	0	0	0	0	0	0	0	0	0	0	0	0	0	0	0	0	0	0	0	0	0	0	0	0	0	0	0	0	0	0	0	0	0	0	0	0	0	0	0	0	0	0	0	0
SRR7421291	soil	34.562	107.926	China: Shaanxi Province	0	0	0	0	0	0	0	0	0	0	0	0	0	0	0	0	0	0	0	0	0	0	0	0	0	0	0	0	0	0	0	0	0	0	0	0	0	0	0	0	0	0	0	0	0
SRR7421292	soil	34.562	107.926	China: Shaanxi Province	0	0	0	0	0	0	0	0	0	0	0	0	0	0	0	0	0	0	0	0	0	0	0	0	0	0	0	0	0	0	0	0	0	0	0	0	0	0	0	0	0	0	0	0	0
SRR7421293	soil	34.562	107.926	China: Shaanxi Province	0	0	0	0	0	0	0	0	0	0	0	0	0	0	0	0	0	0	0	0	0	0	0	0	0	0	0	0.297581	0	0	0	0	0	0	0	0	0	0	0	0	0	0	0	0	0
SRR7421295	soil	34.562	107.926	China: Shaanxi Province	0	0	0	0	0	0	0	0	0	0	0	0	0	0	0	0	0	0	0	0	0	0	0	0	0	0	0	0.139759	0	0	0	0	0	0	0	0	0	0	0	0	0	0	0	0	0
SRR7421296	soil	34.562	107.926	China: Shaanxi Province	0	0	0	0	0	0	0	0	0	0	0	0	0	0	0	0	0	0	0	0	0	0	0	0	0	0	0	0.26215	0	0	0	0	0	0	0	0	0	0	0	0	0	0	0	0	0
SRR7421297	soil	34.562	107.926	China: Shaanxi Province	0	0	0	0	0	0	0	0	0	0	0	0	0	0	0	0	0	0	0	0	0	0	0	0	0	0	0	0	0	0	0	0	0	0	0	0	0	0	0	0	0	0	0	0	0
SRR7421298	soil	34.562	107.926	China: Shaanxi Province	0	0	0	0	0	0	0	0	0	0	0	0	0	0	0	0	0	0	0	0	0	0	0	0	0	0	0	0	0	0	0	0	0	0	0	0	0	0	0	0	0	0	0	0	0
SRR7421305	soil	34.562	107.926	China: Shaanxi Province	0	0	0	0	0	0	0	0	0	0	0	0	0	0	0	0	0	0	0	0	0	0	0	0	0	0	0	0.438943	0	0	0	0	0	0	0	0	0	0	0	0	0	0	0	0	0
SRR7421306	soil	34.562	107.926	China: Shaanxi Province	0	0	0	0	0	0	0	0	0	0	0	0	0	0	0	0	0	0	0	0	0	0	0	0	0	0	0	0.565024	0	0	0	0	0	0	0	0	0	0	0	0	0	0	0	0	0
SRR7421307	soil	34.562	107.926	China: Shaanxi Province	0	0	0	0	0	0	0	0	0	0	0	0	0	0	0	0	0	0	0	0	0	0	0	0	0	0	0	0.321665	0	0	0	0	0	0	0	0	0	0	0	0	0	0	0	0	0
SRR7421308	soil	34.562	107.926	China: Shaanxi Province	0	0	0	0	0	0	0	0	0	0	0	0	0	0	0	0	0	0	0	0	0	0	0	0	0	0	0	0.453175	0	0	0	0	0	0	0	0	0	0	0	0	0	0	0	0	0
SRR7421309	soil	34.562	107.926	China: Shaanxi Province	0	0	0	0	0	0	0	0	0	0	0	0	0	0	0	0	0	0	0	0	0	0	0	0	0	0	0	0.396655	0	0	0	0	0	0	0	0	0	0	0	0	0	0	0	0	0
SRR7421310	soil	34.562	107.926	China: Shaanxi Province	0	0	0	0	0	0	0	0	0	0	0	0	0	0	0	0	0	0	0	0	0	0	0	0	0	0	0	0.431919	0	0	0	0	0	0	0	0	0	0	0	0	0	0	0	0	0
SRR7421311	soil	34.562	107.926	China: Shaanxi Province	0	0	0	0	0	0	0	0	0	0	0	0	0	0	0	0	0	0	0	0	0	0	0	0	0	0	0	0.30538	0	0	0	0	0	0	0	0	0	0	0	0	0	0	0	0	0
SRR7421312	soil	34.562	107.926	China: Shaanxi Province	0	0	0	0	0	0	0	0	0	0	0	0	0	0	0	0	0	0	0	0	0	0	0	0	0	0	0	0.327745	0	0	0	0	0	0	0	0	0	0	0	0	0	0	0	0	0
SRR7421313	soil	34.562	107.926	China: Shaanxi Province	0	0	0	0	0	0	0	0	0	0	0	0	0	0	0	0	0	0	0	0	0	0	0	0	0	0	0	0.647117	0	0	0	0	0	0	0	0	0	0	0	0	0	0	0	0	0
SRR7421314	soil	34.562	107.926	China: Shaanxi Province	0	0	0	0	0	0	0	0	0	0	0	0	0	0	0	0	0	0	0	0	0	0	0	0	0	0	0	0.428306	0	0	0	0	0	0	0	0	0	0	0	0	0	0	0	0	0
SRR7421315	soil	34.562	107.926	China: Shaanxi Province	0	0	0	0	0	0	0	0	0	0	0	0	0	0	0	0	0	0	0	0	0	0	0	0	0	0	0	0.311395	0	0	0	0	0	0	0	0	0	0	0	0	0	0	0	0	0
SRR7421316	soil	34.562	107.926	China: Shaanxi Province	0	0	0	0	0	0	0	0	0	0	0	0	0	0	0	0	0	0	0	0	0	0	0	0	0	0	0	0.637938	0	0	0	0	0	0	0	0	0	0	0	0	0	0	0	0	0
SRR7421317	soil	34.562	107.926	China: Shaanxi Province	0	0	0	0	0	0	0	0	0	0	0	0	0	0	0	0	0	0	0	0	0	0	0	0	0	0	0	0.400821	0	0	0	0	0	0	0	0	0	0	0	0	0	0	0	0	0
SRR7421318	soil	34.562	107.926	China: Shaanxi Province	0	0	0	0	0	0	0	0	0	0	0	0	0	0	0	0	0	0	0	0	0	0	0	0	0	0	0	0.472384	0	0	0	0	0	0	0	0	0	0	0	0	0	0	0	0	0
SRR7421320	soil	34.562	107.926	China: Shaanxi Province	0	0	0	0	0	0	0	0	0	0	0	0	0	0	0	0	0	0	0	0	0	0	0	0	0	0	0	1.32256	0	0	0	0	0	0	0	0	0	0	0	0	0	0	0	0	0
SRR7421321	soil	34.562	107.926	China: Shaanxi Province	0	0	0	0	0	0	0	0	0	0	0	0	0	0	0	0	0	0	0	0	0	0	0	0	0	0	0	1.44355	0	0	0	0	0	0	0	0	0	0	0	0	0	0	0	0	0
SRR7421322	soil	34.562	107.926	China: Shaanxi Province	0	0	0	0	0	0	0	0	0	0	0	0	0	0	0	0	0	0	0	0	0	0	0	0	0	0	0	3.07498	0	0	0	0	0	0	0	0	0	0	0	0	0	0	0	0	0
SRR7421323	soil	34.562	107.926	China: Shaanxi Province	0	0	0	0	0	0	0	0	0	0	0	0	0	0	0	0	0	0	0	0	0	0	0	0	0	0	0	0.435538	0	0	0	0	0	0	0	0	0	0	0	0	0	0	0	0	0
SRR7421324	soil	34.562	107.926	China: Shaanxi Province	0	0	0	0	0	0	0	0	0	0	0	0	0	0	0	0	0	0	0	0	0	0	0	0	0	0	0	0.232054	0	0	0	0	0	0	0	0	0	0	0	0	0	0	0	0	0
SRR7421325	soil	34.562	107.926	China: Shaanxi Province	0	0	0	0	0	0	0	0	0	0	0	0	0	0	0	0	0	0	0	0	0	0	0	0	0	0	0	0.216593	0	0	0	0	0	0	0	0	0	0	0	0	0	0	0	0	0
SRR7421326	soil	34.562	107.926	China: Shaanxi Province	0	0	0	0	0	0	0	0	0	0	0	0	0	0	0	0	0	0	0	0	0	0	0	0	0	0	0	0.24145	0	0	0	0	0	0	0	0	0	0	0	0	0	0	0	0	0
SRR7421327	soil	34.562	107.926	China: Shaanxi Province	0	0	0	0	0	0	0	0	0	0	0	0	0	0	0	0	0	0	0	0	0	0	0	0	0	0	0	0.232697	0	0	0	0	0	0	0	0	0	0	0	0	0	0	0	0	0
SRR7421328	soil	34.562	107.926	China: Shaanxi Province	0	0	0	0	0	0	0	0	0	0	0	0	0	0	0	0	0	0	0	0	0	0	0	0	0	0	0	0.280118	0	0	0	0	0	0	0	0	0	0	0	0	0	0	0	0	0
SRR7421329	soil	34.562	107.926	China: Shaanxi Province	0	0	0	0	0	0	0	0	0	0	0	0	0	0	0	0	0	0	0	0	0	0	0	0	0	0	0	0.45128	0	0	0	0	0	0	0	0	0	0	0	0	0	0	0	0	0
SRR7421330	soil	34.562	107.926	China: Shaanxi Province	0	0	0	0	0	0	0	0	0	0	0	0	0	0	0	0	0	0	0	0	0	0	0	0	0	0	0	0.286914	0	0	0	0	0	0	0	0	0	0	0	0	0	0	0	0	0
SRR7614731	soil	34.79	109.38	China	0	0	0	0	0	0	0	0	0	0	0	0	0	0	0	0	0	0	0	0	0	0	0	0	0	0	0	0	0	0	0	0	0	0	0	0	0	0	0	0	0	0	0	0	0
SRR7614732	soil	34.79	109.38	China	0	0	0	0	0	0	0	0	0	0	0	0	0	0	0	0	0	0	0	0	0	0	0	0	0	0	0	0	0	0	0	0	0	0	0	0	0	0	0	0	0	0	0	0	0
SRR7614734	soil	34.79	109.38	China	0	0	0	0	0	0	0	0	0	0	0	0	0	0	0	0	0	0	0	0	0	0	0	0	0	0	0	0	0	0	0	0	0	0	0	0	0	0	0	0	0	0	0	0	0
SRR7627567	soil	34.79	109.38	China	0	0	0	0	0	0	0	0	0	0	0	0	0	0	0	0	0	0	0	0	0	0	0	0	0	0	0	0	0	0	0	0	0	0	0	0	0	0	0	0	0	0	0	0	0
SRR7627568	soil	34.79	109.38	China	0	0	0	0	0	0	0	0	0	0	0	0	0	0	0	0	0	0	0	0	0	0	0	0	0	0	0	0	0	0	0	0	0	0	0	0	0	0	0	0	0	0	0	0	0
DRR019459	others	35.6637	139.635	Japan:Tokyo	0	0	0	0	0	0	0	0	0	0	0	0	0	0	0	0	0	0	0	0	0	0	0	0	0	0	0	0	0	0	0	0	0	0	0	0	0	0	0	0	0	0	0	0	0
DRR019469	others	35.6837	139.483	Japan:Tokyo	0	0	0	0	0	0	0	0	0	0	0	0	0	0	0	0	0	0	0	0	0	0	0	0	0	0	0	0	0	0	0	0	0	0	0	0	0	0	0	0	0	0	0	0	0
DRR148110	soil	35.7101	139.811	Svalbard:glacier foreland of Austre Broggerbreen, NyAlesund	0	0	0	0	0	0	0	0	0	0	0	0	0	0	0	0	0	0	0	0	0	0	0	0	0	0	0	0	0	0	0	0	0	0	0	0	0	0	0	0	0	0	0	0.104809	0
SRR5138950	soil	35.718	-86.9648	USA: Spring Hill	0	0	0	0	0	0	0	0	0	0	0	0	0	0	0	0	0	0	0	0	0	0	0	0	0	0	0.148638	0	0	0	0	0	0	0	0	0	0	0	0	0	0	0	0	0	0
SRR5139054	soil	35.718	-86.9648	USA: Spring Hill	0	0	0	0	0	0	0	0	0	0	0	0	0	0	0	0	0	0	0	0	0	0	0	0	0	0	0.11368	0	0	0	0	0	0	0	0	0	0	0	0	0	0	0	0	0	0
SRR5139055	soil	35.718	-86.9648	USA: Spring Hill	0	0	0	0	0	0	0	0	0	0	0	0	0	0	0	0	0	0	0	0	0	0	0	0	0	0	0.979704	0	0	0	0	0	0	0	0	0	0	0	0	0	0	0	0	0	0
SRR5139074	soil	35.718	-86.9648	USA: Spring Hill	0	0	0	0	0	0	0	0	0	0	0	0	0	0	0	0	0	0	0	0	0	0	0	0	0	0	0.107144	0	0	0	0	0	0	0	0	0	0	0	0	0	0	0	0	0	0
SRR5139091	soil	35.718	-86.9648	USA: Spring Hill	0	0	0	0	0	0	0	0	0	0	0	0	0	0	0	0	0	0	0	0	0	0	0	0	0	0	0.338677	0	0	0	0	0	0	0	0	0	0	0	0	0	0	0	0	0	0
SRR5139097	soil	35.718	-86.9648	USA: Spring Hill	0	0	0	0	0	0	0	0	0	0	0	0	0	0	0	0	0	0	0	0	0	0	0	0	0	0	0.170219	0	0	0	0	0	0	0	0	0	0	0	0	0	0	0	0	0	0
SRR5139100	soil	35.718	-86.9648	USA: Spring Hill	0	0	0	0	0	0	0	0	0	0	0	0	0	0	0	0	0	0	0	0	0	0	0	0	0	0	0.190549	0	0	0	0	0	0	0	0	0	0	0	0	0	0	0	0	0	0
SRR7641609	soil	35.82	-84.08	USA: TN,Louisville	0	0	0	0	0	0	0	0	0	0	0	0	0	0	0	0	0	0	0	0	0	0	0	0	0	0	0.501654	0	0	0	0	0	0	0	0	0	0	0	0	0	0	0	0	0	0
SRR7641610	soil	35.82	-84.08	USA: TN,Louisville	0	0	0	0	0	0	0	0	0	0	0	0	0	0	0	0	0	0	0	0	0	0	0	0	0	0	0.136541	0	0	0	0	0	0	0	0	0	0	0	0	0	0	0	0	0	0
SRR7641611	soil	35.82	-84.08	USA: TN,Louisville	0	0	0	0	0	0	0	0	0	0	0	0	0	0	0	0	0	0	0	0	0	0	0	0	0	0	0.289183	0	0	0	0	0	0	0	0	0	0	0	0	0	0	0	0	0	0
SRR7641612	soil	35.82	-84.08	USA: TN,Louisville	0	0	0	0	0	0	0	0	0	0	0	0	0	0	0	0	0	0	0	0	0	0	0	0	0	0	0.121117	0	0	0	0	0	0	0	0	0	0	0	0	0	0	0	0	0	0
SRR7641613	soil	35.82	-84.08	USA: TN,Louisville	0	0	0	0	0	0	0	0	0	0	0	0	0	0	0	0	0	0	0	0	0	0	0	0	0	0	0.537595	0	0	0	0	0	0	0	0	0	0	0	0	0	0	0	0	0	0
SRR7641614	soil	35.82	-84.08	USA: TN,Louisville	0	0	0	0	0	0	0	0	0	0	0	0	0	0	0	0	0	0	0	0	0	0	0	0	0	0	0.410115	0	0	0	0	0	0	0	0	0	0	0	0	0	0	0	0	0	0
SRR7641615	soil	35.82	-84.08	USA: TN,Louisville	0	0	0	0	0	0	0	0	0	0	0	0	0	0	0	0	0	0	0	0	0	0	0	0	0	0	0.408253	0	0	0	0	0	0	0	0	0	0	0	0	0	0	0	0	0	0
SRR7641616	soil	35.82	-84.08	USA: TN,Louisville	0	0	0	0	0	0	0	0	0	0	0	0	0	0	0	0	0	0	0	0	0	0	0	0	0	0	0.14115	0	0	0	0	0	0	0	0	0	0	0	0	0	0	0	0	0	0
SRR7641617	soil	35.82	-84.08	USA: TN,Louisville	0	0	0	0	0	0	0	0	0	0	0	0	0	0	0	0	0	0	0	0	0	0	0	0	0	0	0.370394	0	0	0	0	0	0	0	0	0	0	0	0	0	0	0	0	0	0
SRR7641619	soil	35.82	-84.08	USA: TN,Louisville	0	0	0	0	0	0	0	0	0	0	0	0	0	0	0	0	0	0	0	0	0	0	0	0	0	0	0.414301	0	0	0	0	0	0	0	0	0	0	0	0	0	0	0	0	0	0
SRR7641620	soil	35.82	-84.08	USA: TN,Louisville	0	0	0	0	0	0	0	0	0	0	0	0	0	0	0	0	0	0	0	0	0	0	0	0	0	0	0.253871	0	0	0	0	0	0	0	0	0	0	0	0	0	0	0	0	0	0
SRR7641621	soil	35.82	-84.08	USA: TN,Louisville	0	0	0	0	0	0	0	0	0	0	0	0	0	0	0	0	0	0	0	0	0	0	0	0	0	0	0.465651	0	0	0	0	0	0	0	0	0	0	0	0	0	0	0	0	0	0
SRR7641622	soil	35.82	-84.08	USA: TN,Louisville	0	0	0	0	0	0	0	0	0	0	0	0	0	0	0	0	0	0	0	0	0	0	0	0	0	0	0.452497	0	0	0	0	0	0	0	0	0	0	0	0	0	0	0	0	0	0
SRR7641624	soil	35.82	-84.08	USA: TN,Louisville	0	0	0	0	0	0	0	0	0	0	0	0	0	0	0	0	0	0	0	0	0	0	0	0	0	0	0.390925	0	0	0	0	0	0	0	0	0	0	0	0	0	0	0	0	0	0
SRR7641625	soil	35.82	-84.08	USA: TN,Louisville	0	0	0	0	0	0	0	0	0	0	0	0	0	0	0	0	0	0	0	0	0	0	0	0	0	0	0.178749	0	0	0	0	0	0	0	0	0	0	0	0	0	0	0	0	0	0
SRR7641628	soil	35.82	-84.08	USA: TN,Louisville	0	0	0	0	0	0	0	0	0	0	0	0	0	0	0	0	0	0	0	0	0	0	0	0	0	0	0.217226	0	0	0	0	0	0	0	0	0	0	0	0	0	0	0	0	0	0
SRR7641629	soil	35.82	-84.08	USA: TN,Louisville	0	0	0	0	0	0	0	0	0	0	0	0	0	0	0	0	0	0	0	0	0	0	0	0	0	0	0.371713	0	0	0	0	0	0	0	0	0	0	0	0	0	0	0	0	0	0
SRR7641630	soil	35.82	-84.08	USA: TN,Louisville	0	0	0	0	0	0	0	0	0	0	0	0	0	0	0	0	0	0	0	0	0	0	0	0	0	0	0.303433	0	0	0	0	0	0	0	0	0	0	0	0	0	0	0	0	0	0
SRR7641631	soil	35.82	-84.08	USA: TN,Louisville	0	0	0	0	0	0	0	0	0	0	0	0	0	0	0	0	0	0	0	0	0	0	0	0	0	0	0.243261	0	0	0	0	0	0	0	0	0	0	0	0	0	0	0	0	0	0
SRR7641632	soil	35.82	-84.08	USA: TN,Louisville	0	0	0	0	0	0	0	0	0	0	0	0	0	0	0	0	0	0	0	0	0	0	0	0	0	0	0.101204	0	0	0	0	0	0	0	0	0	0	0	0	0	0	0	0	0	0
SRR7641634	soil	35.82	-84.08	USA: TN,Louisville	0	0	0	0	0	0	0	0	0	0	0	0	0	0	0	0	0	0	0	0	0	0	0	0	0	0	0.15135	0	0	0	0	0	0	0	0	0	0	0	0	0	0	0	0	0	0
SRR7641635	soil	35.82	-84.08	USA: TN,Louisville	0	0	0	0	0	0	0	0	0	0	0	0	0	0	0	0	0	0	0	0	0	0	0	0	0	0	0.454228	0	0	0	0	0	0	0	0	0	0	0	0	0	0	0	0	0	0
SRR7641636	soil	35.82	-84.08	USA: TN,Louisville	0	0	0	0	0	0	0	0	0	0	0	0	0	0	0	0	0	0	0	0	0	0	0	0	0	0	0.534759	0	0	0	0	0	0	0	0	0	0	0	0	0	0	0	0	0	0
SRR7641637	soil	35.82	-84.08	USA: TN,Louisville	0	0	0	0	0	0	0	0	0	0	0	0	0	0	0	0	0	0	0	0	0	0	0	0	0	0	0.4321	0	0	0	0	0	0	0	0	0	0	0	0	0	0	0	0	0	0
SRR7641639	soil	35.82	-84.08	USA: TN,Louisville	0	0	0	0	0	0	0	0	0	0	0	0	0	0	0	0	0	0	0	0	0	0	0	0	0	0	0.497708	0	0	0	0	0	0	0	0	0	0	0	0	0	0	0	0	0	0
SRR7641642	soil	35.82	-84.08	USA: TN,Louisville	0	0	0	0	0	0	0	0	0	0	0	0	0	0	0	0	0	0	0	0	0	0	0	0	0	0	0.295175	0	0	0	0	0	0	0	0	0	0	0	0	0	0	0	0	0	0
SRR7641643	soil	35.82	-84.08	USA: TN,Louisville	0	0	0	0	0	0	0	0	0	0	0	0	0	0	0	0	0	0	0	0	0	0	0	0	0	0	0.66945	0	0	0	0	0	0	0	0	0	0	0	0	0	0	0	0	0	0
SRR7641644	soil	35.82	-84.08	USA: TN,Louisville	0	0	0	0	0	0	0	0	0	0	0	0	0	0	0	0	0	0	0	0	0	0	0	0	0	0	0.429574	0	0	0	0	0	0	0	0	0	0	0	0	0	0	0	0	0	0
SRR7641645	soil	35.82	-84.08	USA: TN,Louisville	0	0	0	0	0	0	0	0	0	0	0	0	0	0	0	0	0	0	0	0	0	0	0	0	0	0	0.140734	0	0	0	0	0	0	0	0	0	0	0	0	0	0	0	0	0	0
SRR7641646	soil	35.82	-84.08	USA: TN,Louisville	0	0	0	0	0	0	0	0	0	0	0	0	0	0	0	0	0	0	0	0	0	0	0	0	0	0	0.323502	0	0	0	0	0	0	0	0	0	0	0	0	0	0	0	0	0	0
SRR7641647	soil	35.82	-84.08	USA: TN,Louisville	0	0	0	0	0	0	0	0	0	0	0	0	0	0	0	0	0	0	0	0	0	0	0	0	0	0	0.456522	0	0	0	0	0	0	0	0	0	0	0	0	0	0	0	0	0	0
SRR7641648	soil	35.82	-84.08	USA: TN,Louisville	0	0	0	0	0	0	0	0	0	0	0	0	0	0	0	0	0	0	0	0	0	0	0	0	0	0	0.117149	0	0	0	0	0	0	0	0	0	0	0	0	0	0	0	0	0	0
SRR7641649	soil	35.82	-84.08	USA: TN,Louisville	0	0	0	0	0	0	0	0	0	0	0	0	0	0	0	0	0	0	0	0	0	0	0	0	0	0	0.442258	0	0	0	0	0	0	0	0	0	0	0	0	0	0	0	0	0	0
SRR7641650	soil	35.82	-84.08	USA: TN,Louisville	0	0	0	0	0	0	0	0	0	0	0	0	0	0	0	0	0	0	0	0	0	0	0	0	0	0	0.574976	0	0	0	0	0	0	0	0	0	0	0	0	0	0	0	0	0	0
SRR7641652	soil	35.82	-84.08	USA: TN,Louisville	0	0	0	0	0	0	0	0	0	0	0	0	0	0	0	0	0	0	0	0	0	0	0	0	0	0	0.146384	0	0	0	0	0	0	0	0	0	0	0	0	0	0	0	0	0	0
SRR7641653	soil	35.82	-84.08	USA: TN,Louisville	0	0	0	0	0	0	0	0	0	0	0	0	0	0	0	0	0	0	0	0	0	0	0	0	0	0	0.291859	0	0	0	0	0	0	0	0	0	0	0	0	0	0	0	0	0	0
SRR6161088	soil	35.84	-83.96	USA: Knoxville	0	0	0	0	0	0	0	0	0	0	0	0	0	0	0	0	0	0	0	0	0	0	0	0	0	0	0.148333	0	0	0	0	0	0	0	0	0	0	0	0	0	0	0	0	0	0
SRR6161142	soil	35.84	-83.96	USA: Knoxville	0	0	0	0	0	0	0	0	0	0	0	0	0	0	0	0	0	0	0	0	0	0	0	0	0	0	0.195762	0	0	0	0	0	0	0	0	0	0	0	0	0	0	0	0	0	0
SRR6161173	soil	35.84	-83.96	USA: Knoxville	0	0	0	0	0	0	0	0	0	0	0	0	0	0	0	0	0	0	0	0	0	0	0	0	0	0	0.483175	0	0	0	0	0	0	0	0	0	0	0	0	0	0	0	0	0	0
SRR6161174	soil	35.84	-83.96	USA: Knoxville	0	0	0	0	0	0	0	0	0	0	0	0	0	0	0	0	0	0	0	0	0	0	0	0	0	0	0.229017	0	0	0	0	0	0	0	0	0	0	0	0	0	0	0	0	0	0
SRR6161223	soil	35.84	-83.96	USA: Knoxville	0	0	0	0	0	0	0	0	0	0	0	0	0	0	0	0	0	0	0	0	0	0	0	0	0	0	0.364853	0	0	0	0	0	0	0	0	0	0	0	0	0	0	0	0	0	0
SRR6161269	soil	35.84	-83.96	USA: Knoxville	0	0	0	0	0	0	0	0	0	0	0	0	0	0	0	0	0	0	0	0	0	0	0	0	0	0	1.46835	0	0	0	0	0	0	0	0	0	0	0	0	0	0	0	0	0	0
SRR6161270	soil	35.84	-83.96	USA: Knoxville	0	0	0	0	0	0	0	0	0	0	0	0	0	0	0	0	0	0	0	0	0	0	0	0	0	0	0.803623	0	0	0	0	0	0	0	0	0	0	0	0	0	0	0	0	0	0
SRR6161272	soil	35.84	-83.96	USA: Knoxville	0	0	0	0	0	0	0	0	0	0	0	0	0	0	0	0	0	0	0	0	0	0	0	0	0	0	1.04305	0	0	0	0	0	0	0	0	0	0	0	0	0	0	0	0	0	0
SRR6161290	soil	35.84	-83.96	USA: Knoxville	0	0	0	0	0	0	0	0	0	0	0	0	0	0	0	0	0	0	0	0	0	0	0	0	0	0	1.79144	0	0	0	0	0	0	0	0	0	0	0	0	0	0	0	0	0	0
SRR6161339	soil	35.84	-83.96	USA: Knoxville	0	0	0	0	0	0	0	0	0	0	0	0	0	0	0	0	0	0	0	0	0	0	0	0	0	0	0.819399	0	0	0	0	0	0	0	0	0	0	0	0	0	0	0	0	0	0
SRR6161341	soil	35.84	-83.96	USA: Knoxville	0	0	0	0	0	0	0	0	0	0	0	0	0	0	0	0	0	0	0	0	0	0	0	0	0	0	1.06591	0	0	0	0	0	0	0	0	0	0	0	0	0	0	0	0	0	0
SRR5138923	soil	35.9336	-88.7224	USA: Milan	0	0	0	0	0	0	0	0	0	0	0	0	0	0	0	0	0	0	0	0	0	0	0	0	0	0	0.122142	0	0	0	0	0	0	0	0	0	0	0	0	0	0	0	0	0	0
SRR5138929	soil	35.9336	-88.7224	USA: Milan	0	0	0	0	0	0	0	0	0	0	0	0	0	0	0	0	0	0	0	0	0	0	0	0	0	0	0.195344	0	0	0	0	0	0	0	0	0	0	0	0	0	0	0	0	0	0
SRR5138941	soil	35.9336	-88.7224	USA: Milan	0	0	0	0	0	0	0	0	0	0	0	0	0	0	0	0	0	0	0	0	0	0	0	0	0	0	0.220525	0	0	0	0	0	0	0	0	0	0	0	0	0	0	0	0	0	0
SRR5138942	soil	35.9336	-88.7224	USA: Milan	0	0	0	0	0	0	0	0	0	0	0	0	0	0	0	0	0	0	0	0	0	0	0	0	0	0	0.122925	0	0	0	0	0	0	0	0	0	0	0	0	0	0	0	0	0	0
SRR5138943	soil	35.9336	-88.7224	USA: Milan	0	0	0	0	0	0	0	0	0	0	0	0	0	0	0	0	0	0	0	0	0	0	0	0	0	0	0.301618	0	0	0	0	0	0	0	0	0	0	0	0	0	0	0	0	0	0
SRR5138945	soil	35.9336	-88.7224	USA: Milan	0	0	0	0	0	0	0	0	0	0	0	0	0	0	0	0	0	0	0	0	0	0	0	0	0	0	0.146002	0	0	0	0	0	0	0	0	0	0	0	0	0	0	0	0	0	0
SRR5138949	soil	35.9336	-88.7224	USA: Milan	0	0	0	0	0	0	0	0	0	0	0	0	0	0	0	0	0	0	0	0	0	0	0	0	0	0	0.25253	0	0	0	0	0	0	0	0	0	0	0	0	0	0	0	0	0	0
SRR5138956	soil	35.9336	-88.7224	USA: Milan	0	0	0	0	0	0	0	0	0	0	0	0	0	0	0	0	0	0	0	0	0	0	0	0	0	0	0.392179	0	0	0	0	0	0	0	0	0	0	0	0	0	0	0	0	0	0
SRR5138961	soil	35.9336	-88.7224	USA: Milan	0	0	0	0	0	0	0	0	0	0	0	0	0	0	0	0	0	0	0	0	0	0	0	0	0	0	0.246429	0	0	0	0	0	0	0	0	0	0	0	0	0	0	0	0	0	0
SRR5138963	soil	35.9336	-88.7224	USA: Milan	0	0	0	0	0	0	0	0	0	0	0	0	0	0	0	0	0	0	0	0	0	0	0	0	0	0	0.236744	0	0	0	0	0	0	0	0	0	0	0	0	0	0	0	0	0	0
SRR5138980	soil	35.9336	-88.7224	USA: Milan	0	0	0	0	0	0	0	0	0	0	0	0	0	0	0	0	0	0	0	0	0	0	0	0	0	0	0.452438	0	0	0	0	0	0	0	0	0	0	0	0	0	0	0	0	0	0
SRR5138985	soil	35.9336	-88.7224	USA: Milan	0	0	0	0	0	0	0	0	0	0	0	0	0	0	0	0	0	0	0	0	0	0	0	0	0	0	1.39298	0	0	0	0	0	0	0	0	0	0	0	0	0	0	0	0	0	0
SRR5138992	soil	35.9336	-88.7224	USA: Milan	0	0	0	0	0	0	0	0	0	0	0	0	0	0	0	0	0	0	0	0	0	0	0	0	0	0	0.149612	0	0	0	0	0	0	0	0	0	0	0	0	0	0	0	0	0	0
SRR5138996	soil	35.9336	-88.7224	USA: Milan	0	0	0	0	0	0	0	0	0	0	0	0	0	0	0	0	0	0	0	0	0	0	0	0	0	0	0.548458	0	0	0	0	0	0	0	0	0	0	0	0	0	0	0	0	0	0
SRR5139000	soil	35.9336	-88.7224	USA: Milan	0	0	0	0	0	0	0	0	0	0	0	0	0	0	0	0	0	0	0	0	0	0	0	0	0	0	0.118554	0	0	0	0	0	0	0	0	0	0	0	0	0	0	0	0	0	0
SRR5139006	soil	35.9336	-88.7224	USA: Milan	0	0	0	0	0	0	0	0	0	0	0	0	0	0	0	0	0	0	0	0	0	0	0	0	0	0	0.57831	0	0	0	0	0	0	0	0	0	0	0	0	0	0	0	0	0	0
SRR5139012	soil	35.9336	-88.7224	USA: Milan	0	0	0	0	0	0	0	0	0	0	0	0	0	0	0	0	0	0	0	0	0	0	0	0	0	0	0.479481	0	0	0	0	0	0	0	0	0	0	0	0	0	0	0	0	0	0
SRR5139027	soil	35.9336	-88.7224	USA: Milan	0	0	0	0	0	0	0	0	0	0	0	0	0	0	0	0	0	0	0	0	0	0	0	0	0	0	0.217783	0	0	0	0	0	0	0	0	0	0	0	0	0	0	0	0	0	0
SRR5139031	soil	35.9336	-88.7224	USA: Milan	0	0	0	0	0	0	0	0	0	0	0	0	0	0	0	0	0	0	0	0	0	0	0	0	0	0	0.489662	0	0	0	0	0	0	0	0	0	0	0	0	0	0	0	0	0	0
SRR5139036	soil	35.9336	-88.7224	USA: Milan	0	0	0	0	0	0	0	0	0	0	0	0	0	0	0	0	0	0	0	0	0	0	0	0	0	0	0.558821	0	0	0	0	0	0	0	0	0	0	0	0	0	0	0	0	0	0
SRR5139040	soil	35.9336	-88.7224	USA: Milan	0	0	0	0	0	0	0	0	0	0	0	0	0	0	0	0	0	0	0	0	0	0	0	0	0	0	0.279335	0	0	0	0	0	0	0	0	0	0	0	0	0	0	0	0	0	0
SRR5139048	soil	35.9336	-88.7224	USA: Milan	0	0	0	0	0	0	0	0	0	0	0	0	0	0	0	0	0	0	0	0	0	0	0	0	0	0	0.182674	0	0	0	0	0	0	0	0	0	0	0	0	0	0	0	0	0	0
SRR5139050	soil	35.9336	-88.7224	USA: Milan	0	0	0	0	0	0	0	0	0	0	0	0	0	0	0	0	0	0	0	0	0	0	0	0	0	0	0.501012	0	0	0	0	0	0	0	0	0	0	0	0	0	0	0	0	0	0
SRR5139058	soil	35.9336	-88.7224	USA: Milan	0	0	0	0	0	0	0	0	0	0	0	0	0	0	0	0	0	0	0	0	0	0	0	0	0	0	0.109136	0	0	0	0	0	0	0	0	0	0	0	0	0	0	0	0	0	0
SRR5139061	soil	35.9336	-88.7224	USA: Milan	0	0	0	0	0	0	0	0	0	0	0	0	0	0	0	0	0	0	0	0	0	0	0	0	0	0	0.136362	0	0	0	0	0	0	0	0	0	0	0	0	0	0	0	0	0	0
SRR5139071	soil	35.9336	-88.7224	USA: Milan	0	0	0	0	0	0	0	0	0	0	0	0	0	0	0	0	0	0	0	0	0	0	0	0	0	0	2.43326	0	0	0	0	0	0	0	0	0	0	0	0	0	0	0	0	0	0
SRR5139084	soil	35.9336	-88.7224	USA: Milan	0	0	0	0	0	0	0	0	0	0	0	0	0	0	0	0	0	0	0	0	0	0	0	0	0	0	0.724005	0	0	0	0	0	0	0	0	0	0	0	0	0	0	0	0	0	0
SRR5139093	soil	35.9336	-88.7224	USA: Milan	0	0	0	0	0	0	0	0	0	0	0	0	0	0	0	0	0	0	0	0	0	0	0	0	0	0	0.339635	0	0	0	0	0	0	0	0	0	0	0	0	0	0	0	0	0	0
SRR5139105	soil	35.9336	-88.7224	USA: Milan	0	0	0	0	0	0	0	0	0	0	0	0	0	0	0	0	0	0	0	0	0	0	0	0	0	0	0.177311	0	0	0	0	0	0	0	0	0	0	0	0	0	0	0	0	0	0
SRR5139109	soil	35.9336	-88.7224	USA: Milan	0	0	0	0	0	0	0	0	0	0	0	0	0	0	0	0	0	0	0	0	0	0	0	0	0	0	0.169783	0	0	0	0	0	0	0	0	0	0	0	0	0	0	0	0	0	0
SRR5139110	soil	35.9336	-88.7224	USA: Milan	0	0	0	0	0	0	0	0	0	0	0	0	0	0	0	0	0	0	0	0	0	0	0	0	0	0	0.206403	0	0	0	0	0	0	0	0	0	0	0	0	0	0	0	0	0	0
SRR5139113	soil	35.9336	-88.7224	USA: Milan	0	0	0	0	0	0	0	0	0	0	0	0	0	0	0	0	0	0	0	0	0	0	0	0	0	0	0.819181	0	0	0	0	0	0	0	0	0	0	0	0	0	0	0	0	0	0
SRR891560	soil	35.94	-83.95	USA: Tennessee Valley	0	0	0	0	0	0	0	0	0	0	0	0	0	0	0	0	0	0	0	0	0	0	0	0	0	0	0.417246	0	0	0	0	0	0	0	0	0	0	0	0	0	0	0	0	0	0
SRR891561	soil	35.94	-83.95	USA: Tennessee Valley	0	0	0	0	0	0	0	0	0	0	0	0	0	0	0	0	0	0	0	0	0	0	0	0	0	0	0.239066	0	0	0	0	0	0	0	0	0	0	0	0	0	0	0	0	0	0
SRR891569	soil	35.94	-83.95	USA: Tennessee Valley	0	0	0	0	0	0.367197	0	0	0	0	0	0	0	0	0	0	0	0	0	0	0	0	0	0	0	0	0	0	0	0	0	0	0	0	0	0	0	0	0	0	0	0	0	0	0
SRR891570	soil	35.94	-83.95	USA: Tennessee Valley	0	0	0	0	0	0.44044	0	0	0	0	0	0	0	0	0	0	0	0	0	0	0	0	0	0	0	0	0	0	0	0	0	0	0	0	0	0	0	0	0	0	0	0	0	0	0
SRR891576	soil	35.94	-83.95	USA: Tennessee Valley	0	0	0	0	0	0	0	0	0	0	0	0	0	0	0	0	0	0	0	0	0	0	0	0	0	0	0.120176	0	0	0	0	0	0	0	0	0	0	0	0	0	0	0	0	0	0
SRR7276447	soil	35.9411	-84.3365	USA: Oak Ridge TN	0	0	0	0	0	0	0	0	0	0	0	0	0	0	0	0	0	0	0	0	0	0	0	0	0	0	0.426357	0	0	0	0	0	0	0	0	0	0	0	0	0	0	0	0	0	0
SRR7265225	soil	36.01	-85.12	USA:TN,Knoxville	0	0	0	0	0	0	0	0	0	0	0	0	0	0	0	0	0	0	0	0	0	0	0	0	0	0	0.200381	0	0	0	0	0	0	0	0	0	0	0	0	0	0	0	0	0	0
SRR7265226	soil	36.01	-85.12	USA:TN,Knoxville	0	0	0	0	0	0	0	0	0	0	0	0	0	0	0	0	0	0	0	0	0	0	0	0	0	0	0.268963	0	0	0	0	0	0	0	0	0	0	0	0	0	0	0	0	0	0
SRR7265245	soil	36.01	-85.12	USA:TN,Knoxville	0	0	0	0	0	0	0	0	0	0	0	0	0	0	0	0	0	0	0	0	0	0	0	0	0	0	0.185032	0	0	0	0	0	0	0	0	0	0	0	0	0	0	0	0	0	0
SRR7265246	soil	36.01	-85.12	USA:TN,Knoxville	0	0	0	0	0	0	0	0	0	0	0	0	0	0	0	0	0	0	0	0	0	0	0	0	0	0	0.311101	0	0	0	0	0	0	0	0	0	0	0	0	0	0	0	0	0	0
SRR7265249	soil	36.01	-85.12	USA:TN,Knoxville	0	0	0	0	0	0	0	0	0	0	0	0	0	0	0	0	0	0	0	0	0	0	0	0	0	0	0.222792	0	0	0	0	0	0	0	0	0	0	0	0	0	0	0	0	0	0
SRR7265252	soil	36.01	-85.12	USA:TN,Knoxville	0	0	0	0	0	0	0	0	0	0	0	0	0	0	0	0	0	0	0	0	0	0	0	0	0	0	0.235589	0	0	0	0	0	0	0	0	0	0	0	0	0	0	0	0	0	0
SRR7265253	soil	36.01	-85.12	USA:TN,Knoxville	0	0	0	0	0	0	0	0	0	0	0	0	0	0	0	0	0	0	0	0	0	0	0	0	0	0	0.192477	0	0	0	0	0	0	0	0	0	0	0	0	0	0	0	0	0	0
SRR7265254	soil	36.01	-85.12	USA:TN,Knoxville	0	0	0	0	0	0	0	0	0	0	0	0	0	0	0	0	0	0	0	0	0	0	0	0	0	0	0.221973	0	0	0	0	0	0	0	0	0	0	0	0	0	0	0	0	0	0
SRR7265289	soil	36.01	-85.12	USA:TN,Knoxville	0	0	0	0	0	0	0	0	0	0	0	0	0	0	0	0	0	0	0	0	0	0	0	0	0	0	0.103333	0	0	0	0	0	0	0	0	0	0	0	0	0	0	0	0	0	0
SRR7265336	soil	36.01	-85.12	USA:TN,Knoxville	0	0	0	0	0	0	0	0	0	0	0	0	0	0	0	0	0	0	0	0	0	0	0	0	0	0	0.233816	0	0	0	0	0	0	0	0	0	0	0	0	0	0	0	0	0	0
SRR7265337	soil	36.01	-85.12	USA:TN,Knoxville	0	0	0	0	0	0	0	0	0	0	0	0	0	0	0	0	0	0	0	0	0	0	0	0	0	0	0.245539	0	0	0	0	0	0	0	0	0	0	0	0	0	0	0	0	0	0
SRR7265338	soil	36.01	-85.12	USA:TN,Knoxville	0	0	0	0	0	0	0	0	0	0	0	0	0	0	0	0	0	0	0	0	0	0	0	0	0	0	0.22244	0	0	0	0	0	0	0	0	0	0	0	0	0	0	0	0	0	0
SRR7265339	soil	36.01	-85.12	USA:TN,Knoxville	0	0	0	0	0	0	0	0	0	0	0	0	0	0	0	0	0	0	0	0	0	0	0	0	0	0	0.244203	0	0	0	0	0	0	0	0	0	0	0	0	0	0	0	0	0	0
SRR7265341	soil	36.01	-85.12	USA:TN,Knoxville	0	0	0	0	0	0	0	0	0	0	0	0	0	0	0	0	0	0	0	0	0	0	0	0	0	0	0.149591	0	0	0	0	0	0	0	0	0	0	0	0	0	0	0	0	0	0
SRR7265350	soil	36.01	-85.12	USA:TN,Knoxville	0	0	0	0	0	0	0	0	0	0	0	0	0	0	0	0	0	0	0	0	0	0	0	0	0	0	0.101325	0	0	0	0	0	0	0	0	0	0	0	0	0	0	0	0	0	0
SRR5639168	soil	36.52	115.01	China:quzhou	0	0	0	0	0	0	0	0	0	0	0	0	0	0	0	0	0	0	0	0	0	0	0	0	0	0	0	0.117573	0	0	0	0	0	0	0	0	0	0	0	0	0	0	0	0	0
SRR8560684	others	36.56	116.38	China:Shandong	0	0	0	0	0	0	0	0	0	0	0	0	0	0	0	0	0	0	0	0	0	0	0	0	0	0	0	0	0	0	0	0	0	0	0	0	0	0	0	0	0	0	0	0	0
SRR8560692	others	36.56	116.38	China:Shandong	0	0	0	0	0	0	0	0	0	0	0	0	0	0	0	0	0	0	0	0	0	0	0	0	0	0	0	0	0	0	0	0	0	0	0	0	0	0	0	0	0	0	0	0	0
SRR8560695	others	36.56	116.38	China:Shandong	0	0	0	0	0	0	0	0	0	0	0	0	0	0	0	0	0	0	0	0	0	0	0	0	0	0	0	0	0	0	0	0	0	0	0	0	0	0	0	0	0	0	0	0	0
SRR8560697	others	36.56	116.38	China:Shandong	0	0	0	0	0	0	0	0	0	0	0	0	0	0	0	0	0	0	0	0	0	0	0	0	0	0	0	0	0	0	0	0	0	0	0	0	0	0	0	0	0	0	0	0	0
SRR8560699	others	36.56	116.38	China:Shandong	0	0	0	0	0	0	0	0	0	0	0	0	0	0	0	0	0	0	0	0	0	0	0	0	0	0	0	0	0	0	0	0	0	0	0	0	0	0	0	0	0	0	0	0	0
SRR8560700	others	36.56	116.38	China:Shandong	0	0	0	0	0	0	0	0	0	0	0	0	0	0	0	0	0	0	0	0	0	0	0	0	0	0	0	0	0	0	0	0	0	0	0	0	0	0	0	0	0	0	0	0	0
SRR8560701	others	36.56	116.38	China:Shandong	0	0	0	0	0	0	0	0	0	0	0	0	0	0	0	0	0	0	0	0	0	0	0	0	0	0	0	0	0	0	0	0	0	0	0	0	0	0	0	0	0	0	0	0	0
SRR8560741	others	36.56	116.38	China:Shandong	0	0	0	0	0	0	0	0	0	0	0	0	0	0	0	0	0	0	0	0	0	0	0	0	0	0	0	0	0	0	0	0	0	0	0	0	0	0	0	0	0	0	0	0	0
ERR1353527	soil	36.5922	-119.506		0	0	0	0	0	0	0	0	0	0	0	0	0	0	0	0	0	0	0	0	0	0	0	0	0	0	0	0.306141	0	0	0	0	0	0	0	0	0	0	0	0	0	0	0	0	0
ERR1353530	soil	36.5922	-119.506		0	0	0	0	0	0	0	0	0	0	0	0	0	0	0	0	0	0	0	0	0	0	0	0	0	0	0	0.322369	0	0	0	0	0	0	0	0	0	0	0	0	0	0	0	0	0
ERR1353533	soil	36.5922	-119.506		0	0	0	0	0	0	0	0	0	0	0	0	0	0	0	0	0	0	0	0	0	0	0	0	0	0	0	0.255319	0	0	0	0	0	0	0	0	0	0	0	0	0	0	0	0	0
ERR1353536	soil	36.5922	-119.506		0	0	0	0	0	0	0	0	0	0	0	0	0	0	0	0	0	0	0	0	0	0	0	0	0	0	0	0	0	0	0	0	0	0	0	0	0	0	0	0	0	0	0	0	0
ERR1353539	soil	36.5922	-119.506		0	0	0	0	0	0	0	0	0	0	0	0	0	0	0	0	0	0	0	0	0	0	0	0	0	0	0	0.137034	0	0	0	0	0	0	0	0	0	0	0	0	0	0	0	0	0
ERR1353541	soil	36.5922	-119.506		0	0	0	0	0	0	0	0	0	0	0	0	0	0	0	0	0	0	0	0	0	0	0	0	0	0	0	0	0	0	0	0	0	0	0	0	0	0	0	0	0	0	0	0	0
ERR1353542	soil	36.5922	-119.506		0	0	0	0	0	0	0	0	0	0	0	0	0	0	0	0	0	0	0	0	0	0	0	0	0	0	0	0	0	0	0	0	0	0	0	0	0	0	0	0	0	0	0	0	0
ERR1353548	soil	36.5922	-119.506		0	0	0	0	0	0	0	0	0	0	0	0	0	0	0	0	0	0	0	0	0	0	0	0	0	0	0	0.285904	0	0	0	0	0	0	0	0	0	0	0	0	0	0	0	0	0
ERR1353551	soil	36.5922	-119.506		0	0	0	0	0	0	0	0	0	0	0	0	0	0	0	0	0	0	0	0	0	0	0	0	0	0	0	0	0	0	0	0	0	0	0	0	0	0	0	0	0	0	0	0	0
ERR1353562	soil	36.5922	-119.506		0	0	0	0	0	0	0	0	0	0	0	0	0	0	0	0	0	0	0	0	0	0	0	0	0	0	0	0.393829	0	0	0	0	0	0	0	0	0	0	0	0	0	0	0	0	0
ERR1353563	soil	36.5922	-119.506		0	0	0	0	0	0	0	0	0	0	0	0	0	0	0	0	0	0	0	0	0	0	0	0	0	0	0	0.409836	0	0	0	0	0	0	0	0	0	0	0	0	0	0	0	0	0
ERR1353566	soil	36.5922	-119.506		0	0	0	0	0	0	0	0	0	0	0	0	0	0	0	0	0	0	0	0	0	0	0	0	0	0	0	0	0	0	0	0	0	0	0	0	0	0	0	0	0	0	0	0	0
ERR1353569	soil	36.5922	-119.506		0	0	0	0	0	0	0	0	0	0	0	0	0	0	0	0	0	0	0	0	0	0	0	0	0	0	0	0	0	0	0	0	0	0	0	0	0	0	0	0	0	0	0	0	0
ERR1353599	soil	36.5922	-119.506		0	0	0	0	0	0	0	0	0	0	0	0	0	0	0	0	0	0	0	0	0	0	0	0	0	0	0	0	0	0	0	0	0	0	0	0	0	0	0	0	0	0	0	0	0
ERR1353600	soil	36.5922	-119.506		0	0	0	0	0	0	0	0	0	0	0	0	0	0	0	0	0	0	0	0	0	0	0	0	0	0	0	0.154233	0	0	0	0	0	0	0	0	0	0	0	0	0	0	0	0	0
ERR1353602	soil	36.5922	-119.506		0	0	0	0	0	0	0	0	0	0	0	0	0	0	0	0	0	0	0	0	0	0	0	0	0	0	0	0	0	0	0	0	0	0	0	0	0	0	0	0	0	0	0	0	0
ERR1353603	soil	36.5922	-119.506		0	0	0	0	0	0	0	0	0	0	0	0	0	0	0	0	0	0	0	0	0	0	0	0	0	0	0	0.42804	0	0	0	0	0	0	0	0	0	0	0	0	0	0	0	0	0
ERR1353606	soil	36.5922	-119.506		0	0	0	0	0	0	0	0	0	0	0	0	0	0	0	0	0	0	0	0	0	0	0	0	0	0	0	0.52626	0	0	0	0	0	0	0	0	0	0	0	0	0	0	0	0	0
ERR1353609	soil	36.5922	-119.506		0	0	0	0	0	0	0	0	0	0	0	0	0	0	0	0	0	0	0	0	0	0	0	0	0	0	0	0	0	0	0	0	0	0	0	0	0	0	0	0	0	0	0	0	0
ERR1353611	soil	36.5922	-119.506		0	0	0	0	0	0	0	0	0	0	0	0	0	0	0	0	0	0	0	0	0	0	0	0	0	0	0	0	0	0	0	0	0	0	0	0	0	0	0	0	0	0	0	0	0
ERR1353612	soil	36.5922	-119.506		0	0	0	0	0	0	0	0	0	0	0	0	0	0	0	0	0	0	0	0	0	0	0	0	0	0	0	0.183777	0	0	0	0	0	0	0	0	0	0	0	0	0	0	0	0	0
ERR1353614	soil	36.5922	-119.506		0	0	0	0	0	0	0	0	0	0	0	0	0	0	0	0	0	0	0	0	0	0	0	0	0	0	0	0	0	0	0	0	0	0	0	0	0	0	0	0	0	0	0	0	0
ERR1353615	soil	36.5922	-119.506		0	0	0	0	0	0	0	0	0	0	0	0	0	0	0	0	0	0	0	0	0	0	0	0	0	0	0	0.267045	0	0	0	0	0	0	0	0	0	0	0	0	0	0	0	0	0
ERR1353618	soil	36.5922	-119.506		0	0	0	0	0	0	0	0	0	0	0	0	0	0	0	0	0	0	0	0	0	0	0	0	0	0	0	0.103565	0	0	0	0	0	0	0	0	0	0	0	0	0	0	0	0	0
ERR1353623	soil	36.5922	-119.506		0	0	0	0	0	0	0	0	0	0	0	0	0	0	0	0	0	0	0	0	0	0	0	0	0	0	0	0	0	0	0	0	0	0	0	0	0	0	0	0	0	0	0	0	0
ERR1353624	soil	36.5922	-119.506		0	0	0	0	0	0	0	0	0	0	0	0	0	0	0	0	0	0	0	0	0	0	0	0	0	0	0	0	0	0	0	0	0	0	0	0	0	0	0	0	0	0	0	0	0
ERR1353627	soil	36.5922	-119.506		0	0	0	0	0	0	0	0	0	0	0	0	0	0	0	0	0	0	0	0	0	0	0	0	0	0	0	0	0	0	0	0	0	0	0	0	0	0	0	0	0	0	0	0	0
SRR3344225	soil	36.83	118.15	China:Shandong	0	0	0	0	0	0	0	0	0	0	0	0	0	0	0	0	0	0	0	0	0	0	0	0	0	0	0	0	0	0	0	0	0	0	0	0	0	0	0	0	0	0	0	0	0
SRR8749228	soil	36.86	109.38	China: yanan	0	0	0	0	0	0	0	0	0	0	0	0	0	0	0	0	0	0	0	0	0	0	0	0	0	0	0	0	0	0	0	0	0	0	0	0	0	0	0	0	0	0	0	0	0
SRR2043093	soil	36.865	109.351	China:LoessPlateau	0	0	0	0	0	0	0	0	0	0	0	0	0	0	0	0	0	0	0	0	0	0	0	0	0	0	0	0.119983	0	0	0	0	0	0	0	0	0	0	0	0	0	0	0	0	0
SRR2043095	soil	36.865	109.351	China:LoessPlateau	0	0	0	0	0	0	0	0	0	0	0	0	0	0	0	0	0	0	0	0	0	0	0	0	0	0	0	0.123107	0	0	0	0	0	0	0	0	0	0	0	0	0	0	0	0	0
SRR2043124	soil	36.865	109.35	China:LoessPlateau	0	0	0	0	0	0	0	0	0	0	0	0	0	0	0	0	0	0	0	0	0	0	0	0	0	0	0	0.18606	0	0	0	0	0	0	0	0	0	0	0	0	0	0	0	0	0
SRR2043125	soil	36.865	109.351	China:LoessPlateau	0	0	0	0	0	0	0	0	0	0	0	0	0	0	0	0	0	0	0	0	0	0	0	0	0	0	0	0.159923	0	0	0	0	0	0	0	0	0	0	0	0	0	0	0	0	0
SRR2043096	soil	36.869	109.348	China:LoessPlateau	0	0	0	0	0	0	0	0	0	0	0	0	0	0	0	0	0	0	0	0	0	0	0	0	0	0	0	0.176866	0	0	0	0	0	0	0	0	0	0	0	0	0	0	0	0	0
SRR2043099	soil	36.869	109.348	China:LoessPlateau	0	0	0	0	0	0	0	0	0	0	0	0	0	0	0	0	0	0	0	0	0	0	0	0	0	0	0	0.130951	0	0	0	0	0	0	0	0	0	0	0	0	0	0	0	0	0
SRR2043152	soil	36.869	109.348	China:LoessPlateau	0	0	0	0	0	0	0	0	0	0	0	0	0	0	0	0	0	0	0	0	0	0	0	0	0	0	0	0.166945	0	0	0	0	0	0	0	0	0	0	0	0	0	0	0	0	0
SRR2043154	soil	36.869	109.348	China:LoessPlateau	0	0	0	0	0	0	0	0	0	0	0	0	0	0	0	0	0	0	0	0	0	0	0	0	0	0	0	0.156764	0	0	0	0	0	0	0	0	0	0	0	0	0	0	0	0	0
SRR2043155	soil	36.869	109.348	China:LoessPlateau	0	0	0	0	0	0	0	0	0	0	0	0	0	0	0	0	0	0	0	0	0	0	0	0	0	0	0	0.105904	0	0	0	0	0	0	0	0	0	0	0	0	0	0	0	0	0
SRR2043090	soil	36.87	109.349	China:LoessPlateau	0	0	0	0	0	0	0	0	0	0	0	0	0	0	0	0	0	0	0	0	0	0	0	0	0	0	0	0.129763	0	0	0	0	0	0	0	0	0	0	0	0	0	0	0	0	0
SRR2043121	soil	36.87	109.349	China:LoessPlateau	0	0	0	0	0	0	0	0	0	0	0	0	0	0	0	0	0	0	0	0	0	0	0	0	0	0	0	0.100186	0	0	0	0	0	0	0	0	0	0	0	0	0	0	0	0	0
SRR2043123	soil	36.87	109.35	China:LoessPlateau	0	0	0	0	0	0	0	0	0	0	0	0	0	0	0	0	0	0	0	0	0	0	0	0	0	0	0	0.273011	0	0	0	0	0	0	0	0	0	0	0	0	0	0	0	0	0
SRR7455648	soil	36.87	115.02	China: Handan	0	0	0	0	0	0	0	0	0	0	0	0	0	0	0	0	0	0	0	0	0	0	0	0	0	0	0	0.214592	0	0	0	0	0	0	0	0	0	0	0	0	0	0	0	0	0
SRR8749222	soil	36.87	109.39	China: yanan	0	0	0	0	0	0	0	0	0	0	0	0	0	0	0	0	0	0	0	0	0	0	0	0	0	0	0	0	0	0	0	0	0	0	0	0	0	0	0	0	0	0	0	0	0
SRR2043091	soil	36.871	109.35	China:LoessPlateau	0	0	0	0	0	0	0	0	0	0	0	0	0	0	0	0	0	0	0	0	0	0	0	0	0	0	0	0.220995	0	0	0	0	0	0	0	0	0	0	0	0	0	0	0	0	0
SRR2043092	soil	36.871	109.35	China:LoessPlateau	0	0	0	0	0	0	0	0	0	0	0	0	0	0	0	0	0	0	0	0	0	0	0	0	0	0	0	0.193077	0	0	0	0	0	0	0	0	0	0	0	0	0	0	0	0	0
SRR2043122	soil	36.871	109.35	China:LoessPlateau	0	0	0	0	0	0	0	0	0	0	0	0	0	0	0	0	0	0	0	0	0	0	0	0	0	0	0	0.136463	0	0	0	0	0	0	0	0	0	0	0	0	0	0	0	0	0
SRR8749234	soil	36.88	109.37	China: yanan	0	0	0	0	0	0	0	0	0	0	0	0	0	0	0	0	0	0	0	0	0	0	0	0	0	0	0	0	0	0	0	0	0	0	0	0	0	0	0	0	0	0	0	0	0
SRR8610364	soil	36.92	-121.699	USA: Watsonville, CA	0	0	0	0	0	0	0	0	0	0	0	0	0	0	0	0	0	0	0	0	0	0	0	0	0	0	0	0	0	0	0	0	0	0	0	0	0	0	0	0	0	0	0	0	0
SRR8610373	soil	36.92	-121.699	USA: Watsonville, CA	0	0	0	0	0	0	0	0	0	0	0	0	0	0	0	0	0	0	0	0	0	0	0	0	0	0	0	0	0	0	0	0	0	0	0	0	0	0	0	0	0	0	0	0	0
SRR8610387	soil	36.92	-121.699	USA: Watsonville, CA	0	0	0	0	0	0	0	0	0	0	0	0	0	0	0	0	0	0	0	0	0	0	0	0	0	0	0	0.220503	0	0	0	0	0	0	0	0	0	0	0	0	0	0	0	0	0
SRR8610399	soil	36.92	-121.699	USA: Watsonville, CA	0	0	0	0	0	0	0	0	0	0	0	0	0	0	0	0	0	0	0	0	0	0	0	0	0	0	0	0	0	0	0	0	0	0	0	0	0	0	0	0	0	0	0	0	0
SRR8610408	soil	36.92	-121.699	USA: Watsonville, CA	0	0	0	0	0	0	0	0	0	0	0	0	0	0	0	0	0	0	0	0	0	0	0	0	0	0	0	0	0	0	0	0	0	0	0	0	0	0	0	0	0	0	0	0	0
SRR2428563	soil	37.26	118.27	China:Shandong	0	0	0	0	0	0	0	0	0	0	0	0	0	0	0	0	0	0	0	0	0	0	0	0	0	0	0	0.108249	0	0	0	0	0	0	0	0	0	0	0	0	0	0	0	0	0
ERR3313823	soil	37.53	114.41	China	0	0	0	0	0	0	0	0	0	0	0	0	0	0	0	0	0	0	0	0	0	0	0	0	0	0	0	0	0	0	0	0	0	0	0	0	0	0	0	0	0	0	0	0	0
ERR3313824	soil	37.53	114.41	China	0	0	0	0	0	0	0	0	0	0	0	0	0	0	0	0	0	0	0	0	0	0	0	0	0	0	0	0	0	0	0	0	0	0	0	0	0	0	0	0	0	0	0	0	0
ERR3313832	soil	37.53	114.41	China	0	0	0	0	0	0	0	0	0	0	0	0	0	0	0	0	0	0	0	0	0	0	0	0	0	0	0	0	0	0	0	0	0	0	0	0	0	0	0	0	0	0	0	0	0
ERR3313833	soil	37.53	114.41	China	0	0	0	0	0	0	0	0	0	0	0	0	0	0	0	0	0	0	0	0	0	0	0	0	0	0	0	0	0	0	0	0	0	0	0	0	0	0	0	0	0	0	0	0	0
ERR3313834	soil	37.53	114.41	China	0	0	0	0	0	0	0	0	0	0	0	0	0	0	0	0	0	0	0	0	0	0	0	0	0	0	0	0	0	0	0	0	0	0	0	0	0	0	0	0	0	0	0	0	0
ERR3313838	soil	37.53	114.41	China	0	0	0	0	0	0	0	0	0	0	0	0	0	0	0	0	0	0	0	0	0	0	0	0	0	0	0	0	0	0	0	0	0	0	0	0	0	0	0	0	0	0	0	0	0
ERR3313841	soil	37.53	114.41	China	0	0	0	0	0	0	0	0	0	0	0	0	0	0	0	0	0	0	0	0	0	0	0	0	0	0	0	0	0	0	0	0	0	0	0	0	0	0	0	0	0	0	0	0	0
ERR3313844	soil	37.53	114.41	China	0	0	0	0	0	0	0	0	0	0	0	0	0	0	0	0	0	0	0	0	0	0	0	0	0	0	0	0	0	0	0	0	0	0	0	0	0	0	0	0	0	0	0	0	0
ERR3313847	soil	37.53	114.41	China	0	0	0	0	0	0	0	0	0	0	0	0	0	0	0	0	0	0	0	0	0	0	0	0	0	0	0	0	0	0	0	0	0	0	0	0	0	0	0	0	0	0	0	0	0
ERR3313848	soil	37.53	114.41	China	0	0	0	0	0	0	0	0	0	0	0	0	0	0	0	0	0	0	0	0	0	0	0	0	0	0	0	0	0	0	0	0	0	0	0	0	0	0	0	0	0	0	0	0	0
ERR3313852	soil	37.53	114.41	China	0	0	0	0	0	0	0	0	0	0	0	0	0	0	0	0	0	0	0	0	0	0	0	0	0	0	0	0	0	0	0	0	0	0	0	0	0	0	0	0	0	0	0	0	0
ERR3313853	soil	37.53	114.41	China	0	0	0	0	0	0	0	0	0	0	0	0	0	0	0	0	0	0	0	0	0	0	0	0	0	0	0	5.22142	0	0	0	0	0	0	0	0	0	0	0	0	0	0	0	0	0
ERR3313859	soil	37.53	114.41	China	0	0	0	0	0	0	0	0	0	0	0	0	0	0	0	0	0	0	0	0	0	0	0	0	0	0	0	0	0	0	0	0	0	0	0	0	0	0	0	0	0	0	0	0	0
ERR3313862	soil	37.53	114.41	China	0	0	0	0	0	0	0	0	0	0	0	0	0	0	0	0	0	0	0	0	0	0	0	0	0	0	0	0	0	0	0	0	0	0	0	0	0	0	0	0	0	0	0	0	0
SRR1640394	soil	37.62	120.45	China	0	0	0	0	0	0	0	0	0	0	0	0	0	0	0	0	0	0	0	0	0	0	0	0	0	0	0	0.320248	0	0	0	0	0	0	0	0	0	0	0	0	0	0	0	0	0
SRR1286267	hot spring	37.9	95.4	China:QinghaiProvince	0.107928	0	0	0	0	0	0	0	0	0	0	0	0	0	0	0	0	0	0	0	0	0	0	0	0	0	0	0	0	0	0	0	0	0	0	0	0	0	0	0	0	0	0	0	0
SRR1286269	hot spring	37.9	95.4	China:QinghaiProvince	0	0	0	0	0	0	0	0	0	0	0	0	0	0	0	0	0	0	0	0	0	0	0	0	0	0	0	0	0	0	0	0	0	0	0	0	0	0	0	0	0	0	0	0.268885	0
SRR1286273	hot spring	37.9	95.4	China:QinghaiProvince	0.123895	0	0	0	0	0	0	0	0	0	0	0	0	0	0	0	0	0	0	0	0	0	0	0	0	0	0	0	0	0	0	0	0	0	0	0	0	0	0	0	0	0	0	0	0
SRR1286274	hot spring	37.9	95.4	China:QinghaiProvince	0.20762	0	0	0	0	0	0	0	0	0	0	0	0	0	0	0	0	0	0	0	0	0	0	0	0	0	0	0	0	0	0	0	0	0	0	0	0	0	0	0	0	0	0	0	0
SRR1524561	plant-associated	38.5439	-121.812	USA:Davis,California	0	0	0	0	0	0	0	0	0	0	0	0	0	0	0	0	0	0	0	0	0	0	0	0	0	0	0	0.124123	0	0	0	0	0	0	0	0	0	0	0	0	0	0	0	0	0
SRR1524650	soil	38.5857	-121.597	USA:Sacramento,California	0	0	0	0	0	0	0	0	0	0	0	0	0	0	0	0	0	0	0	0	0	0	0	0	0	0	0	0	0	0	0	0	0	0	0	0	0	0	0	0	0	0	0	0	0
SRR1524334	plant-associated	39.0117	-121.922	USA:Arbuckle,California	0	0	0	0	0	0	0	0	0	0	0	0	0	0	0	0	0	0	0	0	0	0	0	0	0	0	0	0.401681	0	0	0	0	0	0	0	0	0	0	0	0	0	0	0	0	0
SRR1524364	plant-associated	39.0117	-121.922	USA:Arbuckle,California	0	0	0	0	0	0	0	0	0	0	0	0	0	0	0	0	0	0	0	0	0	0	0	0	0	0	0	0.107604	0	0	0	0	0	0	0	0	0	0	0	0	0	0	0	0	0
SRR1524382	plant-associated	39.0117	-121.922	USA:Arbuckle,California	0	0	0	0	0	0	0	0	0	0	0	0	0	0	0	0	0	0	0	0	0	0	0	0	0	0	0	0.185095	0	0	0	0	0	0	0	0	0	0	0	0	0	0	0	0	0
SRR1524393	plant-associated	39.0117	-121.922	USA:Arbuckle,California	0	0	0	0	0	0	0	0	0	0	0	0	0	0	0	0	0	0	0	0	0	0	0	0	0	0	0	0.236981	0	0	0	0	0	0	0	0	0	0	0	0	0	0	0	0	0
SRR1524401	plant-associated	39.0117	-121.922	USA:Arbuckle,California	0	0	0	0	0	0	0	0	0	0	0	0	0	0	0	0	0	0	0	0	0	0	0	0	0	0	0	0.117029	0	0	0	0	0	0	0	0	0	0	0	0	0	0	0	0	0
SRR1524403	plant-associated	39.0117	-121.922	USA:Arbuckle,California	0	0	0	0	0	0	0	0	0	0	0	0	0	0	0	0	0	0	0	0	0	0	0	0	0	0	0	0.104335	0	0	0	0	0	0	0	0	0	0	0	0	0	0	0	0	0
SRR1524417	plant-associated	39.0117	-121.922	USA:Arbuckle,California	0	0	0	0	0	0	0	0	0	0	0	0	0	0	0	0	0	0	0	0	0	0	0	0	0	0	0	0.103193	0	0	0	0	0	0	0	0	0	0	0	0	0	0	0	0	0
SRR1524425	plant-associated	39.0117	-121.922	USA:Arbuckle,California	0	0	0	0	0	0	0	0	0	0	0	0	0	0	0	0	0	0	0	0	0	0	0	0	0	0	0	0.135853	0	0	0	0	0	0	0	0	0	0	0	0	0	0	0	0	0
SRR1524431	plant-associated	39.0117	-121.922	USA:Arbuckle,California	0	0	0	0	0	0	0	0	0	0	0	0	0	0	0	0	0	0	0	0	0	0	0	0	0	0	0	0.106498	0	0	0	0	0	0	0	0	0	0	0	0	0	0	0	0	0
SRR1524440	plant-associated	39.0117	-121.922	USA:Arbuckle,California	0	0	0	0	0	0	0	0	0	0	0	0	0	0	0	0	0	0	0	0	0	0	0	0	0	0	0	0.594065	0	0	0	0	0	0	0	0	0	0	0	0	0	0	0	0	0
SRR1524676	plant-associated	39.0117	-121.922	USA:Arbuckle,California	0	0	0	0	0	0	0	0	0	0	0	0	0	0	0	0	0	0	0	0	0	0	0	0	0	0	0	0.33533	0	0	0	0	0	0	0	0	0	0	0	0	0	0	0	0	0
SRR1524678	plant-associated	39.0117	-121.922	USA:Arbuckle,California	0	0	0	0	0	0	0	0	0	0	0	0	0	0	0	0	0	0	0	0	0	0	0	0	0	0	0	0.161426	0	0	0	0	0	0	0	0	0	0	0	0	0	0	0	0	0
SRR1524683	plant-associated	39.0117	-121.922	USA:Arbuckle,California	0	0	0	0	0	0	0	0	0	0	0	0	0	0	0	0	0	0	0	0	0	0	0	0	0	0	0	0.13488	0	0	0	0	0	0	0	0	0	0	0	0	0	0	0	0	0
SRR1524695	plant-associated	39.0117	-121.922	USA:Arbuckle,California	0	0	0	0	0	0	0	0	0	0	0	0	0	0	0	0	0	0	0	0	0	0	0	0	0	0	0	0.129423	0	0	0	0	0	0	0	0	0	0	0	0	0	0	0	0	0
SRR1524700	plant-associated	39.0117	-121.922	USA:Arbuckle,California	0	0	0	0	0	0	0	0	0	0	0	0	0	0	0	0	0	0	0	0	0	0	0	0	0	0	0	0.328423	0	0	0	0	0	0	0	0	0	0	0	0	0	0	0	0	0
SRR1524713	plant-associated	39.0117	-121.922	USA:Arbuckle,California	0	0	0	0	0	0	0	0	0	0	0	0	0	0	0	0	0	0	0	0	0	0	0	0	0	0	0	0.287932	0	0	0	0	0	0	0	0	0	0	0	0	0	0	0	0	0
SRR1524720	plant-associated	39.0117	-121.922	USA:Arbuckle,California	0	0	0	0	0	0	0	0	0	0	0	0	0	0	0	0	0	0	0	0	0	0	0	0	0	0	0	0.223991	0	0	0	0	0	0	0	0	0	0	0	0	0	0	0	0	0
SRR4407764	soil	39.73	116.33	China:BeiJing	0	0	0	0	0	0	0	0	0	0	0	0	0	0	0	0	0	0	0	0	0	0	0	0	0	0	0	0.870995	0	0	0	0	0	0	0	0	0	0	0	0	0	0	0	0	0
SRR4407770	soil	39.73	116.34	China:BeiJing	0	0	0	0	0	0	0	0	0	0	0	0	0	0	0	0	0	0	0	0	0	0	0	0	0	0	0	0.160941	0	0	0	0	0	0	0	0	0	0	0	0	0	0	0	0	0
SRR3634991	plant-associated	39.78	-84.06	USA:Beavcreek,OH	0	0	0	0	0	0	0	0	0	0	0	0	0	0	0	0	0	0	0	0	0	0	0	0	0	0	0	0	0	0	0	0	0	0	0	0	0	0	0	0	0	0	0	0.863679	0
SRR3634994	plant-associated	39.78	-84.06	USA:Beavcreek,OH	0	0	0	0	0	0	0	0	0	0	0	0	0	0	0	0	0	0	0	0	0	0	0	0	0	0	0	0	0	0	0	0	0	0	0	0	0	0	0	0	0	0	0	0.631436	0
SRR2001635	water	39.92	116.46	China	0	0	0	0	0	0	0	0	0	0	0	0	0	0	0	0	0	0	0	0	0	0	0	0	0	0	0	0	0	0	0	0	0	0	0	0	0	0	0	0	0	0	0	0.379031	0
SRR2001640	water	39.92	116.46	China	0	0	0	0	0	0	0	0	0	0	0	0	0	0	0	0	0	0	0	0	0	0	0	0	0	0	0	0	0	0	0	0	0	0	0	0	0	0	0	0	0	0	0	0.241698	0
SRR2001643	water	39.92	116.46	China	0	0	0	0	0	0	0	0	0	0	0	0	0	0	0	0	0	0	0	0	0	0	0	0	0	0	0	0	0	0	0	0	0	0	0	0	0	0	0	0	0	0	0	0.174714	0
SRR2001645	water	39.92	116.46	China	0	0	0	0	0	0	0	0	0	0	0	0	0	0	0	0	0	0	0	0	0	0	0	0	0	0	0	0	0	0	0	0	0	0	0	0	0	0	0	0	0	0	0	0.103885	0
SRR2001646	water	39.92	116.46	China	0	0	0	0	0	0	0	0	0	0	0	0	0	0	0	0	0	0	0	0	0	0	0	0	0	0	0	0	0	0	0	0	0	0	0	0	0	0	0	0	0	0	0	0.121013	0
SRR2001827	water	39.92	116.46	China	0	0	0	0	0	0	0	0	0	0	0	0	0	0	0	0	0	0	0	0	0	0	0	0	0	0	0	0	0	0	0	0	0	0	0	0	0	0	0	0	0	0	0	0.402808	0
others	water	39.92	116.46	China	0	0	0	0	0	0	0	0	0	0	0	0	0	0	0	0	0	0	0	0	0	0	0	0	0	0	0	0	0	0	0	0	0	0	0	0	0	0	0	0	0	0	0	0.247532	0
SRR2001829	water	39.92	116.46	China	0	0	0	0	0	0	0	0	0	0	0	0	0	0	0	0	0	0	0	0	0	0	0	0	0	0	0	0	0	0	0	0	0	0	0	0	0	0	0	0	0	0	0	0.122218	0
SRR2001831	water	39.92	116.46	China	0	0	0	0	0	0	0	0	0	0	0	0	0	0	0	0	0	0	0	0	0	0	0	0	0	0	0	0	0	0	0	0	0	0	0	0	0	0	0	0	0	0	0	0.116043	0
SRR2001836	water	39.92	116.46	China	0	0	0	0	0	0	0	0	0	0	0	0	0	0	0	0	0	0	0	0	0	0	0	0	0	0	0	0	0	0	0	0	0	0	0	0	0	0	0	0	0	0	0	0.250769	0
SRR2001855	water	39.92	116.46	China	0	0	0	0	0	0	0	0	0	0	0	0	0	0	0	0	0	0	0	0	0	0	0	0	0	0	0	0	0	0	0	0	0	0	0	0	0	0	0	0	0	0	0	0.175202	0
SRR2001858	water	39.92	116.46	China	0	0	0	0	0	0	0	0	0	0	0	0	0	0	0	0	0	0	0	0	0	0	0	0	0	0	0	0	0	0	0	0	0	0	0	0	0	0	0	0	0	0	0	0.136928	0
SRR2001860	water	39.92	116.46	China	0	0	0	0	0	0	0	0	0	0	0	0	0	0	0	0	0	0	0	0	0	0	0	0	0	0	0	0	0	0	0	0	0	0	0	0	0	0	0	0	0	0	0	0.608905	0
SRR2001861	water	39.92	116.46	China	0	0	0	0	0	0	0	0	0	0	0	0	0	0	0	0	0	0	0	0	0	0	0	0	0	0	0	0	0	0	0	0	0	0	0	0	0	0	0	0	0	0	0	0.249606	0
SRR2001862	water	39.92	116.46	China	0	0	0	0	0	0	0	0	0	0	0	0	0	0	0	0	0	0	0	0	0	0	0	0	0	0	0	0	0	0	0	0	0	0	0	0	0	0	0	0	0	0	0	0.127551	0
SRR2001863	water	39.92	116.46	China	0	0	0	0	0	0	0	0	0	0	0	0	0	0	0	0	0	0	0	0	0	0	0	0	0	0	0	0	0	0	0	0	0	0	0	0	0	0	0	0	0	0	0	0.109753	0
SRR2001870	water	39.92	116.46	China	0	0	0	0	0	0	0	0	0	0	0	0	0	0	0	0	0	0	0	0	0	0	0	0	0	0	0	0	0	0	0	0	0	0	0	0	0	0	0	0	0	0	0	0.300204	0
SRR2001871	water	39.92	116.46	China	0	0	0	0	0	0	0	0	0	0	0	0	0	0	0	0	0	0	0	0	0	0	0	0	0	0	0	0	0	0	0	0	0	0	0	0	0	0	0	0	0	0	0	0.139276	0
SRR8638337	soil	40.03	115.5	China:Beijing, Dongling Mountain	0	0	0	0	0	0	0	0	0	0	0	0	0	0	0	0	0	0	0	0	0	0	0	0	0	0	0.141905	0	0	0	0	0	0	0	0	0	0	0	0	0	0	0	0	0	0
SRR8638339	soil	40.03	115.5	China:Beijing, Dongling Mountain	0	0	0	0	0	0	0	0	0	0	0	0	0	0	0	0	0	0	0	0	0	0	0	0	0	0	0.307202	0	0	0	0	0	0	0	0	0	0	0	0	0	0	0	0	0	0
ERR1854961	others	40.2414	9.49173	Italy	0	0	0	0	0	0	0	0	0	0	0	0	0	0	0	0	0	0	0	0	0	0	0	0	0	0	0	0.114004	0	0	0	0	0	0	0	0	0	0	0	0	0	0	0	0	0
SRR6456326	soil	40.3	116.35	China: Beijing	0	0	0	0	0	0	0	0	0	0	0	0	0	0	0	0	0	0	0	0	0	0	0	0	0	0	0	0.102934	0	0	0	0	0	0	0	0	0	0	0	0	0	0	0	0	0
SRR6456328	soil	40.3	116.35	China: Beijing	0	0	0	0	0	0	0	0	0	0	0	0	0	0	0	0	0	0	0	0	0	0	0	0	0	0	0	0.109181	0	0	0	0	0	0	0	0	0	0	0	0	0	0	0	0	0
SRR6456329	soil	40.3	116.35	China: Beijing	0	0	0	0	0	0	0	0	0	0	0	0	0	0	0	0	0	0	0	0	0	0	0	0	0	0	0	0.149844	0	0	0	0	0	0	0	0	0	0	0	0	0	0	0	0	0
SRR2059656	hot spring	40.3917	-119.225	USA:Nevada	1.50238	0	0	0	0	0	0	0	0	0	0	0	0	0	0	0	0	0	0	0	0	0.199229	0	0	0	0	0	0	0	0	0	0	0	0	0	0	0	0	0	0	0	0	0	0	0
SRR2059634	hot spring	40.3918	-119.225	USA:Nevada	0.207722	0	0	0	0	0	0	0	0	0	0	0	0	0	0	0	0	0	0	0	0	0	0	0	0	0	0	0	0	0	0	0	0	0	0	0	0	0	0	0	0	0	0	0	0
SRR2059649	hot spring	40.3968	-119.22	USA:Nevada	0.321633	0	0	0	0	0	0	0	0	0	0	0	0	0	0	0	0	0	0	0	0	0	0	0	0	0	0	0	0	0	0	0	0	0	0	0	0	0	0	0	0	0	0	0	0
SRR2059650	hot spring	40.3969	-119.22	USA:Nevada	0.947168	0	0	0	0	0	0	0	0	0	0	0	0	0	0	0	0	0	0.101599	0	0	0.203199	0	0	0	0	0	0	0	0	0	0	0	0	0	0	0	0	0	0	0	0	0	0	0
SRR2059435	hot spring	40.3976	-119.22	USA:Nevada	0.142124	0	0	0	0	0	0	0	0	0	0	0	0	0	0	0	0	0	0	0	0	0	0	0	0	0	0	0	0	0	0	0	0	0	0	0	0	0	0	0	0	0	0	0	0
SRR2059437	hot spring	40.4045	-119.219	USA:Nevada	0.554175	0	0	0	0	0	0	0	0	0	0	0	0	0	0	0	0	0	0	0	0	0	0	0	0	0	0	0	0	0	0	0	0	0	0	0	0	0	0	0	0	0	0	0	0
SRR2059442	hot spring	40.5156	-119.199	USA:Nevada	0.33961	0	0	0	0	0	0	0	0	0	0	0	0	0	0	0	0	0	0	0	0	0	0	0	0	0	0	0	0	0	0	0	0	0	0	0	0	0	0	0	0	0	0	0	0
SRR3192835	soil	40.8562	124.834	China:BinglaMountain,Liaoning	0	0	0	0	0	0	0	0	0	0	0	0	0	0	0	0	0	0	0	0	0	0	0	0	0	0	0.117559	0	0	0	0	0	0	0	0	0	0	0	0	0	0	0	0	0	0
SRR6340166	soil	40.9645	-1.50377	Spain: Zaragoza, Gallocanta	0	0	0	0	0	0	0	0	0	0	0	0	0	0	0	0	0	0	0	0	0	0	0	0	0	0	0	0.310654	0	0	0	0	0	0	0	0	0	0	0	0	0	0	0	0	0
SRR6340164	soil	40.9783	-1.53174	Spain: Zaragoza, Gallocanta	0	0	0	0	0	0	0	0	0	0	0	0	0	0	0	0	0	0	0	0	0	0	0	0	0	0	0	0.165731	0	0	0	0	0	0	0	0	0	0	0	0	0	0	0	0	0
SRR2059446	hot spring	41.0304	-119.016	USA:Nevada	0.126699	0	0	0	0	0	0	0	0	0	0	0	0	0	0	0	0	0	0	0	0	0	0	0	0	0	0	0	0	0	0	0	0	0	0	0	0	0	0	0	0	0	0	0	0
SRR2059445	hot spring	41.0305	-119.016	USA:Nevada	0	0	0	0	0	0	0	0	0	0	0	0	0	0	0	0	0	0	0	0	0	0	0	0	0	0	0	0	0	0	0	0	0	0	0	0	0	0	0	0	0	0	0	0	0
SRR2059607	hot spring	41.1263	-120.034	USA:California	0	0	0	0	0	0	0	0	0	0	0	0	0	0	0	0	0	0	0	0	0	0	0	0	0	0	0	0	0	0	0	0	0	0	0	0	0	0	0	0	0	0	0	0	0
SRR1656899	hot spring	41.2793	27.2703	Greece:Drama,Thermia	0	0	0	0	0	0	0	0	0	0	0	0	0	0	0	0	0	0	0	0	0	0	0	0	0	0	0	0	0	0	0	0	0	0	0	0	0	0	0	0	0	0	0	0	0
SRR2059609	hot spring	41.3129	-120.043	USA:California	0	0	0	0	0	0	0	0	0	0	0	0	0	0	0	0	0	0	0	0	0	0	0	0	0	0	0	0	0	0	0	0	0	0	0	0	0	0	0	0	0	0	0	0	0
SRR2059614	hot spring	41.3159	-120.041	USA:California	1.43447	0	0	0	0	0	0	0	0	0	0	0	0	0	0	0	0	0	0	0	0	0.21692	0	0	0	0	0	0	0	0	0	0	0	0	0	0	0	0	0	0	0	0	0	0	0
SRR2059613	hot spring	41.3173	-120.043	USA:California	0.332819	0	0	0	0	0	0	0	0	0	0	0	0	0	0	0	0	0	0	0	0	0	0	0	0	0	0	0	0.111948	0	0	0	0	0	0	0	0	0	0	0	0	0	0	0	0
SRR2059619	hot spring	41.3208	-120.044	USA:California	0.300161	0	0	0	0	0	0	0	0	0	0	0	0	0	0	0	0	0	0	0	0	0	0	0	0	0	0	0	0	0	0	0	0	0	0	0	0	0	0	0	0	0	0	0	0
SRR2886952	soil	41.51	124.54	China	0	0	0	0	0	0	0	0	0	0	0	0	0	0	0	0	0	0	0	0	0	0	0	0	0	0	0	0	0	0	0	0	0	0	0	0	0	0	0	0	0	0	0	0	0
SRR2886964	soil	41.51	124.54	China	0	0	0	0	0	0	0	0	0	0	0	0	0	0	0	0	0	0	0	0	0	0	0	0	0	0	0	0	0	0	0	0	0	0	0	0	0	0	0	0	0	0	0	0	0
SRR2886975	soil	41.51	124.54	China	0	0	0	0	0	0	0	0	0	0	0	0	0	0	0	0	0	0	0	0	0	0	0	0	0	0	0.11169	0	0	0	0	0	0	0	0	0	0	0	0	0	0	0	0	0	0
SRR8268409	others	42.16	-8.41	Spain:Vigo	0	0	0	0	0	0	0	0	0	0	0	0	0	0	0	0	0	0	0	0	0	0	0	0	0	0	0	0	0	0	0	0	0	0	0	0	0	0	0	0	0	0	0	0.160599	0
SRR8269890	soil	42.21	2.4	Spain	0	0	0	0	0	0	0	0	0	0	0	0	0	0	0	0	0	0	0	0	0	0	0	0	0	0	0	0	0	0	0	0	0	0	0	0	0	0	0	0	0	0	0	0.269445	0
ERR2053043	plant-associated	42.733	-84.555	USA:NY,Aurora	0	0	0	0	0	0	0	0	0	0	0	0	0	0	0	0	0	0	0	0	0	0	0	0	0	0	0	0	0	0	0	0	0	0	0	0	0	0	0	0	0	0	0	0.181291	0
SRR900450	hot spring	44.2905	-110.51	USA: Heart Lake Geyser Basin, Yellowstone National Park, Wyoming	0.53689	0	0	0	0	0	0	0	0	0	0	0	0	0	0	0	0	0	0.132779	0	0	0	0	0	0	0	0	0	0	0	0	0	0	0	0	0	0	0	0	0	0	0	0	0	0
ERR2937288	water	46.1385	6.31943	France	0	0	0	0	0	0	0	0	0	0	0	0	0	0	0	0	0	0	0	0	0	0	0	0	0	0	0	0	0	0	0	0	0	0	0	0	0	0	0	0	0	0	0	0.280944	0
DRR035502	water	46.3441	8.1926	Switzerland: Grimsel	0	0	0	0	0	0	0	0	0	0	0	0	0	0	0	0	0	0	0	0	0	0	0	0	0	0	0	0	0	0	0	0	0	0	0	0	0	0	0	0	0	0	0	0	0
DRR035503	water	46.3441	8.1926	Switzerland: Grimsel	0	0	0	0	0	0	0	0	0	0	0	0	0	0	0	0	0	0	0	0	0	0	0	0	0	0	0	0	0	0	0	0	0	0	0	0	0	0	0	0	0	0	0	0	0
SRR7549711	soil	47.05	133.03	China:Jiansanjiang	0	0	0	0	0	0	0	0	0	0	0	0	0	0	0	0	0	0	0	0	0	0	0	0	0	0	0	0.104602	0	0	0	0	0	0	0	0	0	0	0	0	0	0	0	0	0
SRR5235680	soil	47.34	-95.05	USA: Bemidji, MN	0	0	0	0	0	0	0	0	0	0	0	0	0	0	0	0	0	0	0	0	0	0	0	0	0	0	0	0.190731	0	0	0	0	0	0	0	0	0	0	0	0	0	0	0	0	0
SRR5235681	soil	47.34	-95.05	USA: Bemidji, MN	0	0	0	0	0	0	0	0	0	0	0	0	0	0	0	0	0	0	0	0	0	0	0	0	0	0	0	0.2223	0	0	0	0	0	0	0	0	0	0	0	0	0	0	0	0	0
SRR5235684	soil	47.34	-95.05	USA: Bemidji, MN	0	0	0	0	0	0	0	0	0	0	0	0	0	0	0	0	0	0	0	0	0	0	0	0	0	0	0	0.686264	0	0	0	0	0	0	0	0	0	0	0	0	0	0	0	0	0
SRR5236047	soil	47.34	-95.05	USA: Bemidji, MN	0	0	0	0	0	0	0	0	0	0	0	0	0	0	0	0	0	0	0	0	0	0	0	0	0	0	0	0	0	0	0	0	0	0	0	0	0	0	0	0	0	0	0	0	0
ERR2640677	water	48.8486	14.4855	Czech Republic	0	0	0	0	0	0	0	0	0	0	0	0	0	0	0	0	0	0	0	0	0	0	0	0	0	0	0	0	0	0	0	0	0	0	0	0	0	0	0	0	0	0	0	0.223532	0
ERR2640678	water	48.8486	14.4855	Czech Republic	0	0	0	0	0	0	0	0	0	0	0	0	0	0	0	0	0	0	0	0	0	0	0	0	0	0	0	0	0	0	0	0	0	0	0	0	0	0	0	0	0	0	0	0.209038	0
SRR2051233	hot spring	49.9543	-116.516	Canada	0	0	0	0	0	0	0	0	0	0	0	0	0	0	0	0	0	0	0	0	0	0	0	0	0	0	0	0	0	0	0	0	0	0	0	0	0	0	0	0	0	0	0.124048	0	0
SRR2051234	hot spring	49.9543	-116.516	Canada	3.34782	0	0	0	0	0	0	0	0	0	0	0	0	0	0	0	0	0	0	0	0	0	0	0	0	0	0	0	0	0	0	0	0	0	0	0	0	0	0	0	0	0	0.354096	0	0
SRR2051236	hot spring	49.9543	-116.516	Canada	0.281118	0	0	0	0	0	0	0	0	0	0	0	0	0	0	0	0	0	0	0	0	0	0	0	0	0	0	0	0	0	0	0	0	0	0	0	0	0	0	0	0	0	0	0	0
SRR2051237	hot spring	49.9543	-116.516	Canada	4.94343	0	0	0	0	0	0	0	0	0	0	0	0	0	0	0	0	0	0	0	0	0.479587	0	0	0	0	0	0	0	0	0	0	0	0	0	0	0	0	0	0	0	0	0.184456	0	0
SRR2051238	hot spring	49.9543	-116.516	Canada	0.6886	0	0	0	0	0	0	0	0	0	0	0	0	0	0	0	0	0	0	0	0	0.153022	0	0	0	0	0	0	0	0	0	0	0	0	0	0	0	0	0	0	0	0	0	0	0
SRR2051239	hot spring	49.9543	-116.516	Canada	0.102459	0	0	0	0	0	0	0	0	0	0	0	0	0	0	0	0	0	0	0	0	0	0	0	0	0	0	0	0	0	0	0	0	0	0	0	0	0	0	0	0	0	0	0	0
SRR2051254	hot spring	49.9543	-116.516	Canada	0	0	0	0	0	0	0	0	0	0	0	0	0	0	0	0	0	0	0	0	0	0	0	0	0	0	0	0	0	0	0	0	0	0	0	0	0	0	0	0	0	0	0	0	0
SRR2051259	hot spring	49.9543	-116.516	Canada	0	0	0	0	0	0	0	0	0	0	0	0	0	0	0	0	0	0	0	0	0	0	0	0	0	0	0	0	0	0	0	0	0	0	0	0	0	0	0	0	0	0	0	0	0
SRR2051262	hot spring	49.9543	-116.516	Canada	0	0	0	0	0	0	0	0	0	0	0	0	0	0	0	0	0	0	0	0	0	0	0	0	0	0	0	0	0	0	0	0	0	0	0	0	0	0	0	0	0	0	0	0	0
SRR2051264	hot spring	49.9543	-116.516	Canada	0	0	0	0	0	0	0	0	0	0	0	0	0	0	0	0	0	0	0	0	0	0	0	0	0	0	0	0	0	0	0	0	0	0	0	0	0	0	0	0	0	0	0	0	0
SRR4340808	soil	50.632	14.7212	Czech Republic:Mimon	0	0	0	0	0	0	0	0	0	0	0	0	0	0	0	0	0	0	0	0	0	0	0	0	0	0	0.132979	0	0	0	0	0	0	0	0	0	0	0	0	0	0	0	0	0	0
SRR4340904	soil	50.632	14.7212	Czech Republic:Mimon	0	0	0	0	0	0	0	0	0	0	0	0	0	0	0	0	0	0	0	0	0	0	0	0	0	0	0.100997	0	0	0	0	0	0	0	0	0	0	0	0	0	0	0	0	0	0
ERR2560122	others	51.1149	10.4306	Germany	0	0	0	0	0	0	0	0	0	0	0	0	0	0	0	0	0	0	0	0	0	0	0	0	0	0	0	0	0	0	0	0	0	0	0	0	0	0	0	0	0	0	0	0	0
ERR2560128	others	51.1149	10.4306	Germany	0	0	0	0	0	0	0	0	0	0	0	0	0	0	0	0	0	0	0	0	0	0	0	0	0	0	0	0	0	0	0	0	0	0	0	0	0	0	0	0	0	0	0	0	0
ERR2560129	others	51.1149	10.4306	Germany	0	0	0	0	0	0	0	0	0	0	0	0	0	0	0	0	0	0	0	0	0	0	0	0	0	0	0	0	0	0	0	0	0	0	0	0	0	0	0	0	0	0	0	0	0
SRR8569948	biofilm	51.15	22.34	Poland	0	0	0	0	0	0	0	0	0	0	0	0	0	0	0	0	0	0	0	0	0	0	0	0	0	0	0	0	0	0	0	0	0	0	0	0	0	0	0	0	0	0	0	0.270537	0
SRR8569951	biofilm	51.15	22.34	Poland	0	0	0	0	0	0	0	0	0	0	0	0	0	0	0	0	0	0	0	0	0	0	0	0	0	0	0	0	0	0	0	0	0	0	0	0	0	0	0	0	0	0	0	0.149976	0
SRR6686062	water	52.12	-1.36	United Kingdom: Warwickshire	0	0	0	0	0	0	0	0	0	0	0	0	0	0	0	0	0	0	0	0	0	0	0	0	0	0	0	0	0	0	0	0	0	0	0	0	0	0	0	0	0	0	0	0.17703	0
SRR6686073	water	52.12	-1.36	United Kingdom: Warwickshire	0	0	0	0	0	0	0	0	0	0	0	0	0	0	0	0	0	0	0	0	0	0	0	0	0	0	0	0	0	0	0	0	0	0	0	0	0	0	0	0	0	0	0	0.246837	0
SRR6686147	water	52.12	-1.36	United Kingdom: Warwickshire	0	0	0	0	0	0	0	0	0	0	0	0	0	0	0	0	0	0	0	0	0	0	0	0	0	0	0	0	0	0	0	0	0	0	0	0	0	0	0	0	0	0	0	0.283086	0
SRR6686304	water	52.12	-1.36	United Kingdom: Warwickshire	0	0	0	0	0	0	0	0	0	0	0	0	0	0	0	0	0	0	0	0	0	0	0	0	0	0	0	0	0	0	0	0	0	0	0	0	0	0	0	0	0	0	0	0.220167	0
SRR6686305	water	52.12	-1.36	United Kingdom: Warwickshire	0	0	0	0	0	0	0	0	0	0	0	0	0	0	0	0	0	0	0	0	0	0	0	0	0	0	0	0	0	0	0	0	0	0	0	0	0	0	0	0	0	0	0	0.127714	0
SRR8248528	water	52.144	5.043	Netherlands:Horstermeer	0	0	0	0	0	0	0	0	0	0	0	0	0	0	0	0	0	0	0	0	0	0	0	0	0	0	0	0	0	0	0	0	0	0	0	0	0	0	0	0	0	0	0	0.363688	0
SRR8248531	water	52.144	5.043	Netherlands:Horstermeer	0	0	0	0	0	0	0	0	0	0	0	0	0	0	0	0	0	0	0	0	0	0	0	0	0	0	0	0	0	0	0	0	0	0	0	0	0	0	0	0	0	0	0	0.457491	0
SRR8248545	water	52.144	5.043	Netherlands:Horstermeer	0	0	0	0	0	0	0	0	0	0	0	0	0	0	0	0	0	0	0	0	0	0	0	0	0	0	0	0	0	0	0	0	0	0	0	0	0	0	0	0	0	0	0	0.37431	0
SRR8248592	water	52.144	5.043	Netherlands:Horstermeer	0	0	0	0	0	0	0	0	0	0	0	0	0	0	0	0	0	0	0	0	0	0	0	0	0	0	0	0	0	0	0	0	0	0	0	0	0	0	0	0	0	0	0	0.108507	0
SRR7596139	animal-associated	53.09	35.33		0	0	0	0	0	0	0	0	0	0	0	0	0	0	0	0	0	0	0	0	0	0	0	0	0	0	0.104427	0	0	0	0	0	0	0	0	0	0	0	0	0	0	0	0	0	0
SRR7596162	animal-associated	53.09	35.11		0	0	0	0	0	0	0	0	0	0	0	0	0	0	0	0	0	0	0	0	0	0	0	0	0	0	0.201988	0	0	0	0	0	0	0	0	0	0	0	0	0	0	0	0	0	0
SRR7596168	animal-associated	53.09	35.05		0	0	0	0	0	0	0	0	0	0	0	0	0	0	0	0	0	0	0	0	0	0	0	0	0	0	0.202103	0	0	0	0	0	0	0	0	0	0	0	0	0	0	0	0	0	0
SRR7596206	animal-associated	53.09	35.14		0	0	0	0	0	0	0	0	0	0	0	0	0	0	0	0	0	0	0	0	0	0	0	0	0	0	0.20202	0	0	0	0	0	0	0	0	0	0	0	0	0	0	0	0	0	0
SRR2051240	hot spring	54.3584	-128.541	Canada	0	0	0	0	0	0	0	0	0	0	0	0	0	0	0	0	0	0	0	0	0	0	0	0	0	0	0	0	0	0	0	0	0	0	0	0	0	0	0	0	0	0	0	0	0
SRR2051242	hot spring	54.3584	-128.541	Canada	0	0	0	0	0	0	0	0	0	0	0	0	0	0	0	0	0	0	0	0	0	0	0	0	0	0	0	0	0	0	0	0	0	0	0	0	0	0	0	0	0	0	0	0	0
SRR2051245	hot spring	54.3584	-128.541	Canada	0.119166	0	0	0	0	0	0	0	0	0	0	0	0	0	0	0	0	0	0	0	0	0	0	0	0	0	0	0	0	0	0	0	0	0	0	0	0	0	0	0	0	0	0	0	0
SRR2051247	hot spring	54.3584	-128.541	Canada	0.271003	0	0	0	0	0	0	0	0	0	0	0	0	0	0	0	0	0	0	0	0	0	0	0	0	0	0	0	0	0	0	0	0	0	0	0	0	0	0	0	0	0	0	0	0
SRR2051248	hot spring	54.3584	-128.541	Canada	0	0	0	0	0	0	0	0	0	0	0	0	0	0	0	0	0	0	0	0	0	0	0	0	0	0	0	0	0	0	0	0	0	0	0	0	0	0	0	0	0	0	0	0	0
SRR5101685	others	56.8688	-111.332	Canada: Athabasca oil sands	0	0	0	0	0	0	0	0	0	0	0	0	0	0	0	0	0	0	0	0	0	0	0	0	0	0	0	0	0	0	0	0	0	0	0	0	0	0	0	0	0	0	0	0.389253	0
	soil	78.8793	12.3053	Svalbard:Ny-Alesund	0	0	0	0	0	0	0	0	0	0	0	0	0	0	0	0	0	0	0	0	0	0	0	0	0	0	0	0	0	0	0	0	0	0	0	0	0	0	0	0	0	0	0	0	0
SRR8368839	soil	78.8793	12.3053	Svalbard:Ny-Alesund	0	0	0	0	0	0	0	0	0	0	0	0	0	0	0	0	0	0	0	0	0	0	0	0	0	0	0	0	0	0	0	0	0	0	0	0	0	0	0	0	0	0	0	0	0
SRR8368940	soil	78.8793	12.3053	Svalbard:Ny-Alesund	0	0	0	0	0	0	0	0	0	0	0	0	0	0	0	0	0	0	0	0	0	0	0	0	0	0	0	0	0	0	0	0	0	0	0	0	0	0	0	0	0	0	0	0	0
SRR6442406	plant-associated	78.9426	11.8176	Norway: Svalbard, Knudsenheia	0	0	0	0	0	0	0	0	0	0	0	0	0	0	0	0	0	0	0	0	0	0	0	0	0	0	0	0	0	0	0	0	0	0	0	0	0	0	0	0	0	0	0	0.103364	0
SRR3944925	water	30.29	112.26	China	0	0	0	0	0	0	0	0	0	0	0	0	0	0	0	0	0	0	0	0	0	0	0	0	0	0	0	0.292215	0	0	0	0	0	0	0	0	0	0	0	0	0	0	0	0	0
SRR3944880	water	30.69	111.28	China	0	0	0	0	0	0	0	0	0	0	0	0	0	0	0	0	0	0	0	0	0	0	0	0	0	0	0	0.394759	0	0	0	0	0	0	0	0	0	0	0	0	0	0	0	0	0
SRR1921351	soil	-1.78536	103.277	Indonesia:Jambi	0	0	0	0	0	0	0	0	0	0	0	0	0	0	0	0	0	0	0	0	0	0	0	0	0	0	0.130591	0	0	0	0	0	0	0	0	0	0	0	0	0	0	0	0	0	0
SRR1921401	soil	-1.78686	103.271	Indonesia:Jambi	0	0	0	0	0	0	0	0	0	0	0	0	0	0	0	0	0	0	0	0	0	0	0	0	0	0	0.420168	0	0	0	0	0	0	0	0	0	0	0	0	0	0	0	0	0	0
SRR1922008	soil	-1.78686	103.271	Indonesia:Jambi	0	0	0	0	0	0	0	0	0	0	0	0	0	0	0	0	0	0	0	0	0	0	0	0	0	0	0.236686	0	0	0	0	0	0	0	0	0	0	0	0	0	0	0	0	0	0
SRR1922009	soil	-1.78686	103.271	Indonesia:Jambi	0	0	0	0	0	0	0	0	0	0	0	0	0	0	0	0	0	0	0	0	0	0	0	0	0	0	0.171233	0	0	0	0	0	0	0	0	0	0	0	0	0	0	0	0	0	0
SRR1921384	soil	-1.85789	103.308	Indonesia:Jambi	0	0	0	0	0	0	0	0	0	0	0	0	0	0	0	0	0	0	0	0	0	0	0	0	0	0	0.197294	0	0	0	0	0	0	0	0	0	0	0	0	0	0	0	0	0	0
SRR1922070	soil	-1.85967	103.301	Indonesia:Jambi	0	0	0	0	0	0	0	0	0	0	0	0	0	0	0	0	0	0	0	0	0	0	0	0	0	0	0.461361	0	0	0	0	0	0	0	0	0	0	0	0	0	0	0	0	0	0
SRR1922080	soil	-1.85967	103.301	Indonesia:Jambi	0	0	0	0	0	0	0	0	0	0	0	0	0	0	0	0	0	0	0	0	0	0	0	0	0	0	0.155682	0	0	0	0	0	0	0	0	0	0	0	0	0	0	0	0	0	0
SRR1921942	soil	-1.88353	103.268	Indonesia:Jambi	0	0	0	0	0	0	0	0	0	0	0	0	0	0	0	0	0	0	0	0	0	0	0	0	0	0	0.3367	0	0	0	0	0	0	0	0	0	0	0	0	0	0	0	0	0	0
SRR1921302	soil	-1.92778	103.259	Indonesia:Jambi	0	0	0	0	0	0	0	0	0	0	0	0	0	0	0	0	0	0	0	0	0	0	0	0	0	0	0.123793	0	0	0	0	0	0	0	0	0	0	0	0	0	0	0	0	0	0
SRR1921304	soil	-1.92778	103.259	Indonesia:Jambi	0	0	0	0	0	0	0	0	0	0	0	0	0	0	0	0	0	0	0	0	0	0	0	0	0	0	0.155239	0	0	0	0	0	0	0	0	0	0	0	0	0	0	0	0	0	0
SRR1921305	soil	-1.92778	103.259	Indonesia:Jambi	0	0	0	0	0	0	0	0	0	0	0	0	0	0	0	0	0	0	0	0	0	0	0	0	0	0	0.168841	0	0	0	0	0	0	0	0	0	0	0	0	0	0	0	0	0	0
SRR1921828	soil	-1.92778	103.259	Indonesia:Jambi	0	0	0	0	0	0	0	0	0	0	0	0	0	0	0	0	0	0	0	0	0	0	0	0	0	0	1.03306	0	0	0	0	0	0	0	0	0	0	0	0	0	0	0	0	0	0
SRR1921829	soil	-1.92778	103.259	Indonesia:Jambi	0	0	0	0	0	0	0	0	0	0	0	0	0	0	0	0	0	0	0	0	0	0	0	0	0	0	0.333828	0	0	0	0	0	0	0	0	0	0	0	0	0	0	0	0	0	0
SRR1921058	soil	-1.94275	102.581	Indonesia:Jambi	0	0	0	0	0	0	0	0	0	0	0	0	0	0	0	0	0	0	0	0	0	0	0	0	0	0	0.215239	0	0	0	0	0	0	0	0	0	0	0	0	0	0	0	0	0	0
SRR1921503	soil	-1.94275	102.581	Indonesia:Jambi	0	0	0	0	0	0	0	0	0	0	0	0	0	0	0	0	0	0	0	0	0	0	0	0	0	0	0.109051	0	0	0	0	0	0	0	0	0	0	0	0	0	0	0	0	0	0
SRR1921488	soil	-1.98197	102.751	Indonesia:Jambi	0	0	0	0	0	0	0	0	0	0	0	0	0	0	0	0	0	0	0	0	0	0	0	0	0	0	0.654933	0	0	0	0	0	0	0	0	0	0	0	0	0	0	0	0	0	0
SRR1921491	soil	-1.98197	102.751	Indonesia:Jambi	0	0	0	0	0	0	0	0	0	0	0	0	0	0	0	0	0	0	0	0	0	0	0	0	0	0	0.891862	0	0	0	0	0	0	0	0	0	0	0	0	0	0	0	0	0	0
SRR1920945	soil	-1.99514	102.752	Indonesia:Jambi	0	0	0	0	0	0	0	0	0	0	0	0	0	0	0	0	0	0	0	0	0	0	0	0	0	0	0.121803	0	0	0	0	0	0	0	0	0	0	0	0	0	0	0	0	0	0
SRR1921474	soil	-1.99514	102.752	Indonesia:Jambi	0	0	0	0	0	0	0	0	0	0	0	0	0	0	0	0	0	0	0	0	0	0	0	0	0	0	0.27894	0	0	0	0	0	0	0	0	0	0	0	0	0	0	0	0	0	0
SRR1921475	soil	-1.99514	102.752	Indonesia:Jambi	0	0	0	0	0	0	0	0	0	0	0	0	0	0	0	0	0	0	0	0	0	0	0	0	0	0	0.579151	0	0	0	0	0	0	0	0	0	0	0	0	0	0	0	0	0	0
SRR1921477	soil	-1.99514	102.752	Indonesia:Jambi	0	0	0	0	0	0	0	0	0	0	0	0	0	0	0	0	0	0	0	0	0	0	0	0	0	0	0.312175	0	0	0	0	0	0	0	0	0	0	0	0	0	0	0	0	0	0
SRR1921479	soil	-1.99514	102.752	Indonesia:Jambi	0	0	0	0	0	0	0	0	0	0	0	0	0	0	0	0	0	0	0	0	0	0	0	0	0	0	0.282486	0	0	0	0	0	0	0	0	0	0	0	0	0	0	0	0	0	0
SRR1033434	animal-associated	-12.5	-70.1	Peru:MadredeDios	0	0	0	0	0	0	0	0	0	0	0	0	0	0	0	0	0	0	0	0	0	0	0	0	0	0	0	0	0	0	0	0	0	0	0	0	0	0	0	0	0	0	0	0	0
SRR5895770	soil	-13.5456	132.294	Australia: Kakadu South	0	0	0	0	0	0	0	0	0	0	0	0	0	0	0	0	0	0	0	0	0	0	0	0	0	0	0.107697	0	0	0	0	0	0	0	0	0	0	0	0	0	0	0	0	0	0
SRR5916075	soil	-13.6788	143.141	Australia: Peach lagoon unfenced	0	0	0	0	0	0	0	0	0	0	0	0	0	0	0	0	0	0	0	0	0	0	0	0	0	0	0	0	0	0	0	0	0	0	0	0	0	0	0	0	0	0	0	0	0
SRR8307474	others	19.0245	-99.0876	Mexico: Morelos	0	0	0	0	0	0	0	0	0	0	0	0	0	0	0	0	0	0	0	0	0	0	0	0	0	0	0	0	0	0	0	0	0	0	0	0	0	0	0	0	0	0	0	0	0
SRR5420057	plant-associated	-19.28	-44.15	Brazil	0	0	0	0	0	0	0	0	0	0	0	0	0	0	0	0	0	0	0	0	0	0	0	0	0	0	0	0	0	0	0	0	0	0	0	0	0	0	0	0	0	0	0	0	0
SRR1921590	soil	-2.01592	102.753	Indonesia:Jambi	0	0	0	0	0	0	0	0	0	0	0	0	0	0	0	0	0	0	0	0	0	0	0	0	0	0	0.271423	0	0	0	0	0	0	0	0	0	0	0	0	0	0	0	0	0	0
SRR1921151	soil	-2.07556	102.792	Indonesia:Jambi	0	0	0	0	0	0	0	0	0	0	0	0	0	0	0	0	0	0	0	0	0	0	0	0	0	0	0.184395	0	0	0	0	0	0	0	0	0	0	0	0	0	0	0	0	0	0
SRR1921162	soil	-2.07556	102.792	Indonesia:Jambi	0	0	0	0	0	0	0	0	0	0	0	0	0	0	0	0	0	0	0	0	0	0	0	0	0	0	0.10981	0	0	0	0	0	0	0	0	0	0	0	0	0	0	0	0	0	0
SRR1921629	soil	-2.07556	102.792	Indonesia:Jambi	0	0	0	0	0	0	0	0	0	0	0	0	0	0	0	0	0	0	0	0	0	0	0	0	0	0	0.166667	0	0	0	0	0	0	0	0	0	0	0	0	0	0	0	0	0	0
SRR1921753	soil	-2.07669	102.773	Indonesia:Jambi	0	0	0	0	0	0	0	0	0	0	0	0	0	0	0	0	0	0	0	0	0	0	0	0	0	0	0.328138	0	0	0	0	0	0	0	0	0	0	0	0	0	0	0	0	0	0
SRR1921713	soil	-2.08522	102.789	Indonesia:Jambi	0	0	0	0	0	0	0	0	0	0	0	0	0	0	0	0	0	0	0	0	0	0	0	0	0	0	0.197628	0	0	0	0	0	0	0	0	0	0	0	0	0	0	0	0	0	0
SRR1921715	soil	-2.08522	102.789	Indonesia:Jambi	0	0	0	0	0	0	0	0	0	0	0	0	0	0	0	0	0	0	0	0	0	0	0	0	0	0	0.262238	0	0	0	0	0	0	0	0	0	0	0	0	0	0	0	0	0	0
SRR1921524	soil	-2.14044	102.851	Indonesia:Jambi	0	0	0	0	0	0	0	0	0	0	0	0	0	0	0	0	0	0	0	0	0	0	0	0	0	0	0.733138	0	0	0	0	0	0	0	0	0	0	0	0	0	0	0	0	0	0
SRR1921525	soil	-2.14044	102.851	Indonesia:Jambi	0	0	0	0	0	0	0	0	0	0	0	0	0	0	0	0	0	0	0	0	0	0	0	0	0	0	0.58997	0	0	0	0	0	0	0	0	0	0	0	0	0	0	0	0	0	0
SRR1921531	soil	-2.14044	102.851	Indonesia:Jambi	0	0	0	0	0	0	0	0	0	0	0	0	0	0	0	0	0	0	0	0	0	0	0	0	0	0	0.596125	0	0	0	0	0	0	0	0	0	0	0	0	0	0	0	0	0	0
SRR1921533	soil	-2.14044	102.851	Indonesia:Jambi	0	0	0	0	0	0	0	0	0	0	0	0	0	0	0	0	0	0	0	0	0	0	0	0	0	0	0.320513	0	0	0	0	0	0	0	0	0	0	0	0	0	0	0	0	0	0
SRR4289195	soil	-21.1718	165.039	New Caledonia: Kopeto Massif	0	0	0	0	0	0	0	0	0	0	0	0	0	0	0	0	0	0	0	0	0	0	0	0	0	0	0.166104	0	0	0	0	0	0	0	0	0	0	0	0	0	0	0	0	0	0
SRR4289140	soil	-21.1757	165	New Caledonia: Kopeto Massif	0	0	0	0	0	0	0	0	0	0	0	0	0	0	0	0	0	0	0	0	0	0	0	0	0	0	0.22877	0	0	0	0	0	0	0	0	0	0	0	0	0	0	0	0	0	0
SRR4289139	soil	-21.176	165.007	New Caledonia: Kopeto Massif	0	0	0	0	0	0	0	0	0	0	0	0	0	0	0	0	0	0	0	0	0	0	0	0	0	0	0.567519	0	0	0	0	0	0	0	0	0	0	0	0	0	0	0	0	0	0
SRR4289162	soil	-21.1766	165.003	New Caledonia: Kopeto Massif	0	0	0	0	0	0	0	0	0	0	0	0	0	0	0	0	0	0	0	0	0	0	0	0	0	0	0.82724	0	0	0	0	0	0	0	0	0	0	0	0	0	0	0	0	0	0
SRR4289151	soil	-21.1777	165.003	New Caledonia: Kopeto Massif	0	0	0	0	0	0	0	0	0	0	0	0	0	0	0	0	0	0	0	0	0	0	0	0	0	0	0.834162	0	0	0	0	0	0	0	0	0	0	0	0	0	0	0	0	0	0
SRR4289148	soil	-22.1472	166.694	New Caledonia: Riviere Blanche in Riviere Bleue Provincial Park	0	0	0	0	0	0	0	0	0	0	0	0	0	0	0	0	0	0	0	0	0	0	0	0	0	0	2.50663	0	0	0	0	0	0	0	0	0	0	0	0	0	0	0	0	0	0
SRR4289147	soil	-22.1491	166.693	Gourmelon et al. submitted in PloSOne	0	0	0	0	0	0	0	0	0	0	0	0	0	0	0	0	0	0	0	0	0	0	0	0	0	0	1.37853	0.316384	0	0	0	0	0	0	0	0	0	0	0	0	0	0	0	0	0
SRR4289154	soil	-22.1519	166.674	New Caledonia: Riviere Blanche in Riviere Bleue Provincial Park	0	0	0	0	0	0	0	0	0	0	0	0	0	0	0	0	0	0	0	0	0	0	0	0	0	0	0.506319	0	0	0	0	0	0	0	0	0	0	0	0	0	0	0	0	0	0
SRR4289155	soil	-22.1525	166.677	New Caledonia: Riviere Blanche in Riviere Bleue Provincial Park	0	0	0	0	0	0	0	0	0	0	0	0	0	0	0	0	0	0	0	0	0	0	0	0	0	0	0.264539	0	0	0	0	0	0	0	0	0	0	0	0	0	0	0	0	0	0
SRR4289150	soil	-22.1556	166.67	New Caledonia: Riviere Blanche in Riviere Bleue Provincial Park	0	0	0	0	0	0	0	0	0	0	0	0	0	0	0	0	0	0	0	0	0	0	0	0	0	0	1.35823	0.594228	0	0	0	0	0	0	0	0	0	0	0	0	0	0	0	0	0
SRR4289149	soil	-22.1604	166.676	New Caledonia: Riviere Blanche in Riviere Bleue Provincial Park	0	0	0	0	0	0	0	0	0	0	0	0	0	0	0	0	0	0	0	0	0	0	0	0	0	0	3.77296	0.581734	0	0	0	0	0	0	0	0	0	0	0	0	0	0	0	0	0
SRR8351589	soil	28.235	116.899	China:Jiangxi	0	0	0	0	0	0	0	0	0	0	0	0	0	0	0	0	0	0	0	0	0	0	0	0	0	0	4.94188	0	0	0	0	0	0	0	0	0	0	0	0	0	0	0	0	0	0
ERR788947	others	28.7695	116.376	China	0	0	0	0	0	0	0	0	0	0	0	0	0	0	0	0	0	0	0	0	0	0	0	0	0	0	0	0.191227	0	0	0	0	0	0	0	0	0	0	0	0	0	0	0	0	0
SRR3944799	water	29.42	113.13	China	0	0	0	0	0	0	0	0	0	0	0	0	0	0	0	0	0	0	0	0	0	0	0	0	0	0	0	0.3695	0	0	0	0	0	0	0	0	0	0	0	0	0	0	0	0	0
SRR3944938	water	29.45	113.15	China	0	0	0	0	0	0	0	0	0	0	0	0	0	0	0	0	0	0	0	0	0	0	0	0	0	0	0	0.125916	0	0	0	0	0	0	0	0	0	0	0	0	0	0	0	0	0
SRR3944866	water	29.74	116.21	China	0	0	0	0	0	0	0	0	0	0	0	0	0	0	0	0	0	0	0	0	0	0	0	0	0	0	0	0.393861	0	0	0	0	0	0	0	0	0	0	0	0	0	0	0	0	0
SRR3944956	water	29.74	116	China	0	0	0	0	0	0	0	0	0	0	0	0	0	0	0	0	0	0	0	0	0	0	0	0	0	0	0	0.575175	0	0	0	0	0	0	0	0	0	0	0	0	0	0	0	0	0
SRR3944961	water	29.74	116	China	0	0	0	0	0	0	0	0	0	0	0	0	0	0	0	0	0	0	0	0	0	0	0	0	0	0	0	0.54328	0	0	0	0	0	0	0	0	0	0	0	0	0	0	0	0	0
SRR2181916	soil	3.23	101.62	Malaysia	0	0	0	0	0	0	0	0	0	0	0	0	0	0	0	0	0	0	0	0	0	0	0	0	0	0	0.17037	0	0	0	0	0	0	0	0	0	0	0	0	0	0	0	0	0	0
SRR6424135	water	-3.38188	-60.2563	Brazil: Amazon, lake Janauaca	0	0	0	0	0	0	0	0	0	0	0	0	0	0	0	0	0	0	0	0	0	0	0	0	0	0	0.167905	0	0	0	0	0	0	0	0	0	0	0	0	0	0	0	0	0	0
SRR6424152	water	-3.4091	-60.2462	Brazil: Amazon, lake Janauaca	0	0	0	0	0	0	0	0	0	0	0	0	0	0	0	0	0	0	0	0	0	0	0	0	0	0	0.187563	0	0	0	0	0	0	0	0	0	0	0	0	0	0	0	0	0	0
SRR3944947	water	30.62	114.32	China	0	0	0	0	0	0	0	0	0	0	0	0	0	0	0	0	0	0	0	0	0	0	0	0	0	0	0	0.822228	0	0	0	0	0	0	0	0	0	0	0	0	0	0	0	0	0
SRR3944949	water	30.62	114.32	China	0	0	0	0	0	0	0	0	0	0	0	0	0	0	0	0	0	0	0	0	0	0	0	0	0	0	0	1.26776	0	0	0	0	0	0	0	0	0	0	0	0	0	0	0	0	0
SRR3944950	water	30.62	114.32	China	0	0	0	0	0	0	0	0	0	0	0	0	0	0	0	0	0	0	0	0	0	0	0	0	0	0	0	0.252133	0	0	0	0	0	0	0	0	0	0	0	0	0	0	0	0	0
SRR3944953	water	30.62	114.32	China	0	0	0	0	0	0	0	0	0	0	0	0	0	0	0	0	0	0	0	0	0	0	0	0	0	0	0	0.764096	0	0	0	0	0	0	0	0	0	0	0	0	0	0	0	0	0
SRR3944966	water	30.78	117.64	China	0	0	0	0	0	0	0	0	0	0	0	0	0	0	0	0	0	0	0	0	0	0	0	0	0	0	0	0.103574	0	0	0	0	0	0	0	0	0	0	0	0	0	0	0	0	0
SRR3944967	water	30.78	117.64	China	0	0	0	0	0	0	0	0	0	0	0	0	0	0	0	0	0	0	0	0	0	0	0	0	0	0	0	0.379814	0	0	0	0	0	0	0	0	0	0	0	0	0	0	0	0	0
ERR690543	soil	31.55	120.7	China	0	0	0	0	0	0	0	0	0	0	0	0	0	0	0	0	0	0	0	0	0	0	0	0	0	0	0	0.102135	0	0	0	0	0	0	0	0	0	0	0	0	0	0	0	0	0
SRR3944731	water	31.77	120.96	China:Jiangsu Province	0	0	0	0	0	0	0	0	0	0	0	0	0	0	0	0	0	0	0	0	0	0	0	0	0	0	0	0.223909	0	0	0	0	0	0	0	0	0	0	0	0	0	0	0	0	0
SRR3944991	water	32.17	118.94	China	0	0	0	0	0	0	0	0	0	0	0	0	0	0	0	0	0	0	0	0	0	0	0	0	0	0	0	0.214124	0	0	0	0	0	0	0	0	0	0	0	0	0	0	0	0	0
SRR5895208	soil	-32.5594	116.049	Australia: 2002-2	0	0	0	0	0	0	0	0	0	0	0	0	0	0	0	0	0	0	0	0	0	0	0	0	0	0	0	0	0	0	0	0	0	0	0	0	0	0	0	0	0	0	0	0	0
SRR6404749	soil	-32.5594	116.049	Australia: 2002-2	0	0	0	0	0	0	0	0	0	0	0	0	0	0	0	0	0	0	0	0	0	0	0	0	0	0	0	0	0	0	0	0	0	0	0	0	0	0	0	0	0	0	0	0	0
SRR5438615	soil	-33.66	150.77	Australia	0	0	0	0	0	0	0	0	0	0	0	0	0	0	0	0	0	0	0	0	0	0	0	0	0	0	0.233662	0	0	0	0	0	0	0	0	0	0	0	0	0	0	0	0	0	0
SRR5438616	soil	-33.66	150.77	Australia	0	0	0	0	0	0	0	0	0	0	0	0	0	0	0	0	0	0	0	0	0	0	0	0	0	0	0.199984	0	0	0	0	0	0	0	0	0	0	0	0	0	0	0	0	0	0
SRR5438617	soil	-33.66	150.77	Australia	0	0	0	0	0	0	0	0	0	0	0	0	0	0	0	0	0	0	0	0	0	0	0	0	0	0	0.558229	0	0	0	0	0	0	0	0	0	0	0	0	0	0	0	0	0	0
SRR5438618	soil	-33.66	150.77	Australia	0	0	0	0	0	0	0	0	0	0	0	0	0	0	0	0	0	0	0	0	0	0	0	0	0	0	0.136607	0	0	0	0	0	0	0	0	0	0	0	0	0	0	0	0	0	0
SRR5438620	soil	-33.66	150.77	Australia	0	0	0	0	0	0	0	0	0	0	0	0	0	0	0	0	0	0	0	0	0	0	0	0	0	0	0.268145	0	0	0	0	0	0	0	0	0	0	0	0	0	0	0	0	0	0
SRR5438621	soil	-33.66	150.77	Australia	0	0	0	0	0	0	0	0	0	0	0	0	0	0	0	0	0	0	0	0	0	0	0	0	0	0	0.953118	0	0	0	0	0	0	0	0	0	0	0	0	0	0	0	0	0	0
SRR5438622	soil	-33.66	150.77	Australia	0	0	0	0	0	0	0	0	0	0	0	0	0	0	0	0	0	0	0	0	0	0	0	0	0	0	0.240345	0	0	0	0	0	0	0	0	0	0	0	0	0	0	0	0	0	0
SRR5438623	soil	-33.66	150.77	Australia	0	0	0	0	0	0	0	0	0	0	0	0	0	0	0	0	0	0	0	0	0	0	0	0	0	0	0.459612	0	0	0	0	0	0	0	0	0	0	0	0	0	0	0	0	0	0
SRR5438624	soil	-33.66	150.77	Australia	0	0	0	0	0	0	0	0	0	0	0	0	0	0	0	0	0	0	0	0	0	0	0	0	0	0	0.335356	0	0	0	0	0	0	0	0	0	0	0	0	0	0	0	0	0	0
SRR5438625	soil	-33.66	150.77	Australia	0	0	0	0	0	0	0	0	0	0	0	0	0	0	0	0	0	0	0	0	0	0	0	0	0	0	0.200692	0	0	0	0	0	0	0	0	0	0	0	0	0	0	0	0	0	0
SRR5438626	soil	-33.66	150.77	Australia	0	0	0	0	0	0	0	0	0	0	0	0	0	0	0	0	0	0	0	0	0	0	0	0	0	0	0.384973	0	0	0	0	0	0	0	0	0	0	0	0	0	0	0	0	0	0
SRR5438627	soil	-33.66	150.77	Australia	0	0	0	0	0	0	0	0	0	0	0	0	0	0	0	0	0	0	0	0	0	0	0	0	0	0	0.129409	0	0	0	0	0	0	0	0	0	0	0	0	0	0	0	0	0	0
SRR5438628	soil	-33.66	150.77	Australia	0	0	0	0	0	0	0	0	0	0	0	0	0	0	0	0	0	0	0	0	0	0	0	0	0	0	0.122249	0	0	0	0	0	0	0	0	0	0	0	0	0	0	0	0	0	0
SRR5438629	soil	-33.66	150.77	Australia	0	0	0	0	0	0	0	0	0	0	0	0	0	0	0	0	0	0	0	0	0	0	0	0	0	0	0.36568	0	0	0	0	0	0	0	0	0	0	0	0	0	0	0	0	0	0
SRR3925395	soil	35.9062	81.9143	USA: NC, Burke County, Linville Gorge	0	0	0	0	0	0	0	0	0	0	0	0	0	0	0	0	0	0	0	0	0	0	0	0	0	0	0.107614	0	0	0	0	0	0	0	0	0	0	0	0	0	0	0	0	0	0
SRR3925432	soil	35.9062	81.9143	USA: NC, Burke County, Linville Gorge	0	0	0	0	0	0	0	0	0	0	0	0	0	0	0	0	0	0	0	0	0	0	0	0	0	0	0.100242	0	0	0	0	0	0	0	0	0	0	0	0	0	0	0	0	0	0
SRR3923066	soil	-36.8252	174.626	NewZealand:Auckland	0	0	0	0	0	0	0	0	0	0	0	0	0	0	0	0	0	0	0	0	0	0	0	0	0	0	0.101996	0	0	0	0	0	0	0	0	0	0	0	0	0	0	0	0	0	0
SRR1949782	soil	36.87	109.349	China:LoessPlateauofChina	0	0	0	0	0	0	0	0	0	0	0	0	0	0	0	0	0	0	0	0	0	0	0	0	0	0	0	0.107057	0	0	0	0	0	0	0	0	0	0	0	0	0	0	0	0	0
SRR1949784	soil	36.871	109.35	China:LoessPlateauofChina	0	0	0	0	0	0	0	0	0	0	0	0	0	0	0	0	0	0	0	0	0	0	0	0	0	0	0	0.137287	0	0	0	0	0	0	0	0	0	0	0	0	0	0	0	0	0
SRR8281770	soil	37.0036	117.629	China: North China Plain.1	0	0	0	0	0	0	0	0	0	0	0	0	0	0	0	0	0	0	0	0	0	0	0	0	0	0	0	0.306304	0	0	0	0	0	0	0	0	0	0	0	0	0	0	0	0	0
SRR3922983	soil	-37.1053	174.931	NewZealand:Auckland	0	0	0	0	0	0	0	0	0	0	0	0	0	0	0	0	0	0	0	0	0	0	0	0	0	0	0.140629	0	0	0	0	0	0	0	0	0	0	0	0	0	0	0	0	0	0
SRR3923124	soil	-38.1869	175.982	New Zealand: Waikato	0	0	0	0	0	0	0	0	0	0	0	0	0	0	0	0	0	0	0	0	0	0	0	0	0	0	0.149942	0	0	0	0	0	0	0	0	0	0	0	0	0	0	0	0	0	0
SRR2181911	soil	4.09	101.24	Malaysia	0	0	0	0	0	0	0	0	0	0	0	0	0	0	0	0	0	0	0	0	0	0	0	0	0	0	0.244084	0	0	0	0	0	0	0	0	0	0	0	0	0	0	0	0	0	0
SRR2181913	soil	4.09	101.24	Malaysia	0	0	0	0	0	0	0	0	0	0	0	0	0	0	0	0	0	0	0	0	0	0	0	0	0	0	0.173529	0	0	0	0	0	0	0	0	0	0	0	0	0	0	0	0	0	0
ERR833622	soil	43.6321	112.171	China	0	0	0	0	0	0	0	0	0	0	0	0	0	0	0	0	0	0	0	0	0	0	0	0	0	0	0	0	0	0	0	0	0	0	0	0	0	0	0	0	0	0	0	0	0
ERR833623	soil	43.6321	112.171	China	0	0	0	0	0	0	0	0	0	0	0	0	0	0	0	0	0	0	0	0	0	0	0	0	0	0	0	0	0	0	0	0	0	0	0	0	0	0	0	0	0	0	0	0	0
SRR4038439	soil	-44.85	168.95	New Zealand: Mt. Cardrona, Central Otago	0	0	0	0	0	0	0	0	0	0	0	0	0	0	0	0	0	0	0	0	0	0	0	0	0	0	0.113252	0	0	0	0	0	0	0	0	0	0	0	0	0	0	0	0	0	0
SRR4038440	soil	-44.85	168.95		0	0	0	0	0	0	0	0	0	0	0	0	0	0	0	0	0	0	0	0	0	0	0	0	0	0	0.19286	0	0	0	0	0	0	0	0	0	0	0	0	0	0	0	0	0	0
SRR4038441	soil	-44.85	168.95		0	0	0	0	0	0	0	0	0	0	0	0	0	0	0	0	0	0	0	0	0	0	0	0	0	0	0.119188	0	0	0	0	0	0	0	0	0	0	0	0	0	0	0	0	0	0
SRR7528901	others	-7.20872	107.659	Indonesia: West Java	0	0	0	0	0	0	0	0	0	0	0	0	0	0	0	0	0	0	0	0	0	0	0	0	0	0	0	0	0	0	0	0	0	0	0	0	0	0	0	0	0	0	0	0	0
[truncated: 15 more columns]

## Sheet: Table S5
Table S5. List of genes and featured in Fig 2 in the main text. Families were distinguished by the different color codings.
Pathway	No.	Gene	KO	Function	Firmicutes_bacterium_SpSt-238*	Firmicutes_bacterium_SpSt-150*	Firmicutes_bacterium_SpSt-316*	QQ_201705_bins_27	QQ_201808_bins_108	GXS_201803_bins_52	BF2_201808_bins_94	BF3_201808_bins_84	JZ-2_201709_bins_138	QQ_201709_bins_94	BF2_201808_bins_49	HHBFW-2_201803_bins_120	GXS_201709_bins_92	BF3_201808_bins_64	BF2_201808_bins_90	BF3_201808_bins_69	BF4_201808_bins_122	DPZ-5_202101_bins_78	Firmicutes_bacterium_SpSt-1075*	Firmicutes_bacterium_SpSt-247*	GXS_201709_bins_91	GXS_201907_bins_29	GXS_201912_bins_105	GXS_202007_bins_45	GXS_202101_bins_47	HHBFW-2_201709_bins_6	HHBFW-2_201803_bins_14	JZ-1_202101_bins_99	JZ-2_201705_bins_18	JZ-2_201709_bins_161	JZ-2_201808_bins_125	JZ-2_201901_bins_93	JZ-2_201912_bins_109	JZ-2_202007_bins_70	JZ-2_202101_bins_114	JZ-3_201705_bins_75	JZ-3_201901_bins_58	JZ-3_201907_bins_80	QQ_201705_bins_52	QQ_201709_bins_129	QQ_201803_bins_89	QQ_201808_bins_77	QQ_201901_bins_88	QQ_201907_bins_138	QQ_201912_bins_187
Families					Sysuimicrobiaceae
Genera					Sysuimicrobium												Caldifonticola		Tepidifontimicrobium
Glycolysis	1	glk	K00845	glucokinase
	1	glk	K25026	glucokinase	1	1	1	1	1	1	1	1	1	1	1	1	1	1	1	1	1	1	1	1	1	1	1	1	1	1	1	1	1	1	1	1	1	1	1	1	1	1	1	1	1	1		1	1
	2	GPI, pgi	K01810	glucose-6-phosphate isomerase
	2	pgi1	K06859	glucose-6-phosphate isomerase, archaeal	1	1	1	1	1	1	1			1		1
	2	pgi-pmi	K15916	glucose/mannose-6-phosphate isomerase	1	1	1	1	1	1	1		1	1	1	1	1	1	1	1	1	1	1	1	1	1	1	1	1	1	1	1	1	1	1	1	1	1	1	1	1	1	1	1	1	1		1	1
	3	pfkA, PFK	K00850	6-phosphofructokinase 1	1	1	1	1	1	1	1	1	1	1	1	1	1	1	1	1	1	1	1		1	1	1	1	1	1	1	1	1	1	1	1	1	1	1	1	1	1	1	1	1	1	1	1	1
	3	pfk, pfp	K21071	ATP-dependent phosphofructokinase / diphosphate-dependent phosphofructokinase
	4	K01622	K01622	fructose 1,6-bisphosphate aldolase/phosphatase		1	1	1	1	1	1	1	1	1	1	1	1	1	1	1	1	1	1	1	1	2	2	1	2	1	1	1	2	1		2	1	2	1	1	1	2	1	1	1	1	1	2	1
	4	FBA, fbaA	K01624	fructose-bisphosphate aldolase, class II	1	1	1
	4	fbaB	K11645	fructose-bisphosphate aldolase, class I	1	1	1
	4	K16306	K16306	fructose-bisphosphate aldolase / 2-amino-3,7-dideoxy-D-threo-hept-6-ulosonate synthase
	5	TPI, tpiA	K01803	triosephosphate isomerase (TIM)	1	1	1	1	1	1	1	1	1		1	1	1	1	1	1	1	1	1	1	1	1	1	1	1	1	1	1	1	1	1	1	1	1	1	1	1	1	1	1	1	1	1	1	1
	6	GAPDH, gapA	K00134	glyceraldehyde 3-phosphate dehydrogenase	1	1	2	1	1	1	1	1	1	1	1	1	1	1	1	1	1	1	1	1	1	1	1	1	1	1	1	1	1	1	1	1	1	1	1	1	1	1	1	1	1	1	1	1	1
	6	gap2	K00150	glyceraldehyde-3-phosphate dehydrogenase (NAD(P))																						1	1		1				1					1				1						1
	7	PGK, pgk	K00927	phosphoglycerate kinase	1	1	1	1	1	1	1	1	1		1	1	1	1	1	1	1	1	1	1	1	1	1	1	1	1	1	1	1	1	1	1	1	1	1	1	1	1	1	1	1	1	1	1	1
	8	PGAM, gpmA	K01834	2,3-bisphosphoglycerate-dependent phosphoglycerate mutase
	8	gpmB	K15634	probable phosphoglycerate mutase
	8	apgM	K15635	2,3-bisphosphoglycerate-independent phosphoglycerate mutase	1	1	1	1	1	1	1	1	1		1	1	1	1	1	1	1	1	1	1	1	1	1	1	1	1	1	1	1	1	1	1	1	1	1	1	1	1	1	1	1	1	1	1	1
	9	ENO, eno	K01689	enolase	1	1	1	1	1	1	1	1	1	1	1	1	1	1	1	1	1	1	1	1	1	1	1	1	1	1	1	1	1	1	1	1	1	1	1	1	1	1	1	1	1	1	1	1	1
	10	PK, pyk	K00873	pyruvate kinase	1	1		1	1	1	1	1	1	1		1	1	1	1	1	1	1	1	1	1	1	1	1	1	1	1	1	1	1	1	1	1	1	1	1	1	1	1	1	1	1	1	1	1
	11	ppdK	K01006	pyruvate, orthophosphate dikinase	1	1	1	1	1	1	1	1	1	1	2	1	1	1	1	1	1	1	1	1	1	1	1	1	1	1	1	1	1	1	1	1	1	1	1	1	1	1	1	1	1	1	1	1	1
	11	pps, ppsA	K01007	pyruvate, water dikinase				1	1	1	1	1	1	1	1	1	1	1	1	1	1	1	1			2	1		1	1	1		1	1	1	1	1	1				1	1	1	1	1		1	1
	12	glpX	K02446	fructose-1,6-bisphosphatase II													1	1	1	1	1	1	1	1	1	1	1	1	1	1	1	1	1	1	1	1	1	1	1	1	1	1	1	1	1	1		1	1
	12	K01622	K01622	fructose 1,6-bisphosphate aldolase/phosphatase		1	1	1	1	1	1	1	1	1	1	1	1	1	1	1	1	1	1	1	1	2	2	1	2	1	1	1	2	1		2	1	2	1	1	1	2	1	1	1	1	1	2	1
Starch and sucrose metabolism	13	malZ	K01187	alpha-glucosidase	1	1	1	2	1		1	1	1	1	1	1	1	1	1		1	1	1	1	1	1	1	1		1	1		1	1	1	1	1		1		1	1	1			1	1	1	1
	14	scrK	K00847	fructokinase	2	1	2							1	1	1
	15	TREH, treA, treF	K01194	alpha,alpha-trehalase
	15	alpha,alpha-trehalase	K22934	alpha,alpha-trehalase
	16	AMY, amyA, malS	K01176	alpha-amylase
	16	E3.2.1.1A	K07405	alpha-amylase	1	1	1	3	3	2	3	2	2	2	2	2	1	1	2	2	2	2	2	1	2	2	2	2	1	2	2	2	2	2	2	2	1	2	1	2	1	1	2	2	2	2	1	2	2
	16	treS	K05343	maltose alpha-D-glucosyltransferase / alpha-amylase													1	1
	16	cd, ma, nplT	K01208	cyclomaltodextrinase / maltogenic alpha-amylase / neopullulanase
	17	malZ	K01187	alpha-glucosidase	1	1	1	2	1		1	1	1	1	1	1	1	1	1		1	1	1	1	1	1	1	1		1	1		1	1	1	1	1		1		1	1	1			1	1	1	1
	18	treS	K05343	maltose alpha-D-glucosyltransferase / alpha-amylase													1	1
	19	SGA1	K01178	glucoamylase
Pentose phosphate pathway	20	hps-phi	K13831	3-hexulose-6-phosphate synthase / 6-phospho-3-hexuloisomerase	1		1	2	1	1	1	1	1	1	1	1
	21	hxlA	K08093	3-hexulose-6-phosphate synthase
	21	fae-hps	K13812	bifunctional enzyme Fae/Hps	1	1	1
	22	tktA, tktB	K00615	transketolase	3	3	3	1	1	1	1	1	1	1	1	1	1	1	1	1	1	1	3	1	1	3	3	1	3	1	1	1	3	1	1	1	1	3	1	1	1	3	1	1	1	1	1	3	1
	23	talA, talB	K00616	transaldolase													1	1	1	1	1	1	2	1	1	1	1		1	1	1	1	1	1	1	1	1	1	1	1	1	1	1	1	1	1		1	1
	24	rpe, RPE	K01783	ribulose-phosphate 3-epimerase	1	1	1	1	1	1	1	1	1	1	1	1	1	1	1	1	2	1	1	1	1	2	2	1	2	1	1	1	2	1	1	2	1	2	1	1	1	2	1	1	1	1	1	2	1
	25	rpiB	K01808	ribose 5-phosphate isomerase B	1	1	1	1	1	1	1	1	1	1	1		1	1	1	1	1	1	1	1	1	1	1	1	1	1	1	1	1	1	1	1	1	1	1	1	1	1	1	1	1	1	1	1	1
	26	PRPS, prsA	K00948	ribose-phosphate pyrophosphokinase	2	2	2	2	2	2	2	2	2	1	2	2	1	1	2	2	2	2	2	2	2	2	2	2	2	1	2	2	2	2	2	2	2	1	1	2	2	2	2	2	2	2	2	2	2
	27	rbsK, RBKS	K00852	ribokinase	2	2	2	1	1	1	1	1	1	1	1	1	1	1		1	1	1	1				1	1	1	1	1	1	1	1	1	1	1			1	1	1	1	1	1	1	1	1	1
	28	deoB	K01839	phosphopentomutase													1	1	1	1	1	1		1	1	1	1	1		1	1	1	1	1	1	1	1	1	1	1	1	1	1	1	1	1	1	1	1
	29	tktA, tktB	K00615	transketolase	3	3	3	1	1	1	1	1	1	1	1	1	1	1	1	1	1	1	3	1	1	3	3	1	3	1	1	1	3	1	1	1	1	3	1	1	1	3	1	1	1	1	1	3	1
Fermentation	30	korA, oorA, oforA	K00174	2-oxoglutarate/2-oxoacid ferredoxin oxidoreductase subunit alpha	1	1	1	2	2	2	2	2	2	2	2	2	1	1	2	2	2	2	2	3	2	2	2	1	1	2	2	2	3	2	2	1	1	2	2	2	3	2	2	2	2	2	2	2	2
	30	korB, oorB, oforB	K00175	2-oxoglutarate/2-oxoacid ferredoxin oxidoreductase subunit beta	1	1	1	2	2	2	2	2	2	2	2	2	1	1	2	2	2	2	2	3	2	2	2	1	1	2	2	2	3	2	2	1	1	2	2	2	3	2	2	2	2	2	2	2	2
	31	acdA	K01905	acetate---CoA ligase (ADP-forming) subunit alpha																																	1
	31	acdB	K22224	acetate---CoA ligase (ADP-forming) subunit beta				1	1	1	1	1	2	1	1	1					1	1		1	1	1	1	1	1	1	1	1	1	1	1	1	1	1	1	1	1	1	1	1	1	1	1	1	1
	31	acdAB	K24012	acetate---CoA ligase (ADP-forming)				1	1	1	1	1	1	1	1	1												1									1
	32	ACSS1_2, acs	K01895	acetyl-CoA synthetase	3	3	2	2	2	2	2	2	2	2	2	2	2	2	2	2	2	2	2	2	3	2	2	1	3	2	2	3	2	2	2	4	2	2	2	2	2	2	2	2	2	2	2	2	2
	33	pta	K13788	phosphate acetyltransferase
	33	pta	K00625	phosphate acetyltransferase
	34	ackA	K00925	acetate kinase
	35	aldh	K00128	aldehyde dehydrogenase (NAD+)	1	1	1	1								1	1	1	4	1	3	3	3	2	4	3	3	3	3	4	3	4	4	4	4	4	4	3	3	3	2	4	3	3	3	3	3	1	3
	36	adhP	K13953	alcohol dehydrogenase, propanol-preferring	2	2	2	2	2	2	2	2	2	2	2	2	1	1	2	2	1	1	3	2	1	1	1	1	1	2	1	2	1	1	2	1	1	2	1	1	1	1	1	1	2	1	1	1	1
	36	adh	K00001	alcohol dehydrogenase		1	1	3	3	2	3	2	4	3	2	3			1	1	2	2	2		2	2	2	2	1	1	2	1	2	2	1	2	2	1	2	2	2	2	2	2	1	2	2	2	2
	36	frmA, ADH5, adhC	K00121	S-(hydroxymethyl)glutathione dehydrogenase / alcohol dehydrogenase	1			1	1	1	1	2	1	2	2	2	1	1	1	1	1	1	1		1	1	1	1	1	1	1	1	1	1	1	1	1	1	1	1	1	1			1		1
	36	adhE	K04072	acetaldehyde dehydrogenase / alcohol dehydrogenase
Wood-Ljungdahl pathway	37	fdhF	K22015	formate dehydrogenase (hydrogenase)				1	1	1	1					1
	37	fdhA	K05299/COG3383	formate dehydrogenase (NADP+) alpha subunit				1	1	1	1		1			1			1	1	1	1	1	1	1	1	1	1	1	1	1	1	1	1	1	1	1	1	1	1	1	1	1	1	1	1	1	1	1
	38	fhs	K01938	formate--tetrahydrofolate ligase				1	1	1	1	1	1	1	1	1	1	1		1	1	1	1		1	1	1	1	1	1	1		1	1	1	1	1	1	1	1	1	1		1		1	1	1	1
	39	folD	K01491	methylenetetrahydrofolate dehydrogenase (NADP+)	1	1	1	1	1	1	1	1	1	1	1	1	1	1	1	1	1	1	1		1	1	1	1	1	1	1		1	1	1	1		1	1	1	1	1	1	1	1	1	1	1	1
	40	metF, MTHFR	K00297	methylenetetrahydrofolate reductase (NADPH)				1	1	1	1	1	1	1	1	1				1	1					1			1	1							1		1		1							1
	41	cooS, acsA	K00198	carbon-monoxide dehydrogenase catalytic subunit
	42	acsB	K14138	acetyl-CoA synthase
	42	cdhE, acsC	K00197	acetyl-CoA decarbonylase/synthase, CODH/ACS complex subunit gamma
	42	cdhD, acsD	K00194	acetyl-CoA decarbonylase/synthase, CODH/ACS complex subunit delta
	42	acsE	K15023	5-methyltetrahydrofolate corrinoid/iron sulfur protein methyltransferase
	Anaerobic	cooS	K00198	carbon-monoxide dehydrogenase catalytic subunit
		cooF	K00196	anaerobic carbon-monoxide dehydrogenase iron sulfur subunit
reductive glycine pathway	37	fdhF	K22015	formate dehydrogenase (hydrogenase)				1	1	1	1					1
	37	fdhA	K05299/COG3383	formate dehydrogenase (NADP+) alpha subunit				1	1	1	1		1			1			1	1	1	1	1	1	1	1	1	1	1	1	1	1	1	1	1	1	1	1	1	1	1	1	1	1	1	1	1	1	1
	38	fhs	K01938	formate--tetrahydrofolate ligase				1	1	1	1	1	1	1	1	1	1	1		1	1	1	1		1	1	1	1	1	1	1		1	1	1	1	1	1	1	1	1	1		1		1	1	1	1
	39	folD	K01491	methylenetetrahydrofolate dehydrogenase (NADP+)	1	1	1	1	1	1	1	1	1	1	1	1	1	1	1	1	1	1	1		1	1	1	1	1	1	1		1	1	1	1		1	1	1	1	1	1	1	1	1	1	1	1
	43	gcvH	K02437	glycine cleavage system H protein	1	1	1	1	1	1	1	1	1	1	1	1	1	1	2	3	3	3	3	1	3	3	3	3	3	3	1	2	3	3	3	3	2	3	3	3	3	3	2	3	3	3	3	3	3
	43	gcvPA	K00282	glycine dehydrogenase subunit 1	1	1	1	1	1	1	1	1	1	1	1	1	1	1	1	1	1	1	1	1	1	1	1	1	1	1	1	1	1	1	1	1	1	1	1	1	1	1	1	1	1	1	1	1	1
	43	gcvPB	K00283	glycine dehydrogenase subunit 2	1	1	1	1	1	1	1	1	1	1	1	1	1	1	1	1	1	1	1	1	1	1	1	1	1	1	1	1	1	1	1	1	1	1	1	1	1	1	1	1	1	1	1	1	1
	43	gcvT, AMT	K00605	aminomethyltransferase	1	1	1	1	1	1	1	1	1	1	1	1	1	1	1	1	1	1	2	1	1	1	1	1	1	1	1	1	1	1	1	1	1	1	1	1	1	1	1	1	1	1	1	1	1
	43	DLD, lpd, pdhD	K00382	dihydrolipoamide dehydrogenase	1	1	1	2	1	1	1	1	1	1		1	1	1	1	1	1	1	1	1	1	1	1		1	1	1	1	1	1	1	1	1	1	1	1	1	1	1	1	1	1	1	1	1
	44	glyA, SHMT	K00600	glycine hydroxymethyltransferase	1	1	1	1	1	1	1	1		1	1		1	1	1	1	1	1	1	1	1	1	1	1	1	1	1	1	1	1	1	1	1	1	1	1	1	1	1	1	1	1	1	1	1
	45	ilvA, tdcB	K01754	threonine dehydratase	1	1	1	2	2	2	2	2	1		2	2	1	1	1	1	2	2	2	2	1	2	2	1	2	2	2	1	2	1	1	2	1	2	1	1	1	1	2	1	2	2	2	1	2
CBB cycle	46	rbcL, cbbL	K01601	ribulose-bisphosphate carboxylase large chain	1	1	1														1		1			1	1		1				1					1				1						1
	46	rbcS, cbbS	K01602	ribulose-bisphosphate carboxylase small chain	1	1	1
	7	PGK, pgk	K00927	phosphoglycerate kinase	1	1	1	1	1	1	1	1	1		1	1	1	1	1	1	1	1	1	1	1	1	1	1	1	1	1	1	1	1	1	1	1	1	1	1	1	1	1	1	1	1	1	1	1
	6	GAPDH, gapA	K00134	glyceraldehyde 3-phosphate dehydrogenase (phosphorylating)	1	1	2	1	1	1	1	1	1	1	1	1	1	1	1	1	1	1	1	1	1	1	1	1	1	1	1	1	1	1	1	1	1	1	1	1	1	1	1	1	1	1	1	1	1
	6	gap2	K00150	glyceraldehyde-3-phosphate dehydrogenase (NAD(P))																						1	1		1				1					1				1						1
	29	tktA, tktB	K00615	transketolase	3	3	3	1	1	1	1	1	1	1	1	1	1	1	1	1	1	1	3	1	1	3	3	1	3	1	1	1	3	1	1	1	1	3	1	1	1	3	1	1	1	1	1	3	1
	25	rpiA	K01807	ribose 5-phosphate isomerase A
	25	rpiB	K01808	ribose 5-phosphate isomerase B	1	1	1	1	1	1	1	1	1	1	1		1	1	1	1	1	1	1	1	1	1	1	1	1	1	1	1	1	1	1	1	1	1	1	1	1	1	1	1	1	1	1	1	1
	47	PRK, prkB	K00805/COG0572	phosphoribulokinase	1	1	1														1		1			1	1		1				1					1				1						1
TCA cycle	48	CS, gltA	K01647	citrate synthase	2	2	1	2	2	2	2	2	3	1	2	1	1	1	2	2	1	2	2	2	2	2	2	2	2	2	2	1	2	2	2	2	2	1	1	2	1	2	2	2	2	2	2	1	2
	49	ACO, acnA	K01681	aconitate hydratase	1	1		1	1	1	1	1	1	1	1	1	2	2	1	1	1	1	1	1	1	1	1	1	1	1	1	1	1	1	1	1	1	1	1	1	1	1	1	1	1	1	1	1	1
	49	acnB	K01682	aconitate hydratase 2 / 2-methylisocitrate dehydratase						1													1
	50	IDH1, IDH2, icd	K00031	isocitrate dehydrogenase	2	2	2	2	2	2	2	1	1	2	1	1	2	2	2	1	2	2	2	2	2	2	2	2	2	2	2	1	2	2	2	2	2	2	2	2	2	2	2	2	1	2	2	2	2
	51	korA, oorA, oforA	K00174	2-oxoglutarate/2-oxoacid ferredoxin oxidoreductase subunit alpha	1	1	1	2	2	2	2	2	2	2	2	2	1	1	2	2	2	2	2	3	2	2	2	1	1	2	2	2	3	2	2	1	1	2	2	2	3	2	2	2	2	2	2	2	2
	51	korB, oorB, oforB	K00175	2-oxoglutarate/2-oxoacid ferredoxin oxidoreductase subunit beta	1	1	1	2	2	2	2	2	2	2	2	2	1	1	2	2	2	2	2	3	2	2	2	1	1	2	2	2	3	2	2	1	1	2	2	2	3	2	2	2	2	2	2	2	2
	51	korD, oorD	K00176	2-oxoglutarate ferredoxin oxidoreductase subunit delta
	51	korC, oorC	K00177	2-oxoglutarate ferredoxin oxidoreductase subunit gamma				1	1	1	1	1	1	1	1	1			1	1	1	1	1	2	1	1	1			1	1	1	2	1	1				1	1	2	1	1	1	1	1	1	1	1
	52	sucD	K01902	succinyl-CoA synthetase alpha subunit	1	1	1	1	1	1	1	1	1	1	1	1	1	1	1	1	1	1	1	1	1	1	1	1	1	1	1		1	1	1	1	1	1	1	1	1	1	1	1	1	1	1	1	1
	52	sucC	K01903	succinyl-CoA synthetase beta subunit	1	1	1	1	1	1	1	1	1	1	1	1	1	1	1	1	1	1	1	1	1	1	1	1	1	1	1	1	1	1	1	1	1	1	1	1	1	1	1	1	1	1	1	1	1
	53	sdhA, frdA	K00239	succinate dehydrogenase / fumarate reductase, flavoprotein subunit	1	1	1	1	1	1	1	1	1	2	1	1	1	1	2	2	2	1	1	1	2	2	1	2	1	2	2	2	2	2	2	2	2	2	2	2	2	2	2	2	2	2	2	2	2
	53	sdhB, frdB	K00240	succinate dehydrogenase / fumarate reductase, iron-sulfur subunit	1	1	1	1	1	1	1	1	1	2	1	1	1	1	1	1	1	1	1	1	1	1	1	1	1	1	1	1	1	1	1	1	1	1	1	1	1	1	1	1	1	1	1	1	1
	53	sdhC, frdC	K00241	succinate dehydrogenase / fumarate reductase, cytochrome b subunit	1	1	1	1	1	1	1	1	1	2	1	1	1	1	1	1	1	1	1	1	1	1	1	1	1	1	1		1	1	1	1	1	1	1	1	1	1	1	1	1	1	1	1	1
	53	sdhD, frdD	K00242	succinate dehydrogenase / fumarate reductase, membrane anchor subunit	1	1	1					1	1	1	1	1	1	1	1	1	1	1	1	1	1	1	1	1	1	1	1		1	1	1	1	1	1	1	1	1	1	1	1	1	1	1	1	1
	53	frdA	K00244	fumarate reductase flavoprotein subunit													1	1
	53	frdB	K00245	fumarate reductase iron-sulfur subunit													1	1
	53	frdC	K00246	fumarate reductase subunit C													1	1
	53	frdD	K00247	fumarate reductase subunit D
	53	tfrA	K18209	fumarate reductase (CoM/CoB) subunit A
	53	tfrB	K18210	fumarate reductase (CoM/CoB) subunit B																													1
	53	frdE	K18560	NADH-dependent fumarate reductase subunit E
	54	fumA, fumB	K01676	fumarate hydratase, class I
	54	fumA	K01677	fumarate hydratase subunit alpha															1	1	1	1		1	1		1	1	1	1	1	1	1	1	1		1	1	1	1	1	1	1	1	1	1	1	1	1
	54	fumB	K01678	fumarate hydratase subunit beta															1	1	1	1		1	1	1	1	1	1	1	1	1	1	1	1		1	1	1	1	1	1	1	1	1	1	1	1	1
	54	fumC, FH	K01679	fumarate hydratase, class II	1	1	1	2	1	1	1	1	1	1	1	1	1	1		1	1	1	1	1	1	1	1		1	1	1	1	1	1	1	1	1	1	1	1	1	1	1	1	1	1	1	1	1
	54	fumD	K01675	fumarate hydratase D
	54	fumE	K01774	fumarate hydratase E
	55	mdh	K00024	malate dehydrogenase	1	1	1	1	1	1	1	1	1	2	1	1	1	1	1	1	1	1	1	1	1	1	1	1	1	1	1	1	1	1	1	1	1	1	1	1	1	1	1	1	1	1	1	1	1
	56	porA	K00169	pyruvate ferredoxin oxidoreductase alpha subunit				1	1	1	1	1	1	1	1		1	1	2	2	2	2	2	2	2	2	2	2	1	2	2	2	2	2	2	2	2	1	2	2	2	2	2	2	2	2	2	2	2
	56	porB	K00170	pyruvate ferredoxin oxidoreductase beta subunit				1	1	1	1	1	1	1	1		1	1	1	1	1	1	1	1	1	1	1	1	1	1	1	1	1	1	1	1	1	1	1	1	1	1	1	1	1	1	1	1	1
	56	porC, porG	K00172	pyruvate ferredoxin oxidoreductase gamma subunit				1	1	1	1	1	1	1	1	1	1	1	1	1	1	1	1	1	1	1	1	1	1	1		1	1	1	1	1	1		1	1	1	1	1	1	1	1	1	1	1
	56	vorG, porG	K00189	2-oxoisovalerate/pyruvate ferredoxin oxidoreductase gamma subunit
	56	porD	K00171	pyruvate ferredoxin oxidoreductase delta subunit				1	1	1	1	1	1	1	1		1	1	1	1	1	1	1	1	1	1	1	1	1	1		1	1	1	1	1	1		1	1	1	1	1	1	1	1	1	1	1
	56	por, nifJ	K03737	pyruvate-ferredoxin/flavodoxin oxidoreductase
	57	ppc	K01595	phosphoenolpyruvate carboxylase	1	1	1	1	1	1	1	1	1	1	1	1			1	1	1	1	1	1	1	1	1	1	1	1	1	1	1	1	1	1	1	1	1	1	1	1	1	1	1	1	1	1	1
	58	PC, pyc	K01958	pyruvate carboxylase
	58	pycA	K01959	pyruvate carboxylase subunit A
	58	pycB	K01960	pyruvate carboxylase subunit B				1	1	1	1	1	1	1	1	1
Nitrogen metabolism	59	gudB, rocG	K00260	glutamate dehydrogenase													1	1												1			1				1					1
	59	GDH2	K15371	glutamate dehydrogenase
	59	GLUD1_2, gdhA	K00261	glutamate dehydrogenase (NAD(P)+)	1	1	1	2	2	2	2	1	1	1	1	1	1	1
	59	gdhA	K00262	glutamate dehydrogenase (NADP+)	1	1	1					1	1	1	1	1			2	1	2	2	1	2	2	2	2	1	2	1	2	2	1	2	2	2	1	2	2	2	2	1	2	2	1	2	2	2	2
	60	gltB	K00265	glutamate synthase (NADPH) large chain	1	1	1	1	1	1	1	1	1	1	1	1	1	1	1	1	1	1	1	1	1	1	1	1	1	1	1	1	1	1	1	1	1	1	1	1	1	1	1	1	1	1	1	1	1
	60	gltD	K00266	glutamate synthase (NADPH) small chain
	60	GLT1	K00264	glutamate synthase (NADH)						1
	61	glnA, GLUL	K01915	glutamine synthetase	2	2	2	3	3	3	3	2	2	3	1	2	1	1	4	4	4	4	4	4	4	4	4	4	2	4	4	4	4	4	4	4	4	4	3	4	4	4	4	4	4	4	4	4	4
	62	narB	K00367	ferredoxin-nitrate reductase	1	1	1						1
	62	narG, narZ, nxrA	K00370	nitrate reductase / nitrite oxidoreductase, alpha subunit				1	1	1	1	1	1	1	1	1	1	1		1	1	1	1	1	1	1	1	1	1	1	1		1	1	1	1	1	1	1	1	1	1	1	1	1	1	1	1	1
	62	narH, narY, nxrB	K00371	nitrate reductase / nitrite oxidoreductase, beta subunit				1	1		1						1	1		1	1	1	1	1	1	1	1	1	1	1	1	1	1	1	1	1	1	1	1	1	1	1	1	1	1	1	1	1	1
	62	narI, narV	K00374	nitrate reductase gamma subunit
	63	nirK	K00368	nitrite reductase (NO-forming)	1	1	1	1	1	1	1	1	1	1	1	1			1	1	1	1	1	1	1	1	1	1	1	1	1	1	1	1	1	1	1	1	1	1	1	1	1	1	1	1	1	1	1
	64	norB	K04561	nitric oxide reductase subunit B				1	1	1	1						1	1
	65	nosZ	K00376	nitrous-oxide reductase				1	1	1	1	1	1	1		1	1	1	1	1	1	1	1	1	1	1	1	1	1		1	1	1	1	1	1	1	1	1	1	1	1	1	1	1	1	1	1	1
	66	nirB	K00362	nitrite reductase (NADH) large subunit
	66	nirD	K00363	nitrite reductase (NADH) small subunit									1																								1
	66	nrfA	K03385	nitrite reductase (cytochrome c-552)
	66	nirA	K00366	ferredoxin-nitrite reductase	1	1	1	1	1	1	1	1	1	1	1	1			1	1	1	1	1	1	1	1	1	1	1	1	1	1	1	1	1	1	1	1	1	1	1	1	1	1	1	1	1	1	1
Urea cycle	67	arcC	K00926	carbamate kinase	1	1	1					1	1		1	1	1	1	1	1	1	1	1	1	1	1	1	1	1	1	1	1	1	1	1	1	1		1	1	1	1	1	1	1	1	1	1	1
	68	OTC, argF, argI	K00611	ornithine carbamoyltransferase	1	1	1	1	1	1	1	1	1	1	1	1	1	1	1		1	1	1	1	1	1	1	1	1	1	1	1	1	1	1	1	1	1	1	1	1	1	1	1	1	1	1	1	1
	69	argG, ASS1	K01940	argininosuccinate synthase	1	1	1	1	1	1	1	1		1	1	1	1	1	1		1	1	1		1	1	1	1	1	1	1	1	1	1	1	1	1		1	1	1	1	1	1	1	1	1	1	1
	70	argH, ASL	K01755	argininosuccinate lyase	1	1	1	1	1	1	1	1	1	1	1	1	1	1	1	1	1	1	1		1	1	1	1	1	1	1	1	1	1	1	1	1	1	1	1	1	1	1	1	1	1	1	1	1
	70	argHA	K14681	argininosuccinate lyase / amino-acid N-acetyltransferase
	71	rocF, arg	K01476	arginase	1	1	1	1	1	1	1	1	1	1		1	1	1	1	1	1	1	1	1	1	1	1	1	1		1	1	1	1	1	1	1	1	1	1	1	1	1	1	1	1	1	1	1
Sulfur metabolism	72	sat, met3	K00958	sulfate adenylyltransferase	1	1	1	1	1	1	1	1	1	1	1	1			1	1	1	1	1	1	1	1	1	1		1	1	1	1	1	1	1	1	1	1	1	1	1	1	1	1	1	1	1	1
	73	cysC	K00860	adenylylsulfate kinase	1	1	1	1	1	1	1	1	1	1	1	1			1	1	1	1	1	1	1	1	1	1	1	1	1	1	1	1	1	1	1	1	1	1	1	1	1	1	1	1	1	1	1
	74	cysH	K00390	phosphoadenosine phosphosulfate reductase	1	1	1	1	1	1	1	1	1	1	1	1			1	1	1	1		1	1	1	1	1	1	1	1	1	1	1	1	1	1	1	1	1	1	1	1	1	1	1	1	1	1
	75	cysI	K00381	sulfite reductase (NADPH) hemoprotein beta-component											1	1
	75	sir	K00392	sulfite reductase (ferredoxin)	1	1	1	1	1	1	1			1					1	1	1	1		1	1	1	1	1		1	1	1	1	1	1	1		1	1	1	1	1	1	1	1	1	1	1	1
	76	sqr	K17218	sulfide:quinone oxidoreductase	1	1	1	2	2	2	2	1	1	1	1	1	3	3	1	1	2	2	2	2	2	2	2	2	1	2	2	1	2	2	2	2	2	2	1	2	2	2	2	2	2	2	2	2	2
	77	ttrA	K08357	tetrathionate reductase subunit A				1	1		1	1			1					1	1		1	1	1		1	1	1	1	1		1	1	1	1	1		1	1	1	1	1	1	1	1	1	1	1
	77	ttrB	K08358	tetrathionate reductase subunit B															1	2	2		1	1	2	1	1	1	1	2	2		2	2	2	2	1	1	2	2	1	1	1	2	2	2	2	2	2
	78	phsA, psrA	K08352	thiosulfate reductase / polysulfide reductase chain A
	79	TST, MPST, sseA	K01011	thiosulfate/3-mercaptopyruvate sulfurtransferase	1	1	1		1	1	1	1	1	1	1	1	1	1	1	1	1	1	1	1	1	1	1	1	1	1	1	1	1	1	1	1	1	1		1	1	1	1	1	1	1	1	1	1
	80	hydG	K17995	sulfhydrogenase subunit gamma
	80	hydB	K17996	sulfhydrogenase subunit beta (sulfur reductase)																						1					1									1
	80	hydA	K17993	sulfhydrogenase subunit alpha													1	1								1				1	1									1
	80	hydD	K17994	sulfhydrogenase subunit delta													1	1								1					1									1
	81	cysE	K00640	serine O-acetyltransferase
	81	cysE	K23304	serine O-acetyltransferase
	82	cysK	K01738	cysteine synthase
Beta-oxidation	83	fadD	K01897/COG0318	long-chain acyl-CoA synthetase	3	3	3	1	1	1	1	4	2	2	2	2	3	3	3	4	3	3	3	3	3	2	3	3	3	3	3	3	3	3	3	3	3	3	3	3	3	3	3	3	3	3	3	3	3
	84	ACADM, acd	K00249	Acyl-CoA dehydrogenase				2	2	2	2	2	2	2	2	2	1	1	3	3	3	3	3	3	3	3	3	3	2	3	3	3	3	3	3	3	3	3	3	3	3	3	3	3	3	3	3	3	3
	85	crt	K01715	Enoyl-CoA hydratase
	85	-	K15016	Enoyl-CoA hydratase / 3-hydroxyacyl-CoA dehydrogenase
	86	-	K15016	Enoyl-CoA hydratase / 3-hydroxyacyl-CoA dehydrogenase
	86	paaH, hbd, fadB, mmgB	K00074	3-hydroxybutyryl-CoA dehydrogenase	1	1	1	2	2	2	2	2	2	2	2	2	2	2	1	2	2	2	1	2	2	2	1	1	1	2	2	2	2	2	2	2	2	2	2	2	2	1	2	2	2	2	2	2	2
	87	atoB	K00626	Acetyl-CoA C-acetyltransferase	1	1	1	1	2	2	2	1	1	1	1	1	1	2	3	2	3	3	3	2	3	3	3	3	2	3	3	3	3	3	3	3	3	3	3	3	3	4	3	3	3	3	3	3	3
	88	ACADS, bcd	K00248	Butyryl-CoA dehydrogenase	1	1	1	1	1	1	1	1	1	1	1	1	1	1	1	1	1	1	1	1	1	1	1	1	1	1	1	1	1	1	1	1	1	1	1	1	1	1	1	1	1	1	1	1	1
Stress response	89	arsA	K01551	arsenite/tail-anchored protein-transporting ATPase
	89	arsB	K03893	arsenical pump membrane protein
	90	acr3	K03325	arsenite transporter, ACR3 family
	91	PiT	K03306	inorganic phosphate transporter
	92	arsC	K03741	arsenate reductase(thioredoxin)				1	1	1	1	1	1	1	1	1	2	1			1	1	1	1	1	1	1	1	1	1	1	1	1	1	1	1		1	1	1	1	1	1	1	1	1	1	1	1
	92	arsC	K00537	arsenate reductase(glutaredoxin)
	92	arsR1	K03892	ArsR family transcriptional regulator, arsenate/arsenite/antimonite-responsive transcriptional repressor	1	1	1		1			1	1	1	1	1	1	1	2	2	2	2	2	2	2	2	2	2	2	2	2	2	2	2	2	2	2	2	2	2	2	2	2	2	2	2	1		2
	93	SOD1	K04565	superoxide dismutase, Cu-Zn family	1	1	1
	93	sod	K04564	superoxide dismutase, Fe-Mn family	1	1	1	1	1	1	1	1	1	1	1	1	2	1	1	1	1	1	1	1	1	1	1	1	1	1	1	1	1	1	1	1	1		1	1	1	1	1	1	1	1	1	1	1
	94	prxQ	K03564	peroxiredoxin Q/BCP	1	1	1	1	1	1	1	1	1		1	1	1	1	2	1	2	2	2	1	2	2	2	2	2	2	2	2	2	2	2	2	1	2	1	2	2	2	2	2	2	2	2	2	2
	95	trxR/trxB	K00384	thioredoxin reductase (NADPH)	1	1	1	1	1	1	1	1	1	1	1	1	1	1	1	1	1	1	1	1	1	1	1	1	1	1	1	1	1	1	1	1	1	1	1	1	1	1	1	1	1	1	1	1	1
	95	trx	K03671	thioredoxin 1	1	1	1	1	1	1	1	1	1	1	1	1	1	1	1		1	1	1	1	1	1	1	1		1	1	1	1	1	1	1		1	1	1	1	1	1	1	1	1		1	1
		copB	K01533	Cu2+-exporting ATPase	1	1	1										1	1						1
		CopA	K17686	P-type Cu+ transporter	1	1	4	1	1	1	1	1	2	1	2	2	1	1	1	3	1	1	1	1	1	1	1	1	1	1	1	1	2	1	1	1	1	1	1	1	1	1	1	1	1	1	1	1	1
		czcD	K16264	cobalt-zinc-cadmium efflux system protein
		groEL, HSPD1	K04077	chaperonin GroEL	2	2	2	1	1	1	2	2	1	2	2	2	2	2	2	1	1	2	2	2	2	2	2	1	1	1	2	2	2	2	2	2	2	1	1	2	2	2	2	1	2	2	2	1	2
		radA, sms	K04485	DNA repair protein RadA/Sms	1	1	1	1	1	1	1	1	1	1	1	1	1	1	1	1	1	1	1	1	1	1	1	1		1	1	1	1	1	1	1	1	1	1	1	1	1	1	1	1	1	1	1	1
		dnaK, HSPA9	K04043	molecular chaperone Dna	1	1	1	1	1	1	1	1	1	1	1	1	1	1	1	1	1	1	1	1	1	1	1		1	1	1	1	1	1	1	1	1	2	1	1	1	1	1	1	1	1		1	1
		dnaJ	K03686	molecular chaperone DnaJ	1	1	1	1	1	1	1	1	1	1	1	1	1	1	1	1	1	1	1	1	1	1	1	1	1	1	1	1	1	1	1	1	1	1	1	1	1	1	1	1	1	1	1	1	1
		GRPE	K03687	molecular chaperone GrpE	1	1	1	1	1	1	1	1	1	1	1	1	1	1	1	1	1	1	1	1	1	1	1		1	1	1	1	1	1	1	1	1	1	1	1	1	1	1	1	1	1		1	1
Protein degradation	96	abgB	K12941	Aminobenzoyl-glutamate utilization protein B, metal-dependent carboxypeptidase family M20
		pepQ	K01271	Xaa-Pro dipeptidase, methionine aminopeptidase family M24	1	1	1	2	2	2	2	2	1	2	2	1	2	2	1	1	1	1	1	1	1		1	1	1	1	1	1	1	1	1	2	1	1	1	1	1	1	1	1		1	1	1	1
		pepP	K01262	Xaa-Pro aminopeptidase, methionine aminopeptidase family M24	2	2	2	1	1	1	1	1	1	1	1	1	1	1	2	2	2	2	2	2	2	1	2	2	1	2	2	2	2	2	1	2	1	2	2	2	2	2	2	1	2	2	2	2	2
	97	ilvE	K00826	Branched-chain amino acid aminotransferase	2	2	2	1	1	1	1	1	1	1	1	1	2	2	1	2	2	1	2	1	2	2	2	1	1	2	2	2	2	2	1	2	1		1	2	1	2	2	2	2	2	2	2	2
		ilvB, ilvG, ilvI	K01652	Acetolactate synthase I/II/III large subunit	1	1	1	1	1	1	1	1	1	1	1	1		1	2	2	2	2	1	2	2	2	2	1	1	1	2	2	2	2	2	2	2	1	2	2	1	2	2	2	2	2	2	2	2
		hisC	K00817	Histidinol-phosphate/aromatic aminotransferase	2	2	2	2	2	2	2	2	2	2	2	2	1	1	2	1	2	2	2	2	2	2	2	2	1	2	2	1	2	2	2	2	2	2	2	2	2	2	2	2	2	2	2	1	2
		hisH	K02501	Imidazole glycerol-phosphate synthase subunit HisH, glutamine amidotransferase	1	1	1	1	1	1	1	1	1	1	1	1	1	1	1	1	1	1	1	1	1	1	1	1	1	1	1	1	1	1	1	1	1	1	1	1	1	1	1	1	1	1	1	1	1
		puuE	K00823	4-aminobutyrate aminotransferase
	98	vorA	K00186	2-oxoisovalerate ferredoxin oxidoreductase, alpha subunit
		vorB	K00187	2-oxoisovalerate ferredoxin oxidoreductase, beta subunit
		iorA	K00179	Indolepyruvate ferredoxin oxidoreductase, alpha subunit									1	1					1	1	1	1	1	1	1	1	1	1		1	1	1	1	1	1	1	1	1	1	1	1	1	1	1	1	1	1	1	1
		iorB	K00180	Indolepyruvate ferredoxin oxidoreductase, beta subunit															1	1	1	1		1		1	1			1	1	1	1	1	1			1	1	1	1	1	1	1	1	1	1	1	1
		korA, oorA, oforA	K00174	2-oxoglutarate/2-oxoacid ferredoxin oxidoreductase subunit alpha	1	1	1	2	2	2	2	2	2	2	2	2	1	1	2	2	2	2	2	3	2	2	2	1	1	2	2	2	3	2	2	1	1	2	2	2	3	2	2	2	2	2	2	2	2
		korB, oorB, oforB	K00175	2-oxoglutarate/2-oxoacid ferredoxin oxidoreductase subunit beta	1	1	1	2	2	2	2	2	2	2	2	2	1	1	2	2	2	2	2	3	2	2	2	1	1	2	2	2	3	2	2	1	1	2	2	2	3	2	2	2	2	2	2	2	2
		korD, oorD	K00176	2-oxoglutarate ferredoxin oxidoreductase subunit delta
		korC, oorC	K00177	2-oxoglutarate ferredoxin oxidoreductase subunit gamma				1	1	1	1	1	1	1	1	1			1	1	1	1	1	2	1	1	1			1	1	1	2	1	1				1	1	2	1	1	1	1	1	1	1	1
flagellar	the filament	fliC	K02406	flagellin				1	1	1	1	1	1	1	1	1					1	1	1	1	1	1	1	1	1	1	1	1	1	1		1	1	1	1	1	1	1					1		1
	the filament cap	fliD	K02407	flagellar hook-associated protein 2				1	1	1	1										1	1	1	1	1	1	1	1	1	1	1	1	1	1		1	1	1	1	1	1	1					1		1
	the hook	flgD	K02389	flagellar basal-body rod modification protein FlgD				1	1	1	1	1	1	1	1	1			1	1	1	1		1	1	1	1		1	1	1	1	1	1		1	1		1	1		1					1		1
		flgE	K02390	flagellar hook protein FlgE				1	1	1	1	1	1	1	1	1			1	1	1	1		1	1	1	1		1	1	1	1	1	1		1	1		1	1		1					1		1
	hook-filament junction	flgK	K02396	flagellar hook-associated protein 1 FlgK				1	1	1	1	1	1	1	1	1				1	1	1	1	1	1	1	1	1	1	1	1	1	1	1		1	1	1	1	1	1	1					1		1
		flgL	K02397	flagellar hook-associated protein 3 FlgL				1	1	1	1	1	1	1	1	1				1	1	1	1	1	1	1	1	1	1	1	1	1	1	1		1	1	1	1	1	1	1					1		1
	the rod	fliE	K02408	flagellar hook-basal body complex protein FliE
		flgB	K02387	flagellar basal-body rod protein FlgB
		flgC	K02388	flagellar basal-body rod protein FlgC				1	1	1	1	1	1	1	1	1			1	1	1	1	1	1	1	1	1		1	1	1		1	1		1		1	1	1	1	1					1		1
		flgF	K02391	flagellar basal-body rod protein FlgF											1																				1								1	1	1	1
		flgG	K02392	flagellar basal-body rod protein FlgG				1	1	1	1	1	1	1	1	1			1	1	1	1	1	1	1	1	1	1	1	1	1	1	1	1		1	1	1	1	1	1	1	1	1			1		1
	the MS ring	fliF	K02409	flagellar M-ring protein FliF				1	1	1	1	1	1	1	1	1			1	1	1	1	1	1	1	1	1		1	1	1		1	1		1		1	1	1	1	1					1		1
	the C ring	fliG	K02410	flagellar motor switch protein FliG				1	1	1	1	1	1	1	1	1			1	1	1	1	1	1	1	1	1		1	1	1	1	1	1		1	1	1		1	1	1					1		1
		fliM	K02416	flagellar motor switch protein FliM				1	1	1	1	1	1	1	1	1			1	1	1	1	1	1	1	1	1	1	1	1	1		1	1		1	1	1		1		1					1
		fliN	K02417	flagellar motor switch protein FliN/FliY				1	1	1	1	1	1	1	1	1			1	1	1	1	1	1	1	2	1	1	1	1	1	1	1	1		1	1	1		1		1					1
	the export apparatus	fliH	K02411	flagellar assembly protein FliH															1	1	1		1	1	1	1	1		1	1	1	1	1	1		1	1	1		1	1	1					1		1
		fliI	K02412	flagellum-specific ATP synthase				1	1	1	1	1	1	1	1	1			1	1	1	1	1	1	1	1	1		1	1	1	1	1	1		1	1	1		1	1	1					1		1
		fliP	K02419	flagellar biosynthetic protein FliP				1	1	1	1	1	1	1	1	1			1	1	1	1	1	1	1	1	1	1		1	1	1	1	1		1	1	1		1		1					1
		fliQ	K02420	flagellar biosynthetic protein FliQ															1	1	1	1	1	1	1	1	1	1		1	1	1	1	1		1		1		1		1					1
		fliR	K02421	flagellar biosynthetic protein FliR				1	1	1	1	1	1	1	1	1			1	1	1	1	1	1	1	1	1	1		1	1		1	1		1	1	1		1		1					1
		flhA	K02400	flagellar biosynthesis protein FlhA				1	1	1	1	1	1	1	1	1			1		1	1	1	1	1	1	1	1		1	1	1	1	1		1	1	1		1	1	1					1
		flhB	K02401	flagellar biosynthetic protein FlhB				1	1	1	1	1	1	1	1	1			1		1		1	1	1	1	1	1		1	1	1	1	1		1	1	1		1		1					1
	the motor	motA	K02556	chemotaxis protein MotA				1	1	1	1	1	1	1	1	1			1	1	1	1		1	1	1	1		1	1	1		1	1		1	1	1	1	1		1					1
		motB	K02557	chemotaxis protein MotB				1	1	1	1	1	1	1	1	1			1	1	1	1	1	1	1	1	1		1	1	1		1	1		1	1	1		1		1					1
bacterial chemotaxis		mcp	K03406	methyl-accepting chemotaxis protein				2	2	1	2	1	2	1	2	1			1	1	2	1	2	2	1	2	2	1	1	1	2	2	2	2		1	1	2	1	2	2	2	1		1		2	1	1
		aer	K03776	aerotaxis receptor																		1
		cheD	K03411	chemotaxis protein CheD				1	1	1	1	1	1	1	1	1			1		1	1	1	1	1	1	1		1	1	1	1	1	1		1	1	1		1	1	1					1
		cheR	K00575	chemotaxis protein methyltransferase CheR				1	1	1	1	1	1	1	1	1			1		1	1	1	1	1	1	1		1	1	1	1	1	1		1	1	1		1	1	1					1
		cheB	K03412	two-component system, chemotaxis family, protein-glutamate methylesterase/glutaminase				1	1	1	1	1	1	1	1	1			1		1	1	1	1	1	1	1		1	1	1	1	1	1		1	1	1		1	1	1					1
		cheA	K03407	two-component system, chemotaxis family, sensor kinase CheA				1	1	1	1	1	1	1	1	1			1	1	1	1	1	1	1	1	1	1	1	1	1	1	1	1		1		1	1	1	1	1					1		1
		cheW	K03408	purine-binding chemotaxis protein CheW				1	1	1	1	1	1	1	1	1			1	1	1	1	1	1	1	1	1	1	1	1	1		1	1		1		1	1	1	1	1					1		1
		cheC	K03410	chemotaxis protein CheC
		cheY	K03413	two-component system, chemotaxis family, chemotaxis protein CheY	1	1	1		1	1	1	1	1	1	1	1			1	1	1	1	1	1	1	1	1	1	1	1	1	1	1	1		1		1	1	1	1	1					1		1
ABC and other transporters	sulfate/thiosulfate transporters	sbp	K23163	sulfate/thiosulfate transport system substrate-binding protein	1	1	1
		cysW	K02047	sulfate transport system permease protein	1	1	1																															1
		cysU	K02046	sulfate transport system permease protein	1	1	1													1
		cysA	K02045	sulfate transport system ATP-binding protein	1	1	1																																		1						1
	nitrate/nitrite transporters	nrtA, nasF, cynA	K15576	nitrate/nitrite transport system substrate-binding protein		1
		nrtB, nasE, cynB	K15577	nitrate/nitrite transport system permease protein	1	1	1
		nrtC, nasD	K15578	nitrate/nitrite transport system ATP-binding protein
		nrtD, cynD	K15579	nitrate/nitrite transport system ATP-binding protein	1	1	1												1	1	1		1		1					1	1	1							1	1	1	1	1
	iron(III) transporters	afuA, fbpA	K02012	iron(III) transport system substrate-binding protein	4	4	4	3	3	3	3	3	3	3	3	3	2	2	3	4	3	2	2	3	3	3	3	5	5	3	3	3	3	3	4	3	2	3	2	3	3	3	3	2	3	3	3	2	3
		afuB, fbpB	K02011	iron(III) transport system permease protein	4	4	4	3	3	3	3	2	2	2	2	2	2	2	6	4	5	5	4	5	4	5	4	3	4	4	5	5	5	5	5	5	4	4	3	4	5	5	5	4	5	5	5	4	5
		afuC, fbpC	K02010	iron(III) transport system ATP-binding protein	2	2	3	1	1	1	1	2	2	1	1	1	1	1	3	3	3	3	3	4	2	2	2	2	2	2	3	3	3	3	2	3	2	3	2	2	1	2	3	2	4	3	3	2	3
	thiamine transporters	thiB, tbpA	K02064	thiamine transport system substrate-binding protein				1	1	1	1	1	1	1		1			1		1	1	1	1	1	1	1				1	1	1	1		1	1	1	1	1	1	1	1	1	1	1	1	1	1
		thiP	K02063	thiamine transport system permease protein				1	1	1	1	2	2	2	2	2				1	1	1	1	1	1	1	1	1		1	1	1	1	1	1	1	1	1	1	1	1	1	1	1	1	1	1	1	1
		thiQ	K02062	thiamine transport system ATP-binding protein																			1
	trehalose/maltose transporters	thuE, lpqY	K10236	trehalose/maltose transport system substrate-binding protein
		thuF, sugA	K10237	trehalose/maltose transport system permease protein
		thuG, sugB	K10238	trehalose/maltose transport system permease protein	1	1	1
		malK, mtlK, thuK	K10111	multiple sugar transport system ATP-binding protein																																			1
	glucose/mannose transporters	gtsA, glcE	K17315	glucose/mannose transport system substrate-binding protein													1	1
		gtsB, glcF	K17316	glucose/mannose transport system permease protein													1	1
		gtsC, glcG	K17317	glucose/mannose transport system permease protein	1	1	1	1	1	1			1	1		1	1	1
	ribose transporters	rbsB	K10439	ribose transport system substrate-binding protein	3	3	3	2	2	2	2	2	2	2	2	2								1						1	1															1	1
		rbsC	K10440	ribose transport system permease protein	4	4	4	3	3	3	3	2	3	3	2	3								1						1	1															1	1
		rbsD	K06726	D-ribose pyranase	1	1	1
		rbsA	K10441	ribose transport system ATP-binding protein	3	3	3	3	2	3	3	1	3	3	2	3				1	1	1	1		1		1			1	1		1	1	1	1		1			1	1	1	1	1	1	1	1	1
	D-xylose transporters	xylF	K10543	D-xylose transport system substrate-binding protein
		xylH	K10544	D-xylose transport system permease protein
		xylG	K10545	D-xylose transport system ATP-binding protein
	fructose transporter	frcA	K10554	fructose transport system ATP-binding protein
	rhamnose transporters	rhaS	K10559	rhamnose transport system substrate-binding protein
		rhaQ	K10561	rhamnose transport system permease protein
		rhaT	K10562	rhamnose transport system ATP-binding protein
	phosphate transporters	pstS	K02040	phosphate transport system substrate-binding protein	3	3	2	1	1	1	1	1		1	1		2	2	1	1	1	1		1		1	1	1		1	1	1	1	1	1	1	1	1		1	1	1	1	1	1	1	1	1	1
		pstC	K02037	phosphate transport system permease protein	2	1	1	1	1	1	1	1	1	1	1	1	1	1	1	1	1	1		1		1	1	1	1	1	1	1	1	1	1	1	1	1	1	1	1	1	1	1	1	1	1	1	1
		pstA	K02038	phosphate transport system permease protein	3	2	1	1	1	1	1	1	1	1	1	1	1	1	1	1	1	1		1		1	1	1	1	1	1		1	1	1	1	1	1	1	1	1	1	1	1	1	1	1	1	1
		pstB	K02036	phosphate transport system ATP-binding protein	2	2	1	1	1	1	1	1	1	1	1	1	1	1	1	1	1	1		1		1	1	1	1	1	1	1	1	1	1	1	1	1	1	1	1	1	1	1	1	1	1	1	1
	general L-amino acid transporters	aapJ, bztA	K09969	general L-amino acid transport system substrate-binding protein													1	1
		aapQ, bztB	K09970	general L-amino acid transport system permease protein													1	1
		aapM, bztC	K09971	general L-amino acid transport system permease protein													1	1
		aapP, bztD	K09972	general L-amino acid transport system ATP-binding protein															1		1		1		1	1	1	1	1	1	1	1	1	1	1	1	1	1	1	1	1	1	1	1	1	1	1	1	1
	L-cystine transport ers	fliY, tcyA	K02424	L-cystine transport system substrate-binding protein
		tcyB, yecS	K10009	L-cystine transport system permease protein	1														1		1	1	1	1	1	1	1	1	1	1	1	1	2	1	1	1	2	1	1	2	1	2	1	1	1	1	1	1	1
		tcyC, yecC	K10010	L-cystine transport system ATP-binding protein	1
	branched-chain amino acid transporters	livG	K01995	branched-chain amino acid transport system ATP-binding protein	7	7	7	7	8	7	7	1	11	1	12	1	7	7	9	8	8	8	6	8	8	8	8	6	7	8	8	7	8	8	7	8	8	8	8	8	6	8	9	1	1	8	8	8	8
		livF	K01996	branched-chain amino acid transport system ATP-binding protein	7	7	7	1	1	1	1	1	1	15	12	11	4	4	3	4	5	5	4	7	4	6	6	4	5	6	6	4	6	6	5	6	4	5	5	7	6	6	6	6	8	6	6	5	6
		livH	K01997	branched-chain amino acid transport system permease protein	6	6	6	3	5	4	5	5	5	6	6	6	4	4	8	7	8	8	6	7	8	8	8	6	7	8	8	6	8	8	8	8	8	6	6	8	6	8	8	8	9	8	8	7	8
		livM	K01998	branched-chain amino acid transport system permease protein	8	8	8	4	4	4	4	4	4	5	4	4	5	5	4	4	4	5	3	4	3	4	4	4	3	4	4	4	4	4	4	4	4	4	4	4	4	4	4	4	3	4	4	3	4
		livK	K01999	branched-chain amino acid transport system substrate-binding protein	8	8	8	5	6	6	6	7	6	8	8	7	5	5	6	6	6	6	7	6	6	7	6	5	7	7	7	6	7	7	5	7	4	5	6	8	6	7	7	7	9	7	7	6	7
	neutral amino acid transporters	natB	K11954	neutral amino acid transport system substrate-binding protein
		natC	K11955	neutral amino acid transport system permease protein
		natD	K11956	neutral amino acid transport system permease protein
		natA	K11957	neutral amino acid transport system ATP-binding protein				1	1	1	1	1	1	2	1	1								1
		natE	K11958	neutral amino acid transport system ATP-binding protein														1			1																		1					2
	urea transporters	urtA	K11959	urea transport system substrate-binding protein	1	1	1	1	1	1	1	1	1	1	1	2	2	2	2	3	3	2	2	3	4	3	3	3	3	3	3	3	3	2	2	3	2	3	3	3	2	3	3	3	3	3	2	3	2
		urtB	K11960	urea transport system permease protein	2	2	2	1	1	1	1	1	1	1	1	1	1	1	1	1	1	1	1	1	1	1	1	1	2	1	1	1	1	1	1	1	1	1	1	1	1	1	1	1	1	1	1	1	1
		urtC	K11961	urea transport system permease protein				1	1	1	1	1	1	1	1	1	1	1				1																										1
		urtD	K11962	urea transport system ATP-binding protein	1	1	1	1	1	1	1	1	1	1	1	2
		urtE	K11963	urea transport system ATP-binding protein		1		1	1	1	1	1	1	1	1	2	2	2	1	1	1	1	1	1	1	1	1	1	1	1	1	1	1	1	1	1	1	1	1	1		1	1	1	1	1	1	1	1
	Peptide and nickel transporters	oppA, mppA	K15580	oligopeptide transport system substrate-binding protein				1	1		1	2	2	2	2	2													1								1
		oppB	K15581	oligopeptide transport system permease protein																																	1
		oppC	K15582	oligopeptide transport system permease protein								1	1	1	2	1													1							1			1
		oppD	K15583	oligopeptide transport system ATP-binding protein				1	1	1	1						1	1																					1
		oppF	K10823	oligopeptide transport system ATP-binding protein																1
	manganese/zinc/iron transporters	troA, mntA, znuA	K11707	manganese/zinc/iron transport system substrate-binding protein
		troC, mntC, znuB	K11708	manganese/zinc/iron transport system permease protein
		troD, mntD, znuB	K11709	manganese/zinc/iron transport system permease protein
		troB, mntB, znuC	K11710	manganese/zinc/iron transport system ATP- binding protein	1	1	1	1	1	1	1	1	1	1	1		1	1	1	1	1	1	1	1	1	1	1	1	1	1	1	1	1	1	1	1	1	1	1	1	1	1	1	1	1	1	1	1	1
oxidative phosphorylation	Complex I	nuoA	K00330	NADH-quinone oxidoreductase subunit A	2	2	2	2	2	2	2	2	1	2	2	2	1	1	1	1	1	1	1	1	1	1	1	1	1	1	1	1	1	1	1	1	1	1	1	1	1	1	1	1	1	1	1	1	1
		nuoB	K00331	NADH-quinone oxidoreductase subunit B	2	2	2	2	2	2	2	2	1	2	2	2	1	2	2	2	2	2	2	2	2	2	2	2	2	2	2	2	2	2	2	2	2	2	2	2	2	2	2	2	2	2	2	2	2
		nuoC	K00332	NADH-quinone oxidoreductase subunit C	1	1	1	1	1	1	1	1	1	1	1	1	1	2	1	1	1	1	1	1	1	1	1	1	1	1	1	1	1	1	1	1	1	1	1	1	1	1	1	1	1	1	1	1	1
		nuoCD	K13378	NADH-quinone oxidoreductase subunit C/D
		nuoBCD	K13380	NADH-quinone oxidoreductase subunit B/C/D
		nuoD	K00333	NADH-quinone oxidoreductase subunit D	1	1	1	1	1	1	1	1	1	1	1	1	1	1	1	1	1	1	1	1	1	1	1	1	1	1	1	1	1	1	1	1	1	1	1	1	1	1	1	1	1	1	1	1	1
		nuoE	K00334	NADH-quinone oxidoreductase subunit E	1	1	1	1	1	1	1	1	1	1	1	1	1	1	1	1	1	1	1	1	1	1	1	1	1	1	1	1	1	1	1	1	1	1	1	1	1	1	1	1	1	1	1	1	1
		nuoF	K00335	NADH-quinone oxidoreductase subunit F	1	1	1	2	2	2	2	1	1	1	1		1	1	1	1	1	1	1	1	1	1	1	1	1	1	1	1	1	1	1	1	1	1	1	1	1	1	1	1	1	1	1	1	1
		nuoG	K00336	NADH-quinone oxidoreductase subunit G	1	1	1	1	1	1	1	1	1	1	1	2	1	1	1	1	1	1	1	1	1	1	1	1	1	1	1	1	1	1	1	1	1	1	2	1	1	1	1	1	1	1	1	1	1
		nuoH	K00337	NADH-quinone oxidoreductase subunit H	1	1	1	2	2	2	2	1	1	1	1	1	1	1	2	2	2	2	2	2	2	2	2	2	2	2	2	2	2	2	2	2	2	2	2	2	2	2	2	2	2	2	2	2	2
		nuoI	K00338	NADH-quinone oxidoreductase subunit I	2	2	2	1	2	2	2	2	2	2	2	2	2	2	2	2	2	1	2	2	2	2	2	2	2	2	2	2	2	2	2	2	2	2	2	2	2	2	2	2	2	2	2	2	2
		nuoJ	K00339	NADH-quinone oxidoreductase subunit J	2	2	2	2	2	2	2	2	2	2	2	2	1	2	1	1	1	1		1	1	1	1	1	1	1	1	1	1	1	1	1	1	1		1	1	1	1	1	1	1	1	1	1
		nuoK	K00340	NADH-quinone oxidoreductase subunit K	2	2	2	2	2	2	2	1	1	1	1	1	2	2	2	2	2	2	1	2	2	2	2	2	2	2	2	2	2	2	2	2	2	2	1	2	2	2	2	2	2	2	2	2	2
		nuoL	K00341	NADH-quinone oxidoreductase subunit L	1	1	1	1	1	1	1	1	1	1	1	1	1	1	2	2	2	2	1	2	2	2	2	2	2	2	2	2	2	2	2	2	2	2	1	2	2	2	2	2	2	2	2	1	2
		nuoLM	K15863	NADH-quinone oxidoreductase subunit L/M
		nuoM	K00342	NADH-quinone oxidoreductase subunit M	2	2	2	1	2	2	2	2	2	2	2	2	2	2	2	2	2	2	1	2	2	2	2	2	1	2	2	2	2	2	2	2	2	2	2	2	2	2	2	2	2	2	2	2	2
		nuoN	K00343	NADH-quinone oxidoreductase subunit N	2	2	1	2	2	2	2	2	2	2	2	2	2	2	1	1	1	1	1	1	1	1	1	1	1	1	1	1	1	1	1	1	1	1	1	1	1	1	1	1	1	1	1	1	1
		ndhC	K05574	NAD(P)H-quinone oxidoreductase subunit 3														1	1	1	1	1	1	1	1	1	1		1	1	1	1	1	1	1	1	1	1	1	1	1	1	1	1	1	1	1	1	1
		ndhK	K05582	NAD(P)H-quinone oxidoreductase subunit K
		ndhH	K05579	NAD(P)H-quinone oxidoreductase subunit H	1	1	1	1	1	1	1	1	1	1	1		1	1	1	1	1	1	1	1	1	1	1	1	1	1	1	1	1	1	1	1	1	1	1	1	1	1	1	1	1	1	1		1
		ndhJ	K05581	NAD(P)H-quinone oxidoreductase subunit J	1	1	1	1	1	1	1	1	1	1	1	1			1	1	1	1	1	1	1	1	1	1	1	1	1	1	1	1	1	1	1		1	1	1	1	1	1	1	1	1	1	1
		ndhA	K05572	NAD(P)H-quinone oxidoreductase subunit 1	1	1	1					1	1	1	1	1	1	1
		ndhI	K05580	NAD(P)H-quinone oxidoreductase subunit I
		ndhG	K05578	NAD(P)H-quinone oxidoreductase subunit 6													1		1	1	1	1	1	1	1	1	1	1	1	1	1	1	1	1	1	1	1	1	1	1	1	1	1	1	1	1	1	1	1
		ndhE	K05576	NAD(P)H-quinone oxidoreductase subunit 4L								1	1	1	1	1
		ndhF	K05577	NAD(P)H-quinone oxidoreductase subunit 5	1	1	1	1	1	1	1	1	1	1	1	1	1	1
		ndhB	K05573	NAD(P)H-quinone oxidoreductase subunit 2															1	1	1	1	1	1	1	1	1	1		1	1	1	1	1	1	1	1	1	1	1	1	1	1	1	1	1	1	1	1
	Complex II	sdhA,frdA	K00239	succinate dehydrogenase / fumarate reductase, flavoprotein subunit	1	1	1	1	1	1	1	1	1	2	1	1	1	1	2	2	2	1	1	1	2	2	1	2	1	2	2	2	2	2	2	2	2	2	2	2	2	2	2	2	2	2	2	2	2
		sdhB,frdB	K00240	succinate dehydrogenase / fumarate reductase, iron-sulfur subunit	1	1	1	1	1	1	1	1	1	2	1	1	1	1	1	1	1	1	1	1	1	1	1	1	1	1	1	1	1	1	1	1	1	1	1	1	1	1	1	1	1	1	1	1	1
		sdhC,frdC	K00241	succinate dehydrogenase / fumarate reductase, cytochrome b subunit	1	1	1	1	1	1	1	1	1	2	1	1	1	1	1	1	1	1	1	1	1	1	1	1	1	1	1		1	1	1	1	1	1	1	1	1	1	1	1	1	1	1	1	1
		sdhD,frdD	K00242	succinate dehydrogenase / fumarate reductase, membrane anchor subunit	1	1	1					1	1	1	1	1	1	1	1	1	1	1	1	1	1	1	1	1	1	1	1		1	1	1	1	1	1	1	1	1	1	1	1	1	1	1	1	1
		frdA	K00244	fumarate reductase flavoprotein subunit													1	1
		frdB	K00245	fumarate reductase iron-sulfur subunit													1	1
		frdC	K00246	fumarate reductase subunit C													1	1
		frdD	K00247	fumarate reductase subunit D
	Complex III	UQCRFS1, RIP1, petA	K00411	ubiquinol-cytochrome c reductase iron-sulfur subunit
		MQCRA, qcrA, bfcA, petC	K03886	menaquinol-cytochrome c reductase iron-sulfur subunit
		qcrA	K03890	ubiquinol-cytochrome c reductase iron-sulfur subunit
		fbcH	K00410	ubiquinol-cytochrome c reductase cytochrome b/c1 subunit
		CYTB, petB	K00412	ubiquinol-cytochrome c reductase cytochrome b subunit	2	2	2	2	2	2	2	2	2	2	2	2	1	2	2	2	2	2	2	2	2	2	2	2	2	2	2	2	2	2	2	2	2	2	2	2	2	2	2	2	2	2	2	2	2
		MQCRB, qcrB, bfcB, petB	K03887	menaquinol-cytochrome c reductase cytochrome b subunit
		qcrB	K03891	ubiquinol-cytochrome c reductase cytochrome b subunit
		fbcH	K00410	ubiquinol-cytochrome c reductase cytochrome b/c1 subunit
		CYC1, CYT1, petC	K00413	ubiquinol-cytochrome c reductase cytochrome c1 subunit
		MQCRC, qcrC, bfcC, petD	K03888	menaquinol-cytochrome c reductase cytochrome b/c subunit
		qcrC	K03889	ubiquinol-cytochrome c reductase cytochrome c subunit
	Complex IV	COX10, ctaB, cyoE	K02257	heme o synthase	1	1	1	1	1	1	1	1	1	1	1	1	1	1	1	1	1	1	1	1	1	1	1		1	1	1	1	1	1	1	1	1	1	1	1	1	1	1	1	1	1	1	1	1
		cyoC	K02299	cytochrome o ubiquinol oxidase subunit III
		coxC, ctaE	K02276	cytochrome c oxidase subunit III	2	2	2	3	3	3	3	3	3	4	3	3	2	2	2	2	3	3	2	3	3	3	3	3	3	3	3	3	3	3	3	3	3	3	2	3	3	3	3	3	3	3	3	3	3
		coxA, ctaD	K02274	cytochrome c oxidase subunit I	1	1	1	3	3	3	3	3	3	3	3	3	1	1	3	2	3	3	3	3	3	2	3	3	3	3	3	3	3	3	3	3	3	3	2	3	3	3	3	3	3	3	3	3	3
		coxAC	K15408	cytochrome c oxidase subunit I+III
		coxB, ctaC	K02275	cytochrome c oxidase subunit II	1	1	1	3	3	3	3	3	3	2	3	3	2	2	3	2	3	3	3	3	3	3	3	3	3	3	3	3	3	3	3	3	3	3	2	3	3	3	3	3	3	3	3	3	3
		ccoN	K00404	cytochrome c oxidase cbb3-type subunit I	1	1	1	1	1	1	1	1	1	1	1	1	1	1	1	1	1		1	1	1	1	1	1	1	1	1	1	1	1	1	1		1		1		1	1	1	1	1	1	1	1
		ccoNO	K15862	cytochrome c oxidase cbb3-type subunit I/II
		ccoO	K00405	cytochrome c oxidase cbb3-type subunit II	1	1	1	1	1	1	1	1	1	1	1	1	1	1	1	1	1		1	1	1	1		1	1	1	1		1	1	1			1		1		1	1	1	1	1	1	1	1
		ccoP	K00406	cytochrome c oxidase cbb3-type subunit III
		cydA	K00425	cytochrome bd ubiquinol oxidase subunit I
		cydB	K00426	cytochrome bd ubiquinol oxidase subunit II
		COX15, ctaA	K02259	heme a synthase	1	1	1	1	1	1	1	1	1	1	1	1
		COX11, ctaG	K02258	cytochrome c oxidase assembly protein subunit 11
	Complex V	ATPF1A, atpA	K02111	F-type H+-transporting ATPase subunit alpha
		ATPF1B, atpD	K02112	F-type H+-transporting ATPase subunit beta
		ATPF1G, atpG	K02115	F-type H+-transporting ATPase subunit gamma
		ATPF0A, atpB	K02108	F-type H+-transporting ATPase subunit a
		ATPVA, ntpA, atpA	K02117	V/A-type H+/Na+-transporting ATPase subunit A	1	1	1	1	1	1	1	1	1	1	1	1	1	1	1	1	1	1	1	1	1	1	1	1	1	1	1	1	1	1	1	1	1	1	1	1	1	1	1	1	1	1	1	1	1
		ATPVB, ntpB, atpB	K02118	V/A-type H+/Na+-transporting ATPase subunit B	1	1	1	1	1	1	1	1	1	1	1	1	1	1	1	1	1	1	1	1	1	1	1	1	1	1	1	1	1	1	1	1	1	1	1	1	1	1	1	1	1	1	1	1	1
		ATPVC, ntpC, atpC	K02119	V/A-type H+/Na+-transporting ATPase subunit C	1	1	1	1	1	1	1	1	1	1	1	1	1	1	1	1	1		1	1	1	1	1	1	1	1	1	1	1	1	1	1	1	1	1	1	1	1	1	1	1	1	1	1	1
		ATPVD, ntpD, atpD	K02120	V/A-type H+/Na+-transporting ATPase subunit D	1	1	1	1	1	1	1	1	1	1	1	1	1	1	1	1	1	1	1	1	1	1	1	1	1	1	1	1	1	1	1	1	1	1	1	1	1	1	1	1	1	1	1	1	1
		ATPVE, ntpE, atpE	K02121	V/A-type H+/Na+-transporting ATPase subunit E	1	1	1	1	1	1	1
		ATPVF, ntpF, atpF	K02122	V/A-type H+/Na+-transporting ATPase subunit F
		ATPVI, ntpI, atpI	K02123	V/A-type H+/Na+-transporting ATPase subunit I	1	1	1	1	1	1	1	1	1	1	1	1	1	1	1	1	1	1	1	1	1	1	1	1	1	1	1	1	1	1	1	1	1	1	1	1	1	1	1	1	1	1	1	1	1
Mrp complex		mrpA	K05565	multicomponent Na+:H+ antiporter subunit A				1	1	1	1						1	1	1	1	1	1		1	1	1	1		1	1	1	1	1	1	1		1	1	1	1		1	1	1	1	1		1	1
		mrpB	K05566	multicomponent Na+:H+ antiporter subunit B													1	1	1	1	1	1		1	1	1	1		1	1	1	1	1	1	1	1	1	1	1	1	1	1	1	1	1	1		1	1
		mrpC	K05567	multicomponent Na+:H+ antiporter subunit C				1	1	1	1	1	1	1	1	1	1	1	1	1	1	1		1	1	1	1		1	1	1	1	1	1	1	1	1	1	1	1	1	1	1	1	1	1		1	1
		mrpD	K05568	multicomponent Na+:H+ antiporter subunit D				1	1	1	1	1	1	1	1	1	1	1	1	1	1	1	1	1	1	1	1		1	1	1	1	1	1	2	1	1		1	1	1	1	1	1	1	1		1	1
		mrpE	K05569	multicomponent Na+:H+ antiporter subunit E				1	1	1	1	1	1	1	1	1	1	1	1	1	1	1	1		1	1	1		1	1	1		1	1	1	1			1	1	1	1	1	1	1	1		1	1
		mrpF	K05570	multicomponent Na+:H+ antiporter subunit F
		mrpG	K05571	multicomponent Na+:H+ antiporter subunit G														1
Hydrogenase	NiFe-Group 3b	hydA	K17993/COG3259	sulfhydrogenase subunit alpha													1	1								1				1	1									1
	NiFe-Group 3c	mvhA	K14126/COG3259	F420-non-reducing hydrogenase large subunit													1	1								1				1	1									1
	NiFe-Group 3d	hoxH	K00436	NAD-reducing hydrogenase large subunit
	NiFe-Group 1f/1g	hyaB/ hybC	K06281	hydrogenase large subunit	1	1
*These MAGs can be downloaded from Genome Taxonomy Database (GTDB v207) (https://data.ace.uq.edu.au/public/gtdb/data/releases/release207/207.0/) and Source Data
[truncated: 67 more columns]

## Sheet: Table S6
Table S6. The relative abundance, iRep value and functional annotation of 136 representative MAGs
MAGs	GTDB-phylum	iRep in JZ2P	The coverage of iRep	abundnce in JZ2P	Wood-Ljungdahl pathway											Rductive glycine pathway													CBB									rTCA					Nitrogen metabolism
					fdhA	fdhF	fhs	folD	fchA	metF	acsA	cdhC, acsB	cdhE, acsC	cdhD, acsD	acsE	fdhA	fdhF	fhs	folD	fchA	gcvH	gcvPA	gcvPB	gcvT, AMT	DLD, lpd, pdhD	glyA, SHMT	sdaA, sdaB, tdcG	ilvA, tdcB	rbcL, cbbL	rbcS, cbbS	PGK, pgk	GAPDH, gapA	gap2	tktA, tktB	rpiA	rpiB	PRK, prkB	aclA	aclB	ccsA	ccsB	ccl	narB	nasA	narG, narZ, nxrA	narH, narY, nxrB	narI, narV	nirK	nirS
JZ-2_202101_bins_68	p__Asgardarchaeota	n/a	0	0	0	0	0	1	0	1	1	1	1	1	0	0	0	0	1	0	1	0	0	0	0	1	0	0	1	0	1	1	0	0	1	1	0	0	0	0	0	0	0	0	0	0	0	0	0
JZ-2_202101_bins_98	p__Hadarchaeota	n/a	0	0	0	0	0	1	0	0	0	0	0	0	0	0	0	0	1	0	0	0	0	0	0	1	0	0	1	0	1	1	0	1	1	0	0	0	0	0	0	0	0	0	0	0	0	0	0
JZ-2_202101_bins_27	p__Hadarchaeota	n/a	0.01	0	1	0	0	1	0	1	0	1	0	1	0	1	0	0	1	0	0	0	0	0	0	1	0	0	1	0	1	1	0	0	1	0	0	0	0	0	0	0	0	0	0	0	0	0	0
JZ-2_202101_bins_99	p__Hadarchaeota	n/a	0	0	0	0	0	0	0	0	2	2	2	1	0	0	0	0	0	0	0	0	0	0	0	1	0	0	1	0	1	0	1	0	1	0	0	0	0	0	0	0	0	0	0	0	0	0	0
JZ-2_202101_bins_72	p__Thermoproteota	n/a	0.03	0	1	0	0	0	0	1	0	1	1	1	0	1	0	0	0	0	2	0	0	0	0	2	0	0	0	0	1	1	0	0	0	0	0	0	0	0	0	0	0	0	0	0	0	0	0
JZ-2_202101_bins_91	p__Thermoproteota	n/a	0.01	0	0	0	0	0	0	1	1	1	2	1	0	0	0	0	0	0	1	0	0	0	0	1	0	0	1	0	1	1	0	0	1	0	0	0	0	0	0	0	0	0	0	0	0	0	0
O5J2P.bin.20	p__Thermoproteota	1.46877	9.87	0.07	0	0	1	1	0	0	0	1	2	1	0	0	0	1	1	0	1	1	1	1	0	0	0	1	1	0	1	1	0	2	1	0	0	0	0	0	0	0	0	0	0	0	0	0	0
JZ-2_202101_bins_141	p__Thermoproteota	n/a	1.32	0.01	0	0	0	0	0	1	0	0	0	0	0	0	0	0	0	0	0	0	0	0	0	3	0	0	0	0	1	0	0	1	1	0	0	0	0	0	0	0	0	0	0	0	0	0	0
JZ-2_202101_bins_130	p__Thermoproteota	n/a	0.01	0	0	0	1	0	0	0	0	1	1	1	0	0	0	1	0	0	2	1	1	1	0	0	0	0	0	0	1	0	1	0	0	0	0	0	0	0	0	0	0	0	0	0	0	0	0
JZ-2_202101_bins_143	p__Thermoproteota	n/a	0.01	0	0	0	0	1	0	0	0	1	2	2	0	0	0	0	1	0	2	1	1	1	0	1	0	0	0	0	1	0	1	0	1	0	0	0	0	0	0	0	0	0	0	0	0	0	0
JZ-2_202101_bins_148	p__Thermoproteota	1.37623	20.32	0.19	0	0	0	1	0	0	0	0	0	0	0	0	0	0	1	0	1	0	0	0	0	0	0	0	0	0	1	0	1	2	1	0	0	0	0	0	0	0	0	0	0	0	0	0	0
JZ-2_202101_bins_135	p__Thermoproteota	1.70862	21.17	0.21	0	0	0	1	0	0	0	0	0	0	0	0	0	0	1	0	1	0	0	0	0	2	0	1	0	0	1	0	1	2	1	0	0	0	0	0	0	0	0	0	0	0	0	0	0
JZ-2_202101_bins_150	p__Thermoproteota	1.64382	7.64	0.11	0	0	0	1	0	0	0	0	0	0	0	0	0	0	1	0	0	0	0	0	0	1	0	1	0	0	1	0	1	2	1	0	0	0	0	0	0	0	0	0	0	0	0	2	0
O5J2P.bin.118	p__Thermoproteota	n/a	12.55	0.01	0	0	1	1	0	0	0	0	0	0	0	0	0	1	1	0	1	1	1	1	1	2	0	1	0	0	1	0	1	2	1	0	0	0	0	0	0	0	0	0	0	0	0	0	0
JZ-2_202101_bins_103	p__Thermoproteota	n/a	0.08	0.02	0	0	0	0	0	0	0	1	1	1	0	0	0	0	0	0	3	0	0	0	1	2	0	0	0	0	1	1	0	0	1	0	0	0	0	0	0	0	0	0	0	0	0	0	0
JZ-2_202101_bins_101	p__Thermoproteota	n/a	0.16	0	0	0	0	0	0	0	0	0	0	0	0	0	0	0	0	0	2	1	1	1	1	3	0	1	0	0	1	0	1	0	1	0	0	0	0	0	0	0	0	0	4	1	0	2	0
JZ-2_202101_bins_109	p__Thermoproteota	n/a	0.57	0	0	0	0	0	0	0	0	0	0	0	0	0	0	0	0	0	2	1	1	1	1	2	0	1	0	0	1	0	1	0	1	0	0	0	0	0	0	0	0	0	0	0	0	1	0
JZ-2_202101_bins_30	p__Thermoproteota	n/a	0.35	0	0	0	0	0	0	0	0	0	0	0	0	0	0	0	0	0	2	1	1	1	1	2	0	1	0	0	1	0	1	0	1	0	0	0	0	0	0	0	0	0	2	1	0	1	0
JZ-2_202101_bins_5	p__Thermoproteota	n/a	1.34	0.01	0	0	0	0	0	0	0	0	0	0	0	0	0	0	0	0	1	0	0	0	0	1	0	1	0	0	1	1	0	0	1	1	0	0	0	0	0	0	0	0	0	0	0	2	0
JZ-2_202101_bins_19	p__Thermoproteota	n/a	0.02	0	0	0	0	0	0	0	0	0	0	0	0	0	0	0	0	0	2	0	0	0	1	1	0	1	0	0	1	0	1	0	1	1	0	0	0	0	0	0	0	0	0	0	0	1	0
JZ-2_202101_bins_125	p__Thermoproteota	n/a	0.09	0	0	0	0	0	0	0	0	0	0	0	0	0	0	0	0	0	1	1	1	1	1	2	0	0	0	0	1	1	0	1	1	1	0	0	0	0	0	0	0	0	0	0	0	0	0
JZ-2_202101_bins_108	p__Thermoproteota	n/a	0	0	0	0	0	0	0	0	0	0	0	0	0	0	0	0	0	0	1	1	1	1	1	2	0	0	0	0	1	1	0	0	1	0	0	0	0	0	0	0	0	0	0	0	0	0	0
JZ-2_202101_bins_65	p__Thermoproteota	n/a	0.01	0	0	0	0	0	0	0	0	0	0	0	0	0	0	0	0	0	4	0	0	0	1	1	0	0	0	0	1	1	0	0	1	1	0	0	0	0	0	0	0	0	0	0	0	0	0
JZ-2_202101_bins_85	p__Thermoproteota	n/a	0	0	0	0	0	0	0	1	0	1	1	1	0	0	0	0	0	0	0	0	0	0	0	1	0	0	1	0	0	0	0	2	1	1	0	0	0	0	0	0	0	0	0	0	0	0	0
JZ-2_202101_bins_21	p__Thermoproteota	n/a	0.01	0	0	0	0	0	0	1	2	0	0	0	0	0	0	0	0	0	1	1	1	1	1	2	0	1	0	0	1	0	2	0	1	1	0	0	0	0	0	0	0	0	0	0	0	0	0
JZ-2_202101_bins_48	p__Thermoproteota	n/a	0	0	0	0	0	0	0	0	0	0	0	0	0	0	0	0	0	0	1	1	2	1	1	1	0	1	1	0	1	0	1	0	1	0	0	0	0	0	0	0	0	0	0	0	0	0	0
JZ-2_202101_bins_15	p__Thermoproteota	n/a	0	0	0	0	0	0	0	0	0	0	0	0	0	0	0	0	0	0	1	0	0	0	0	0	0	0	1	0	0	0	1	0	1	1	0	0	0	0	0	0	0	0	0	0	0	0	0
JZ-2_202101_bins_29	p__AABM5-125-24	n/a	1.4	0.01	0	0	0	1	0	1	0	0	0	0	0	0	0	0	1	0	0	0	1	1	1	1	0	0	0	0	1	1	0	2	0	1	0	0	0	0	0	0	0	0	1	1	1	0	0
JZ-2_202101_bins_25	p__Acidobacteriota	1.38797	68.03	1.66	1	0	0	1	0	1	0	0	0	0	0	1	0	0	1	0	1	1	1	2	1	1	0	1	0	0	1	1	0	1	0	2	0	0	0	0	0	0	0	0	1	0	0	0	2
JZ-2_202101_bins_13	p__Acidobacteriota	n/a	0.05	0	1	0	0	1	0	1	0	0	0	0	0	1	0	0	1	0	2	1	1	1	1	1	0	1	0	0	1	1	0	3	0	1	1	0	0	0	0	0	0	0	1	1	0	0	4
JZ-2_202101_bins_39	p__Acidobacteriota	n/a	0.08	0	1	0	0	1	0	1	0	0	0	0	0	1	0	0	1	0	1	1	1	1	1	1	0	2	0	0	1	2	0	3	1	1	1	0	0	0	0	0	0	0	0	0	0	0	0
O5J2P.bin.53	p__Acidobacteriota	1.60869	12.38	0.15	0	0	1	0	0	1	0	0	0	0	0	0	0	1	0	0	1	1	1	1	1	1	1	2	0	0	1	2	0	1	0	1	0	0	0	0	0	0	0	0	0	0	0	0	0
O5J2P.bin.94	p__Acidobacteriota	1.3436	14.34	0.04	2	0	0	1	0	2	0	0	0	0	0	2	0	0	1	0	1	1	1	2	1	1	0	2	0	0	2	1	0	1	0	2	1	0	0	0	0	0	0	0	1	1	0	0	0
JZ-2_202101_bins_117	p__Acidobacteriota	n/a	1.17	0.03	1	0	0	1	0	1	0	0	0	0	0	1	0	0	1	0	1	1	1	1	1	2	0	3	0	0	1	1	0	1	0	3	2	0	0	0	0	0	0	0	1	2	0	0	0
JZ-2_202101_bins_155	p__Acidobacteriota	n/a	2.3	0.04	1	0	0	1	0	1	0	0	0	0	0	1	0	0	1	0	1	1	1	1	1	1	0	4	0	0	1	1	0	1	0	1	1	0	0	0	0	0	0	0	1	2	0	0	1
JZ-2_202101_bins_96	p__Acidobacteriota	n/a	0.62	0.01	0	0	0	1	1	1	0	0	0	0	0	0	0	0	1	1	1	1	1	1	1	1	0	0	2	1	1	1	0	4	0	1	1	0	0	0	0	0	0	0	1	1	0	1	0
JZ-2_202101_bins_138	p__Acidobacteriota	n/a	2.23	0.04	0	0	0	1	0	0	0	0	0	0	0	0	0	0	1	0	1	0	0	1	0	1	0	2	0	0	1	2	1	2	0	1	0	0	0	0	0	0	0	0	1	1	0	0	0
O5J2P.bin.39	p__Acidobacteriota	1.62596	6.75	0.02	1	0	0	1	0	2	0	0	0	0	0	1	0	0	1	0	1	1	1	2	1	1	0	1	1	0	1	1	0	1	0	2	1	0	0	0	0	0	0	0	1	1	0	2	0
O5J2P.bin.150	p__Actinomycetota	1.4071	9.65	0.13	3	0	1	2	1	3	3	1	1	1	1	3	0	1	2	1	1	0	0	0	1	2	0	0	1	0	1	1	0	2	0	1	0	0	0	0	0	0	0	0	0	0	0	0	0
O5J2P.bin.1	p__Actinomycetota	1.59999	7.26	0.03	2	0	1	1	0	1	0	0	0	0	0	2	0	1	1	0	1	1	1	2	1	1	0	3	0	0	1	1	0	1	1	0	1	0	0	0	0	0	0	0	2	2	1	0	0
O5J2P.bin.141	p__Actinomycetota	1.33145	15.68	0.03	0	0	0	0	0	1	0	0	0	0	0	0	0	0	0	0	1	1	1	2	1	1	0	0	0	0	1	1	0	3	1	0	1	0	0	0	0	0	0	0	1	1	0	2	1
JZ-2_202101_bins_136	p__Armatimonadota	n/a	1.31	0.02	2	0	0	1	0	1	0	0	0	0	0	2	0	0	1	0	1	0	1	1	0	1	0	0	1	0	0	1	0	1	0	1	2	0	0	0	0	0	0	1	0	1	0	0	0
O5J2P.bin.88	p__Armatimonadota	1.36897	10.41	0.16	0	0	1	1	0	3	0	1	0	0	0	0	0	1	1	0	1	1	1	1	1	1	0	0	0	0	1	0	0	4	1	1	2	0	0	0	0	0	0	0	0	0	0	0	2
JZ-2_202101_bins_1	p__Armatimonadota	n/a	4.34	0.01	0	0	0	1	0	1	0	0	0	0	0	0	0	0	1	0	1	1	1	1	1	1	0	0	0	0	1	0	0	1	0	1	1	0	0	0	0	0	0	0	1	1	0	0	0
O5J2P.bin.32	p__Armatimonadota	1.36049	16.68	0.02	1	0	1	1	0	1	0	0	0	0	0	1	0	1	1	0	1	1	1	1	1	1	0	0	0	0	1	0	0	1	0	1	0	0	0	0	0	0	0	1	0	0	0	0	0
JZ-2_202101_bins_74	p__Armatimonadota	n/a	0.52	0.01	1	0	0	1	0	2	0	0	0	0	0	1	0	0	1	0	1	1	1	1	1	1	0	0	0	0	1	0	0	1	0	1	1	0	0	0	0	0	0	0	0	0	0	0	0
JZ-2_202101_bins_56	p__Armatimonadota	n/a	0.13	0	3	0	1	1	0	1	1	0	1	1	1	3	0	1	1	0	1	0	0	0	2	1	0	1	0	0	0	1	0	2	0	3	1	0	0	0	0	0	0	0	0	0	0	0	0
JZ-2_202101_bins_17	p__Atribacterota	n/a	0.03	0	1	0	1	1	0	1	1	0	0	0	0	1	0	1	1	0	1	0	0	0	0	1	0	0	0	0	1	1	0	1	0	3	2	0	0	0	0	0	0	0	0	0	0	0	0
JZ-2_202101_bins_80	p__Bacteroidota	n/a	0.29	0	1	0	0	1	0	0	0	0	0	0	0	1	0	0	1	0	1	0	0	1	2	1	0	3	0	0	1	1	0	4	0	1	0	0	0	0	0	0	0	0	1	1	0	0	0
O5J2P.bin.61	p__Bacteroidota	1.5142	22.49	0.31	1	0	0	1	0	2	0	0	0	0	0	1	0	0	1	0	2	0	0	2	1	1	0	0	0	0	1	1	0	2	0	2	1	0	0	0	0	0	0	0	0	0	0	0	0
JZ-2_202101_bins_45	p__Bacteroidota	n/a	0.03	0	0	0	0	1	0	1	0	0	0	0	0	0	0	0	1	0	1	1	1	1	2	1	0	0	0	0	1	1	0	4	0	1	0	0	0	0	0	0	0	0	0	0	0	1	1
O5J2P.bin.64	p__Bacteroidota	1.27742	75.53	0.99	1	0	0	1	0	1	0	0	0	0	0	1	0	0	1	0	1	0	0	1	1	1	0	1	1	0	1	1	0	1	1	0	1	0	0	0	0	0	1	0	0	0	0	1	2
JZ-2_202101_bins_71	p__Bacteroidota	n/a	0.19	0	0	0	0	0	1	2	0	0	0	0	0	0	0	0	0	1	2	0	0	2	1	1	0	0	0	0	1	1	0	2	0	1	1	0	0	0	0	0	0	0	0	0	0	0	1
JZ-2_202101_bins_129	p__Bacteroidota	n/a	0.28	0	1	0	0	1	0	1	0	0	0	0	0	1	0	0	1	0	1	0	0	1	1	1	1	0	0	0	1	1	0	2	0	2	1	0	0	0	0	0	0	0	1	1	1	0	4
JZ-2_202101_bins_37	p__Bacteroidota	n/a	0.23	0	0	0	0	0	1	1	0	0	0	0	0	0	0	0	0	1	1	0	0	1	1	1	2	0	0	0	1	1	0	3	0	1	0	0	0	0	0	0	0	0	0	0	0	0	3
JZ-2_202101_bins_102	p__Bacteroidota	n/a	0.26	0	0	0	0	0	1	1	0	0	0	0	0	0	0	0	0	1	1	0	0	1	2	1	0	0	0	0	1	1	0	3	0	2	1	0	0	0	0	0	0	0	0	0	0	0	2
JZ-2_202101_bins_84	p__Bipolaricaulota	n/a	6.07	0.77	0	0	1	1	1	1	1	2	1	1	1	0	0	1	1	1	1	1	1	1	1	2	0	0	0	0	1	1	0	2	0	1	1	0	0	0	0	0	0	0	0	0	0	0	0
JZ-2_202101_bins_60	p__Calescibacterota	n/a	1.07	0.01	1	0	0	1	0	1	0	0	0	0	0	1	0	0	1	0	2	1	1	1	0	0	0	0	0	0	1	1	0	1	0	0	0	0	0	0	0	0	0	0	0	0	0	0	0
O5J2P.bin.147	p__Chloroflexota	1.46099	9.38	0.17	3	0	0	1	0	3	0	1	1	2	0	3	0	0	1	0	1	1	1	0	2	1	0	1	0	0	1	1	0	2	0	1	2	0	0	0	0	0	0	0	1	1	1	0	1
O5J2P.bin.38	p__Chloroflexota	1.36235	13.04	0.26	1	0	1	1	0	2	1	1	1	1	1	1	0	1	1	0	2	1	1	0	1	3	0	1	0	0	1	0	0	2	0	3	1	0	0	0	0	0	0	0	0	0	0	1	4
JZ-2_202101_bins_58	p__Chloroflexota	n/a	0.07	0	0	0	1	1	1	1	1	1	1	1	1	0	0	1	1	1	2	1	1	0	2	1	0	0	0	0	1	1	0	1	0	0	0	0	0	0	0	0	0	0	0	0	0	0	0
O5J2P.bin.105	p__Chloroflexota	1.32166	14.51	0.28	1	0	1	1	0	2	0	0	0	0	0	1	0	1	1	0	1	1	1	1	1	1	0	0	0	0	1	1	0	2	1	0	0	0	0	0	0	0	0	0	0	0	0	1	1
JZ-2_202101_bins_142	p__Chloroflexota	1.27107	21.8	0.48	2	0	0	1	0	1	0	0	0	0	0	2	0	0	1	0	1	1	2	1	1	1	0	0	0	0	1	1	0	2	0	2	1	0	0	1	0	0	0	0	2	3	0	1	0
O5J2P.bin.9	p__Chloroflexota	1.28586	24.79	0.02	3	0	1	0	0	5	0	0	0	0	0	3	0	1	0	0	0	0	0	0	0	0	0	0	0	0	1	1	0	2	0	1	0	0	0	0	0	0	0	0	2	1	0	0	1
JZ-2_202101_bins_16	p__Chloroflexota	n/a	0.14	0	1	0	0	0	0	1	0	0	0	0	0	1	0	0	0	0	1	1	1	1	1	1	0	0	0	0	1	0	0	1	0	2	0	0	0	0	0	0	0	0	2	4	0	0	0
O5J2P.bin.148	p__Chloroflexota	1.3318	9.85	0.09	1	0	0	0	0	1	0	0	0	0	0	1	0	0	0	0	0	0	0	0	1	1	0	0	0	0	1	1	0	1	0	3	0	0	0	0	0	0	0	0	1	2	0	0	0
O5J2P.bin.152	p__Chloroflexota	1.4052	7.85	0.11	2	0	0	1	0	0	0	0	0	0	0	2	0	0	1	0	1	1	1	1	1	0	0	0	0	0	1	0	0	2	0	2	0	0	0	0	0	0	0	0	2	1	0	1	1
O5J2P.bin.139	p__Chloroflexota	1.20051	61.81	0.91	1	0	1	1	0	1	0	0	0	0	0	1	0	1	1	0	1	1	1	2	2	1	0	2	0	0	1	0	0	5	0	1	1	0	0	0	0	0	0	0	1	1	0	2	1
O5J2P.bin.164	p__Chloroflexota	1.43793	190.23	2.51	1	0	1	1	1	1	0	0	0	0	0	1	0	1	1	1	1	1	1	2	1	1	0	2	0	0	1	0	0	3	0	1	1	0	0	0	0	0	0	0	0	0	0	2	1
O5J2P.bin.72	p__Chloroflexota	1.27491	34.69	0.53	1	0	1	1	0	1	0	0	0	0	0	1	0	1	1	0	1	2	2	2	1	1	0	1	0	0	1	0	0	3	0	1	0	0	0	0	0	0	0	0	1	1	0	2	1
O5J2P.bin.77	p__Chloroflexota	n/a	8.53	0.07	3	0	0	1	1	1	0	0	0	0	0	3	0	0	1	1	1	0	1	1	2	1	0	2	0	0	1	1	0	2	1	1	1	0	0	0	0	0	0	0	0	0	0	2	0
O5J2P.bin.106	p__CSP1-3	1.45432	16.85	0.31	1	0	1	1	0	1	0	0	0	0	0	1	0	1	1	0	5	1	1	1	1	1	0	1	0	0	1	1	0	1	0	1	0	0	0	0			0	0	1	1	0	1	0
O5J2P.bin.68	p__CSP1-3	1.65896	13.77	0.43	1	0	1	2	0	0	0	0	0	0	0	1	0	1	2	0	1	1	1	1	1	0	0	2	0	0	1	1	0	1	0	1	0	0	0	0			0	0	1	1	0	1	0
O5J2P.bin.142	p__CSP1-3	1.25548	148.57	3.02	0	0	0	1	0	0	0	0	0	0	0	0	0	0	1	0	1	1	1	1	1	1	0	1	0	0	1	1	0	1	0	1	0	0	0	0			0	0	0	0	0	0	0
O5J2P.bin.65	p__CSP1-3	n/a	5.28	0.1	2	0	1	1	1	1	2	2	1	1	1	2	0	1	1	1	1	1	1	1	1	1	0	0	1	0	1	1	0	1	0	1	0	0	0	0			0	0	0	1	0	0	0
O5J2P.bin.163	p__CSP1-3	1.23115	54.88	1.22	0	0	0	1	0	0	0	0	0	0	0	0	0	0	1	0	1	1	1	1	1	1	0	1	0	0	1	1	0	1	0	1	0	0	0	0			0	0	0	0	0	1	0
O5J2P.bin.109	p__CSP1-3	1.35326	17.88	0.35	0	0	1	1	1	0	0	0	0	0	0	0	0	1	1	1	1	1	1	1	1	1	0	2	0	0	1	1	0	2	0	1	0	0	0	0			0	0	0	0	0	0	0
O5J2P.bin.50	p__Cyanobacteria	1.3134	16.99	0.41	1	0	0	1	0	1	0	0	0	0	0	1	0	0	1	0	1	1	1	1	1	1	2	0	0	0	1	1	0	3	0	2	1	0	0	0	0	0	0	0	1	1	0	0	6
JZ-2_202101_bins_105	p__Deinococcota	n/a	1.25	0.05	2	0	1	1	0	1	0	0	0	0	0	2	0	1	1	0	1	1	1	1	3	1	2	0	1	1	1	1	0	1	1	0	2	0	0	0	0	0	0	0	0	0	0	0	6
JZ-2_202101_bins_18	p__Desulfobacterota	n/a	0	0	3	1	0	1	0	2	1	1	0	1	0	3	1	0	1	0	0	0	0	0	0	1	0	0	0	0	1	1	0	1	0	1	0	0	0	0	0	0	0	0	0	0	0	0	0
O5J2P.bin.93	p__Desulfobacterota	1.50019	15.71	0.2	4	1	1	1	0	5	1	1	1	1	0	4	1	1	1	0	1	1	1	1	1	0	0	0	0	0	1	1	0	1	0	1	0	0	0	0	0	0	0	0	0	0	0	0	1
JZ-2_202101_bins_54	p__Desulfobacterota	n/a	0.04	0	2	0	1	1	0	1	2	1	1	0	1	2	0	1	1	0	1	0	0	0	0	1	0	0	0	0	1	2	0	1	0	1	0	0	0	0	0	0	0	0	0	0	0	0	0
JZ-2_202101_bins_46	p__Desulfobacterota_B	1.44386	7.21	0.24	2	0	1	2	0	1	0	0	0	0	0	2	0	1	2	0	2	1	1	1	2	1	0	2	0	0	1	1	0	2	1	0	0	0	0	0	0	0	0	1	0	0	0	0	2
JZ-2_202101_bins_66	p__Desulfobacterota_B	1.29379	16.34	0.47	0	0	0	1	0	1	0	0	0	0	0	0	0	0	1	0	1	1	1	2	1	1	0	0	0	0	1	1	1	2	0	1	0	0	0	0	0	0	0	0	8	3	0	0	5
JZ-2_202101_bins_92	p__Dictyoglomota	n/a	0	0	1	0	1	1	0	1	0	0	0	0	0	1	0	1	1	0	1	1	1	1	1	1	0	1	0	0	1	1	0	2	0	1	2	0	0	0	0	0	0	0	0	0	0	0	0
JZ-2_202101_bins_69	p__Dictyoglomota	n/a	0.02	0	1	0	1	1	0	1	0	0	0	0	0	1	0	1	1	0	0	1	1	0	1	1	0	1	0	0	1	1	0	1	0	1	1	0	0	0	0	0	0	0	0	0	0	0	0
JZ-2_202101_bins_149	p__Elusimicrobiota	n/a	0.03	0	0	0	1	2	0	1	0	1	1	1	1	0	0	1	2	0	0	0	0	0	0	2	0	0	0	0	1	1	0	1	0	1	0	0	0	0	0	0	0	0	0	0	0	0	0
O5J2P.bin.91	p__Bacillota	1.45591	9.39	0.12	0	0	0	1	0	1	0	0	0	0	0	0	0	0	1	0	1	1	1	1	4	3	2	2	1	0	1	3	0	1	0	1	1	0	0	0	0	0	0	1	1	2	1	1	3
O5J2P.bin.138	p__Bacillota_B	1.47941	48.64	0.45	3	0	1	1	0	3	4	1	1	1	1	3	0	1	1	0	1	1	1	1	1	1	2	1	0	0	1	2	0	2	0	1	2	0	0	0	0	0	0	0	0	0	0	0	1
O5J2P.bin.47	p__Bacillota_B	1.20807	305.17	2.8	3	0	1	1	0	3	6	1	1	1	1	3	0	1	1	0	1	1	1	1	1	1	2	1	0	0	1	2	0	2	0	1	1	0	0	0	0	0	0	0	0	0	0	0	0
O5J2P.bin.43	p__Bacillota_B	1.17054	55.23	0.65	3	0	1	0	0	1	1	1	1	1	1	3	0	1	0	0	2	1	1	1	3	1	2	0	1	0	0	0	2	2	0	1	3	0	0	0	0	0	0	0	0	0	0	0	1
O5J2P.bin.75	p__Bacillota_B	n/a	64.1	0.83	2	0	1	1	0	1	3	1	1	1	1	2	0	1	1	0	1	1	1	1	1	1	0	0	0	0	1	2	0	2	0	1	0	0	0	0	0	0	0	0	0	0	0	0	2
O5J2P.bin.54	p__Bacillota_B	1.26317	27.2	0.38	2	0	1	2	0	1	4	1	1	1	1	2	0	1	2	0	0	0	0	0	0	1	0	0	0	0	1	1	0	2	0	1	0	0	0	0	0	0	0	0	0	0	0	0	0
O5J2P.bin.8	p__Bacillota_B	1.22903	33.45	0.39	3	0	1	1	0	2	3	1	1	1	1	3	0	1	1	0	1	2	2	1	1	1	0	1	0	0	1	1	0	2	0	1	0	0	0	0	0	0	0	0	0	0	0	0	0
O5J2P.bin.146	p__Bacillota_B	1.50995	16.04	0.15	0	0	1	1	0	0	1	0	0	0	0	0	0	1	1	0	1	1	1	1	1	1	2	0	0	0	0	0	0	3	0	1	0	0	0	0	0	0	0	0	0	0	0	0	0
O5J2P.bin.107	p__Bacillota_B	1.15685	496.32	3.99	0	0	0	1	0	1	0	0	0	0	0	0	0	0	1	0	4	1	1	1	2	1	0	1	1	1	1	1	0	2	0	1	1	0	0	0	0	0	0	0	0	0	0	3	0
O5J2P.bin.28	p__Bacillota_B	1.14519	127.39	1.58	2	0	1	1	1	1	1	0	0	0	0	2	0	1	1	1	1	1	1	1	1	1	0	1	0	0	1	1	0	4	0	1	0	0	0	0	0	0	0	0	0	0	0	0	0
O5J2P.bin.51	p__Bacillota_B	1.19293	78.94	1.3	2	0	1	1	1	1	2	0	0	0	0	2	0	1	1	1	1	1	1	1	1	1	0	2	0	0	1	1	0	4	0	3	1	0	0	1	0	0	0	0	0	0	0	0	0
O5J2P.bin.136	p__Bacillota_B	1.20972	49.66	0.68	1	0	1	1	0	1	1	1	1	1	1	1	0	1	1	0	1	1	1	1	2	1	0	0	0	0	1	1	0	2	0	1	2	0	0	0	0	0	0	0	0	0	0	0	1
O5J2P.bin.140	p__Bacillota_B	1.22888	40.67	0.57	1	0	1	1	0	1	6	1	1	1	1	1	0	1	1	0	1	1	1	1	1	1	2	0	0	0	1	1	0	3	0	1	2	0	0	0	0	0	0	0	0	0	1	0	2
JZ-2_202101_bins_147	p__Gemmatimonadota	n/a	158.13	4.14	1	0	1	1	0	1	0	0	0	0	0	1	0	1	1	0	1	0	0	3	2	1	0	3	0	0	1	1	0	1	0	2	1	0	0	0	0	0	0	0	0	0	0	0	3
O5J2P.bin.86	p__Gemmatimonadota	1.2712	179.23	0.02	1	0	1	1	0	1	0	0	0	0	0	1	0	1	1	0	1	0	0	3	2	1	0	3	0	0	1	1	0	1	0	2	1	0	0	0	0	0	0	0	0	0	0	0	3
JZ-2_202101_bins_97	p__Gemmatimonadota	n/a	2.04	0.03	1	0	1	1	0	1	0	0	0	0	0	1	0	1	1	0	1	0	0	4	1	1	0	2	1	0	1	1	0	1	1	0	0	0	0	0	0	0	0	0	0	0	0	0	0
JZ-2_202101_bins_120	p__Gemmatimonadota	n/a	1.65	0.03	1	0	1	1	0	2	0	0	0	0	0	1	0	1	1	0	1	0	0	1	1	1	0	2	0	0	0	0	0	2	0	1	0	0	0	0	0	0	0	0	0	0	0	0	0
JZ-2_202101_bins_124	p__Hydrogenedentota	1.82743	5.78	0.12	0	0	0	1	0	1	0	0	0	0	0	0	0	0	1	0	1	1	1	1	2	1	0	2	0	0	1	1	0	0	0	0	0	0	0	0	0	0	0	0	0	0	0	0	1
JZ-2_202101_bins_2	p__KSB1	n/a	0.33	0.01	1	0	0	1	0	1	0	0	0	0	0	1	0	0	1	0	2	0	0	2	1	1	0	3	2	1	1	1	0	4	1	1	2	0	0	0	0	0	0	0	0	0	0	0	3
JZ-2_202101_bins_52	p__KSB1	n/a	0.45	0.01	1	0	1	1	0	1	0	0	0	0	0	1	0	1	1	0	2	0	0	2	1	1	0	4	2	0	1	1	0	4	1	1	2	0	0	0	0	0	0	0	1	1	0	0	3
JZ-2_202101_bins_133	p__Methylomirabilota	1.66846	5.54	0.1	1	0	0	1	0	1	0	0	0	0	0	1	0	0	1	0	1	1	1	2	1	0	0	0	0	0	1	1	0	2	0	1	0	0	0	0	0	0	1	0	2	2	0	3	0
JZ-2_202101_bins_14	p__Methylomirabilota	1.21655	32.74	0.37	1	0	1	1	0	2	0	0	0	0	0	1	0	1	1	0	1	1	1	2	1	1	0	0	1	1	1	2	0	1	1	0	1	0	0	1	0	0	1	0	2	2	0	0	0
JZ-2_202101_bins_73	p__Methylomirabilota	1.36027	16.07	0.36	2	0	0	0	0	2	0	0	0	0	0	2	0	0	0	0	1	1	1	2	1	1	0	1	1	1	1	1	0	3	0	1	1	0	0	1	0	0	0	0	1	1	0	0	0
JZ-2_202101_bins_33	p__Methylomirabilota	1.18397	107.77	3.23	2	0	1	1	0	1	0	0	0	0	0	2	0	1	1	0	3	1	1	1	2	1	0	1	0	0	1	1	0	3	0	1	0	0	0	0	0	0	0	0	2	2	0	0	2
O5J2P.bin.30	p__Methylomirabilota	1.39615	14.04	0.04	2	0	0	1	0	1	0	0	0	0	0	2	0	0	1	0	1	1	1	1	2	1	0	1	0	0	1	1	0	1	0	1	0	0	0	0	0	0	0	0	1	1	0	1	2
JZ-2_202101_bins_140	p__Methylomirabilota	1.1565	110.25	3.82	2	0	1	1	0	2	0	0	0	0	0	2	0	1	1	0	1	1	1	1	1	1	0	1	0	0	1	1	0	4	1	0	0	0	0	0	0	0	0	0	2	2	0	0	3
JZ-2_202101_bins_20	p__Moduliflexota	1.19396	38.89	0.78	2	0	0	1	0	1	0	0	0	0	0	2	0	0	1	0	1	1	1	1	1	1	0	1	1	1	0	1	1	3	0	3	1	0	0	1	0	0	0	0	1	1	0	1	0
JZ-2_202101_bins_82	p__Nitrospirota	1.66498	8.12	0.17	2	0	0	1	0	1	0	0	0	0	0	2	0	0	1	0	2	1	1	3	1	1	0	0	0	0	2	1	0	2	0	1	0	1	1	0	0	0	0	0	0	0	0	1	0
JZ-2_202101_bins_132	p__Nitrospirota	n/a	0.07	0	0	0	1	1	0	1	1	1	1	1	1	0	0	1	1	0	1	0	0	0	1	1	0	0	0	0	1	2	0	3	0	1	0	0	0	0	0	0	0	0	0	0	0	0	0
O5J2P.bin.165	p__Nitrospirota	1.38565	9.53	0.09	5	0	1	1	0	1	2	1	1	1	1	5	0	1	1	0	1	0	0	0	1	1	0	1	0	0	1	1	0	2	0	1	0	0	0	0	0	0	0	0	1	1	0	0	1
O5J2P.bin.101	p__Nitrospirota	1.65471	15.85	0.06	5	0	1	2	0	1	1	1	1	1	1	5	0	1	2	0	1	0	0	0	1	1	0	1	0	0	1	1	0	3	0	2	0	0	0	0	0	0	0	0	1	1	0	0	0
JZ-2_202101_bins_36	p__Planctomycetota	n/a	4.52	0.14	1	0	1	1	0	2	0	0	0	0	0	1	0	1	1	0	2	1	1	1	1	0	0	1	0	0	1	1	0	1	0	2	0	0	0	0	0	0	0	1	1	1	0	0	1
O5J2P.bin.16	p__Planctomycetota	1.34348	9.51	0.1	0	0	0	1	0	0	0	0	0	0	0	0	0	0	1	0	1	0	0	1	2	1	0	0	0	0	1	1	0	1	1	1	0	0	0	0	0	0	0	0	1	2	0	0	0
O5J2P.bin.62	p__Planctomycetota	1.33229	11.4	0.33	1	0	0	1	0	1	0	0	0	0	0	1	0	0	1	0	2	1	2	1	1	1	0	0	0	0	1	1	0	2	0	1	1	0	0	0	0	0	0	2	1	1	0	0	1
JZ-2_202101_bins_24	p__Planctomycetota	n/a	0.11	0	0	0	0	2	0	1	0	0	0	0	0	0	0	0	2	0	1	0	0	1	0	1	0	1	0	0	1	1	0	2	0	2	1	0	0	0	0	0	0	1	1	1	0	0	0
JZ-2_202101_bins_49	p__Pseudomonadota	n/a	2.21	0.09	1	0	1	0	0	2	0	1	0	0	0	1	0	1	0	0	1	1	1	0	2	4	0	5	2	0	1	1	0	4	0	1	0	0	0	0	0	0	0	0	1	1	1	0	3
O5J2P.bin.123	p__Pseudomonadota	1.28061	16.2	0.2	1	0	1	1	0	1	0	0	0	0	0	1	0	1	1	0	0	0	0	1	1	1	0	1	0	0	1	1	0	1	1	0	1	0	0	0	0	0	0	0	0	0	0	0	3
O5J2P.bin.71	p__Pseudomonadota	n/a	29.73	0.13	0	0	0	1	0	1	0	0	0	0	0	0	0	0	1	0	4	1	1	1	4	1	0	2	2	2	1	1	0	1	1	0	1	0	0	0	0	0	0	1	2	1	0	0	6
O5J2P.bin.18	p__Pseudomonadota	n/a	17.64	0.04	0	0	0	1	0	1	0	0	0	0	0	0	0	0	1	0	4	1	1	1	3	1	0	1	2	2	1	1	0	1	1	0	1	0	0	0	0	0	0	1	2	1	0	0	7
JZ-2_202101_bins_28	p__Pseudomonadota	n/a	3.23	0.04	0	0	0	1	0	1	0	0	0	0	0	0	0	0	1	0	1	1	1	1	2	1	0	1	1	1	1	1	0	2	1	0	2	0	0	0	0	0	0	1	0	0	0	0	8
O5J2P.bin.4	p__Pseudomonadota	1.19485	834.64	16.65	1	0	0	1	0	1	0	0	0	0	0	1	0	0	1	0	4	1	1	1	2	1	0	3	1	1	1	1	0	1	1	0	1	0	0	0	0	0	0	1	2	2	1	0	8
O5J2P.bin.102	p__Pseudomonadota	1.33416	12.33	0.24	1	0	1	2	0	0	0	0	0	0	0	1	0	1	2	0	4	1	2	3	4	2	0	3	0	0	1	1	0	1	1	0	0	0	0	0	0	0	0	1	1	1	1	0	8
O5J2P.bin.59	p__Pseudomonadota	1.27346	62.26	0.88	1	0	1	2	0	0	0	0	0	0	0	1	0	1	2	0	4	1	1	2	3	1	0	2	1	1	1	1	0	1	1	0	1	0	0	0	0	0	0	1	2	2	2	0	7
JZ-2_202101_bins_51	p__Ratteibacteria	n/a	0.03	0	1	0	1	1	0	1	1	0	1	0	1	1	0	1	1	0	0	0	0	0	1	1	0	0	0	0	0	1	0	1	0	1	1	0	0	0	0	0	0	0	0	0	0	0	0
JZ-2_202101_bins_41	p__Tectomicrobia	1.38174	7.65	0.17	3	0	0	1	0	2	0	0	0	0	0	3	0	0	1	0	1	0	0	2	1	0	0	2	0	0	1	1	1	2	1	0	0	0	0	0	0	0	0	1	1	1	0	0	2
JZ-2_202101_bins_64	p__Verrucomicrobiota	n/a	0.08	0	1	0	0	1	0	1	0	0	0	0	0	1	0	0	1	0	2	0	0	1	1	1	0	0	1	0	1	1	0	1	0	0	0	0	0	0	0	0	0	1	1	1	0	0	2
JZ-2_202101_bins_40	p__Verrucomicrobiota	n/a	0.02	0	0	0	0	1	0	1	0	0	0	0	0	0	0	0	1	0	0	0	0	2	2	1	0	2	0	0	1	0	0	2	0	0	1	0	0	0	0	0	0	2	1	2	0	2	2
JZ-2_202101_bins_122	p__WOR-3	n/a	0.08	0	1	0	1	1	0	1	0	0	0	0	0	1	0	1	1	0	2	1	1	1	1	1	0	0	0	0	1	0	1	2	0	0	0	0	0	0	0	0	0	0	0	0	0	0	0
JZ-2_202101_bins_59	p__WOR-3	n/a	0.04	0	1	0	1	1	0	0	0	0	0	0	0	1	0	1	1	0	0	0	1	1	0	0	0	0	0	0	1	1	0	1	0	1	0	0	0	0	0	0	0	0	0	0	0	0	0
[truncated: 46 more columns]

## Sheet: Table S7
Table S7. The expression profile of genes assigned to metabolic pathways and response to the environmental stresses
Pathway	No.	Gene	KO	Function	JZ-2_202101_bins_114	O5J2P.bin.106	JZ-2_202101_bins_11	O5J2P.bin.68	JZ-2_202101_bins_139	O5J2P.bin.142	JZ-2_202101_bins_146	O5J2P.bin.65	JZ-2_202101_bins_93	O5J2P.bin.163	JZ-2_202101_bins_137	O5J2P.bin.109
Glycolysis	1	glk	K00845	glucokinase	0	0	216.282	252.18	242.042	317.948	249.759	331.149	160.368	164.084	660.375	592.441
	1	glk	K25026	glucokinase	0	0	0	0	0	0	0	0	0	0	0	0
	2	GPI, pgi	K01810	glucose-6-phosphate isomerase	0	0	0	0	0	0	0	0	0	0	262.012	234.965
	2	pgi1	K06859	glucose-6-phosphate isomerase, archaeal	0	0	161.924	188.318	0	0	0	0	0	0	0	0
	2	pgi-pmi	K15916	glucose/mannose-6-phosphate isomerase	370.502	335.87	142.879	166.669	296.436	389.41	115.867	143.537	306.063	313.137	375.991	337.278
	3	pfkA, PFK	K00850	6-phosphofructokinase 1	0	0	108.345	369.376	163.432	214.684	0	0	371.842	380.461	0	0
	3	pfk, pfp	K21071	ATP-dependent phosphofructokinase / diphosphate-dependent phosphofructokinase	446.302	404.691	531.668	649.86	0	0	112.178	148.691	0	0	767.64	688.6
	4	K01622	K01622	fructose 1,6-bisphosphate aldolase/phosphatase	763.623	692.29	212.459	247.885	331.923	436.038	240.278	439.066	302.007	308.973	0	0
	4	FBA, fbaA	K01624	fructose-bisphosphate aldolase, class II	0	0	0	0	0	0	0	0	0	0	0	0
	4	fbaB	K11645	fructose-bisphosphate aldolase, class I	0	0	0	0	164.3	215.812	0	0	335.145	342.948	0	0
	4	K16306	K16306	fructose-bisphosphate aldolase / 2-amino-3,7-dideoxy-D-threo-hept-6-ulosonate synthase	0	0	0	0	0	0	0	0	0	0	0	0
	5	TPI, tpiA	K01803	triosephosphate isomerase (TIM)	197.081	178.519	493.626	575.124	403.557	530.04	161.751	214.638	261.015	267.115	401.036	359.878
	6	GAPDH, gapA	K00134	glyceraldehyde 3-phosphate dehydrogenase	271.881	246.434	68.1328	79.4662	258.039	338.967	57.2279	75.8591	273.386	279.712	265.511	238.185
	6	gap2	K00150	glyceraldehyde-3-phosphate dehydrogenase (NAD(P))	0	0	0	0	0	0	0	0	0	0	0	0
	7	PGK, pgk	K00927	phosphoglycerate kinase	331.655	300.697	249.899	291.578	291.56	383.021	139.874	185.323	278.362	284.781	351.799	315.548
	8	PGAM, gpmA	K01834	2,3-bisphosphoglycerate-dependent phosphoglycerate mutase	0	0	0	0	0	0	0	0	0	0	0	0
	8	gpmB	K15634	probable phosphoglycerate mutase	0	0	0	0	0	0	0	0	0	0	0	0
	8	apgM	K15635	2,3-bisphosphoglycerate-independent phosphoglycerate mutase	100.658	91.2712	251.128	293.058	265.514	348.811	41.296	54.7014	316.806	324.1	460.292	273.424
	9	ENO, eno	K01689	enolase	301.075	273	282.058	329.164	222.288	292.026	210.176	278.411	323.419	330.865	235.946	211.62
	10	PK, pyk	K00873	pyruvate kinase	0	0	0	0	254.267	334.049	0	0	271.161	277.293	183.522	164.592
	11	ppdK	K01006	pyruvate, orthophosphate dikinase	276.841	251.182	161.527	188.659	353.479	464.428	290.295	474.935	261.634	267.607	242.849	217.744
	11	pps, ppsA	K01007	pyruvate, water dikinase	0	798.521	0	0	0	0	0	0	0	0	0	0
	12	glpX	K02446	fructose-1,6-bisphosphatase II	1104.07	979.285	0	0	0	0	0	0	0	0	323.833	290.514
	12	K01622	K01622	fructose 1,6-bisphosphate aldolase/phosphatase	763.623	692.29	212.459	247.885	331.923	436.038	240.278	439.066	302.007	308.973	0	0
Starch and sucrose metabolism	13	malZ	K01187	alpha-glucosidase	299.118	271.3	0	0	0	0	0	0	0	0	0	0
	14	scrK	K00847	fructokinase	0	0	0	0	0	0	0	0	265.755	271.897	0	0
	15	TREH, treA, treF	K01194	alpha,alpha-trehalase	0	0	0	0	0	0	0	0	0	0	0	0
	15	alpha,alpha-trehalase	K22934	alpha,alpha-trehalase	0	0	0	0	0	0	0	0	0	0	0	0
	16	AMY, amyA, malS	K01176	alpha-amylase	0	0	0	0	0	0	0	0	0	0	0	0
	16	E3.2.1.1A	K07405	alpha-amylase	0	0	0	0	0	0	0	0	0	0	0	0
	16	treS	K05343	maltose alpha-D-glucosyltransferase / alpha-amylase	0	0	0	0	0	0	1140.32	1540.13	257.007	262.9	279.993	241.829
	16	cd, ma, nplT	K01208	cyclomaltodextrinase / maltogenic alpha-amylase / neopullulanase	0	0	0	0	0	0	0	0	0	0	0	0
	17	malZ	K01187	alpha-glucosidase	299.118	271.3	0	0	0	0	0	0	0	0	0	0
	18	treS	K05343	maltose alpha-D-glucosyltransferase / alpha-amylase	0	0	0	0	0	0	1140.32	1540.13	257.007	262.9	279.993	241.829
	19	SGA1	K01178	glucoamylase	0	0	0	0	0	0	0	366.045	0	0	0	0
Pentose phosphate pathway	20	hps-phi	K13831	3-hexulose-6-phosphate synthase / 6-phospho-3-hexuloisomerase	0	0	0	0	0	0	0	0	0	0	0	0
	21	hxlA	K08093	3-hexulose-6-phosphate synthase	0	0	0	0	0	0	0	0	0	0	0	0
	21	fae-hps	K13812	bifunctional enzyme Fae/Hps	0	0	0	0	0	0	0	0	0	0	0	0
	22	tktA, tktB	K00615	transketolase	367.236	333.149	222.18	259.42	250.079	297.267	97.6958	138.114	265.265	271.339	506.979	454.839
	23	talA, talB	K00616	transaldolase	244.141	221.034	155.917	181.546	455.246	597.864	0	0	245.586	251.169	664.57	589.657
	24	rpe, RPE	K01783	ribulose-phosphate 3-epimerase	0	0	506.446	589.662	184.848	242.768	0	0	465.955	477.013	491.601	441.277
	25	rpiB	K01808	ribose 5-phosphate isomerase B	272.436	246.226	370.733	429.42	80.7344	105.993	0	0	525.723	539.015	305.511	274.243
	26	PRPS, prsA	K00948	ribose-phosphate pyrophosphokinase	526.723	874.139	523.952	611.036	1059.09	1391.21	1424.96	1808.83	702.192	525.485	515.441	462.418
	27	rbsK, RBKS	K00852	ribokinase	0	284.16	284.294	0	344.546	559.067	126.816	168.149	248.375	254.133	295.637	265.231
	28	deoB	K01839	phosphopentomutase	167.476	151.841	240.373	280.481	273.417	359.185	141.276	187.185	300.04	306.959	360.957	323.767
	29	tktA, tktB	K00615	transketolase	367.236	333.149	222.18	259.42	250.079	297.267	97.6958	138.114	265.265	271.339	506.979	454.839
Fermentation	30	korA, oorA, oforA	K00174	2-oxoglutarate/2-oxoacid ferredoxin oxidoreductase subunit alpha	362.415	328.7	464.38	541.926	130.506	171.461	514.508	1381.2	238.375	243.834	764.087	685.266
	30	korB, oorB, oforB	K00175	2-oxoglutarate/2-oxoacid ferredoxin oxidoreductase subunit beta	568.653	474.005	771.409	899.015	554.302	728.105	685.543	977.481	246.516	252.246	832.034	746.58
	31	acdA	K01905	acetate---CoA ligase (ADP-forming) subunit alpha	0	0	716.829	0	0	0	0	0	0	0	0	0
	31	acdB	K22224	acetate---CoA ligase (ADP-forming) subunit beta	230.781	208.969	145.013	169.339	175.913	231.039	135.665	674.386	0	0	581.435	521.37
	31	acdAB	K24012	acetate---CoA ligase (ADP-forming)	0	0	0	0	0	0	0	0	0	0	0	0
	32	ACSS1_2, acs	K01895	acetyl-CoA synthetase	480.762	490.563	104.95	122.547	2686.69	4532.15	0	0	1129.01	860.338	645.811	578.89
	33	pta	K13788	phosphate acetyltransferase	0	0	0	0	0	0	0	0	0	0	0	0
	33	pta	K00625	phosphate acetyltransferase	0	0	0	0	0	0	0	0	388.119	0	0	0
	34	ackA	K00925	acetate kinase	0	0	0	0	0	0	0	0	0	0	0	0
	35	ALDH	K00128	aldehyde dehydrogenase (NAD+)	185.319	172.169	0	0	0	0	0	0	0	0	288.965	259.105
	36	adhP	K13953	alcohol dehydrogenase, propanol-preferring	372.904	876.306	832.911	971.419	473.481	621.972	165.635	73.757	544.953	557.566	496.633	445.518
	36	adh	K00001	alcohol dehydrogenase	294.727	267.195	0	0	0	0	246.154	326.175	0	0	0	0
	36	frmA, ADH5, adhC	K00121	S-(hydroxymethyl)glutathione dehydrogenase / alcohol dehydrogenase	0	0	0	0	0	0	0	0	0	0	0	0
	36	adhE	K04072	acetaldehyde dehydrogenase / alcohol dehydrogenase	0	0	0	0	0	0	0	0	0	0	0	0
Wood-Ljungdahl pathway	37	fdhA	K05299/COG3383	formate dehydrogenase (NADP+) alpha subunit	0	0	195.217	228.01	0	0	176.428	233.575	0	0	0	0
	38	fhs	K01938	formate--tetrahydrofolate ligase	184.092	166.974	163.411	190.785	0	0	29.0411	38.4472	0	0	195.281	175.122
	39	folD	K01491	methylenetetrahydrofolate dehydrogenase (NADP+)	342.194	310.05	524.973	612.009	122.586	161.023	246.964	327.433	239.156	244.719	227.786	204.361
	40	metF, MTHFR	K00297	methylenetetrahydrofolate reductase (NADPH)	319.474	296.262	0	0	0	0	202.408	182.12	0	0	0	0
	41	cooS, acsA	K00198	carbon-monoxide dehydrogenase catalytic subunit	0	0	0	0	0	0	50.8513	308.563	0	0	0	0
	42	acsB	K14138	acetyl-CoA synthase	0	0	0	0	0	0	22.0794	0	0	0	0	0
	42	cdhE, acsC	K00197	acetyl-CoA decarbonylase/synthase, CODH/ACS complex subunit gamma	0	0	0	0	0	0	156.472	207.245	0	0	0	0
	42	cdhD, acsD	K00194	acetyl-CoA decarbonylase/synthase, CODH/ACS complex subunit delta	0	0	0	0	0	0	60.1596	79.7558	0	0	0	0
	42	acsE	K15023	5-methyltetrahydrofolate corrinoid/iron sulfur protein methyltransferase	0	0	0	0	0	0	879.533	1180.51	0	0	0	0
	Anaerobic	cooS	K00198	carbon-monoxide dehydrogenase catalytic subunit	0	0	0	0	0	0	50.8513	308.563	0	0	0	0
		cooF	K00196	anaerobic carbon-monoxide dehydrogenase iron sulfur subunit	0	0	0	0	0	0	0	485.054	0	0	0	0
reductive glycine pathway	37	fdhA	K05299/COG3383	formate dehydrogenase (NADP+) alpha subunit	0	0	195.217	228.01	0	0	176.428	233.575	0	0	0	0
	38	fhs	K01938	formate--tetrahydrofolate ligase	184.092	166.974	163.411	190.785	0	0	29.0411	38.4472	0	0	195.281	175.122
	39	folD	K01491	methylenetetrahydrofolate dehydrogenase (NADP+)	342.194	310.05	524.973	612.009	122.586	161.023	246.964	327.433	239.156	244.719	227.786	204.361
	43	gcvH	K02437	glycine cleavage system H protein	941.516	1180.56	109.142	126.352	481.196	632.681	0	453.698	551.322	566.061	468.237	420.672
	43	gcvPA	K00282	glycine dehydrogenase subunit 1	137.454	124.649	248.752	290.328	263.309	345.92	0	0	308.425	315.517	424.435	380.662
	43	gcvPB	K00283	glycine dehydrogenase subunit 2	341.502	309.708	297.397	293.058	261.64	343.734	0	46.3929	289.784	296.436	213.182	191.188
	43	gcvT, AMT	K00605	aminomethyltransferase	255.351	209.985	335.331	391.194	277.091	364.003	0	146.932	308.286	314.005	293.185	262.984
	43	DLD, lpd, pdhD	K00382	dihydrolipoamide dehydrogenase	447.249	405.591	267.765	312.525	151.713	199.313	300.434	1211.97	288.524	295.151	416.519	373.559
	44	glyA, SHMT	K00600	glycine hydroxymethyltransferase	402.63	365.085	200.802	0	199.131	261.604	200.602	265.706	250.585	256.351	310.596	278.57
	45	ilvA, tdcB	K01754	threonine dehydratase	0	241.112	2668.43	549.115	687.091	573.491	0	0	291.575	298.328	590.715	529.937
CBB	46	rbcL, cbbL	K01601	ribulose-bisphosphate carboxylase large chain	0	0	0	0	0	0	85.3431	0	0	0	0	0
	46	rbcS, cbbS	K01602	ribulose-bisphosphate carboxylase small chain	0	0	0	0	0	0	0	0	0	0	0	0
	7	PGK, pgk	K00927	phosphoglycerate kinase	331.655	300.697	249.899	291.578	291.56	383.021	139.874	185.323	278.362	284.781	351.799	315.548
	6	GAPDH, gapA	K00134	glyceraldehyde 3-phosphate dehydrogenase (phosphorylating)	271.881	246.434	68.1328	79.4662	258.039	338.967	57.2279	75.8591	273.386	279.712	265.511	238.185
	6	gap2	K00150	glyceraldehyde-3-phosphate dehydrogenase (NAD(P))	0	0	0	0	0	0	0	0	0	0	0	0
	29	tktA, tktB	K00615	transketolase	367.236	333.149	222.18	259.42	250.079	297.267	97.6958	138.114	265.265	271.339	506.979	454.839
	25	rpiA	K01807	ribose 5-phosphate isomerase A	0	0	0	0	0	0	0	0	0	0	0	0
	25	rpiB	K01808	ribose 5-phosphate isomerase B	272.436	246.226	370.733	429.42	80.7344	105.993	0	0	525.723	539.015	305.511	274.243
	47	PRK, prkB	K00805/COG0572	phosphoribulokinase	0	0	0	0	0	0	0	0	0	0	0	0
rTCA	48	mdh	K00024	malate dehydrogenase	303.694	275.223	229.504	267.614	291.058	382.327	127.967	169.68	299.983	306.943	0	424.37
	49	fumA, fumB	K01676	fumarate hydratase, class I	0	0	0	0	0	0	0	0	0	0	0	0
	49	fumA	K01677	fumarate hydratase subunit alpha	245.444	239.821	0	0	0	0	223.395	296.352	0	0	569.835	514.176
	49	fumB	K01678	fumarate hydratase subunit beta	5598.73	1281.96	0	0	0	0	275.655	366.723	0	0	0	0
	49	fumC, FH	K01679	fumarate hydratase, class II	174.279	158.051	309.303	361.017	109.858	144.327	184.333	244.122	262.471	268.504	0	329.184
	49	fumD	K01675	fumarate hydratase D	0	0	0	0	0	0	0	0	0	0	0	0
	49	fumE	K01774	fumarate hydratase E	0	0	0	0	0	0	0	0	0	0	0	0
	50	sdhA, frdA	K00239	succinate dehydrogenase / fumarate reductase, flavoprotein subunit	483.391	438.464	256.642	299.646	609.741	801.083	523.667	693.278	234.055	239.418	234.722	560.497
	50	sdhB, frdB	K00240	succinate dehydrogenase / fumarate reductase, iron-sulfur subunit	117.808	106.668	130.709	152.287	117.349	154.131	0	0	270.956	277.273	0	503.227
	50	sdhC, frdC	K00241	succinate dehydrogenase / fumarate reductase, cytochrome b subunit	1616.93	1453.88	0	0	0	0	0	0	0	0	0	301.681
	50	sdhD, frdD	K00242	succinate dehydrogenase / fumarate reductase, membrane anchor subunit	419.736	380.001	0	0	0	0	348.394	464.863	0	0	0	564.144
	50	frdA	K00244	fumarate reductase flavoprotein subunit	0	0	0	0	0	0	0	0	0	0	0	0
	50	frdB	K00245	fumarate reductase iron-sulfur subunit	0	0	0	0	0	0	0	0	0	0	0	0
	50	frdC	K00246	fumarate reductase subunit C	0	0	0	0	0	0	0	0	0	0	0	0
	50	frdD	K00247	fumarate reductase subunit D	0	0	0	0	0	0	0	0	0	0	0	0
	50	tfrA	K18209	fumarate reductase (CoM/CoB) subunit A	0	0	0	0	0	0	0	0	256.584	261.14	0	0
	50	tfrB	K18210	fumarate reductase (CoM/CoB) subunit B	0	0	0	0	0	0	0	0	0	0	0	0
	50	frdE	K18560	NADH-dependent fumarate reductase subunit E	0	0	0	0	0	0	0	0	0	0	0	0
	51	sucD	K01902	succinyl-CoA synthetase alpha subunit	83.8478	75.9743	212.523	247.75	95.62	125.601	70.3743	93.3405	282.023	288.579	0	188.595
	51	sucC	K01903	succinyl-CoA synthetase beta subunit	604.233	547.77	316.644	369.402	296.952	390.095	0	0	246.184	251.869	0	234.277
	52	korA, oorA, oforA	K00174	2-oxoglutarate/2-oxoacid ferredoxin oxidoreductase subunit alpha	362.415	328.7	464.38	541.926	130.506	171.461	514.508	1381.2	238.375	243.834	764.087	685.266
	52	korB, oorB, oforB	K00175	2-oxoglutarate/2-oxoacid ferredoxin oxidoreductase subunit beta	568.653	474.005	771.409	899.015	554.302	728.105	685.543	977.481	246.516	252.246	832.034	746.58
	52	korD, oorD	K00176	2-oxoglutarate ferredoxin oxidoreductase subunit delta	0	0	0	0	0	0	0	0	0	0	0	0
	52	korC, oorC	K00177	2-oxoglutarate ferredoxin oxidoreductase subunit gamma	347.12	313.921	505.233	587.469	0	0	437.786	389.779	0	0	474.203	425.935
	53	IDH1, IDH2, icd	K00031	isocitrate dehydrogenase	413.739	375.147	64.7148	75.5165	351.853	462.233	216.638	286.988	247.668	253.373	0	0
	54	ACO, acnA	K01681	aconitate hydratase	651.833	591.43	462.279	539.857	292.554	384.373	75.595	475.328	0	266.117	336.788	301.977
	54	acnB	K01682	aconitate hydratase 2 / 2-methylisocitrate dehydratase	0	0	0	0	0	0	0	0	0	0	0	0
	55	ACLY	K01648	ATP citrate (pro-S)-lyase	0	0	0	0	0	0	0	0	0	0	0	0
	55	aclA	K15230	ATP-citrate lyase alpha-subunit	0	0	0	0	0	0	0	0	0	0	0	0
	55	aclB	K15231	ATP-citrate lyase beta-subunit	0	0	0	0	0	0	0	0	0	0	0	0
	55	ccl	K15234	citryl-CoA lyase	0	0	0	0	0	0	0	0	0	0	0	0
	56	porA	K00169	pyruvate ferredoxin oxidoreductase alpha subunit	598.931	543.032	376.467	447.628	953.531	1252.65	885.611	1173.25	693.397	709.379	0	0
	56	porB	K00170	pyruvate ferredoxin oxidoreductase beta subunit	679.942	616.201	569.893	664.712	2366.33	3108.46	3365.34	4386.39	561.843	574.863	0	0
	56	porC, porG	K00172	pyruvate ferredoxin oxidoreductase gamma subunit	308.976	279.539	0	0	236.28	310.274	0	0	270.441	276.679	0	0
	56	vorG, porG	K00189	2-oxoisovalerate/pyruvate ferredoxin oxidoreductase gamma subunit	0	0	0	0	0	0	0	0	0	0	0	0
	56	porD	K00171	pyruvate ferredoxin oxidoreductase delta subunit	461.775	302.678	509.406	0	1305.35	1721.98	457.171	605.696	995.671	1022.88	0	0
	56	por, nifJ	K03737	pyruvate-ferredoxin/flavodoxin oxidoreductase	0	0	209.1	244.268	0	0	63.0096	83.8062	0	0	252.755	226.617
	57	ppc	K01595	phosphoenolpyruvate carboxylase	370.232	335.923	0	0	0	0	0	0	0	0	0	0
	58	PC, pyc	K01958	pyruvate carboxylase	0	0	0	0	0	0	0	0	0	0	0	0
	58	pycA	K01959	pyruvate carboxylase subunit A	0	0	0	0	0	0	0	0	0	0	0	0
	58	pycB	K01960	pyruvate carboxylase subunit B	0	0	0	0	0	0	0	0	0	0	0	0
Nitrogen metabolism	59	gudB, rocG	K00260	glutamate dehydrogenase	0	0	0	0	0	0	0	0	0	0	0	0
	59	GDH2	K15371	glutamate dehydrogenase	0	0	0	0	0	0	0	0	0	0	0	0
	59	GLUD1_2, gdhA	K00261	glutamate dehydrogenase (NAD(P)+)	458.276	415.537	339.899	396.647	1236.74	4117.73	634.311	840.256	513.517	525.341	383.017	343.532
	59	gdhA	K00262	glutamate dehydrogenase (NADP+)	0	0	0	0	0	0	0	0	0	0	0	0
	60	gltB	K00265	glutamate synthase (NADPH) large chain	0	0	0	0	0	0	0	0	0	0	0	0
	60	gltD	K00266	glutamate synthase (NADPH) small chain	0	0	211.419	246.762	237.255	311.692	258.066	341.77	0	0	0	0
	60	GLT1	K00264	glutamate synthase (NADH)	0	0	0	0	0	0	0	0	0	0	0	0
	61	glnA, GLUL	K01915	glutamine synthetase	1052.36	1085.04	181.02	211.292	160.905	211.39	478.681	2492.81	546.482	562.645	0	297.805
	62	narB	K00367	ferredoxin-nitrate reductase	0	0	0	0	0	0	0	0	0	0	0	0
	62	NR	K10534	nitrate reductase (NAD(P)H)	0	0	0	0	0	0	0	0	0	0	0	0
	62	nasA	K00372	assimilatory nitrate reductase catalytic subunit	0	0	0	0	0	0	0	0	0	0	0	0
	62	nasB	K00360	assimilatory nitrate reductase electron transfer subunit	0	0	0	0	0	0	0	0	0	0	0	0
	62	narG, narZ, nxrA	K00370	nitrate reductase / nitrite oxidoreductase, alpha subunit	330.111	299.551	160.221	187.166	0	0	247.859	0	0	0	0	0
	62	narH, narY, nxrB	K00371	nitrate reductase / nitrite oxidoreductase, beta subunit	348.798	316.22	244.411	285.209	0	0	602.878	381.751	0	0	0	0
	62	narI, narV	K00374	nitrate reductase gamma subunit	0	0	0	0	0	0	0	0	0	0	0	0
	63	nirK	K00368	nitrite reductase (NO-forming)	108.699	262.098	579.033	311.951	0	0	0	0	266.082	272.239	0	0
	64	norB	K04561	nitric oxide reductase subunit B	0	0	0	0	0	0	0	0	0	0	0	0
	64	norC	K02305	nitric oxide reductase subunit C	0	0	0	0	0	0	0	0	0	0	0	0
	65	nosZ	K00376	nitrous-oxide reductase	475.051	430.943	133.272	155.619	201.188	264.326	222.41	609.655	0	0	318.121	253.992
	66	nirB	K00362	nitrite reductase (NADH) large subunit	0	0	0	0	0	0	0	0	0	0	0	0
	66	nirD	K00363	nitrite reductase (NADH) small subunit	0	0	0	0	0	0	0	0	316.546	325.527	1482.16	1332.72
	66	nrfA	K03385	nitrite reductase (cytochrome c-552)	0	0	0	0	0	0	0	0	0	0	236.637	212.24
	66	nrfH	K15876	cytochrome c nitrite reductase small subunit	0	0	0	0	0	0	0	0	0	0	444.144	398.749
	66	nirA	K00366	ferredoxin-nitrite reductase	905.398	821.306	0	0	0	0	0	0	0	0	0	0
Urea cycle	67	arcC	K00926	carbamate kinase	766.13	694.296	217.624	253.791	84.2377	110.654	126.248	1909.37	246.67	252.39	445.246	399.446
	68	OTC, argF, argI	K00611	ornithine carbamoyltransferase	0	0	134.489	156.82	174.635	229.396	0	0	0	272.825	381.882	342.609
	69	argG, ASS1	K01940	argininosuccinate synthase	156.592	141.984	91.7303	107.039	1940.9	2549.78	260.767	345.45	1219.1	1009.56	269.259	241.507
	70	argH, ASL	K01755	argininosuccinate lyase	252.927	229.382	87.1729	101.748	1244.86	1635.42	70.4172	93.2502	289.456	296.114	542.773	486.778
	70	argHA	K14681	argininosuccinate lyase / amino-acid N-acetyltransferase	0	0	0	0	0	0	0	0	0	0	0	0
	71	rocF, arg	K01476	arginase	240.773	218.181	0	0	0	0	0	0	0	0	0	0
Sulfur metabolism	72	sat, met3	K00958	sulfate adenylyltransferase	599.651	543.543	271.333	357.281	0	0	0	0	265.634	271.94	1251.15	274.184
	73	cysC	K00860	adenylylsulfate kinase	0	0	0	0	0	0	0	0	0	0	0	1954.98
	74	cysH	K00390	phosphoadenosine phosphosulfate reductase	473.349	428.801	0	0	0	0	0	0	0	0	0	0
	75	cysI	K00381	sulfite reductase (NADPH) hemoprotein beta-component	0	0	0	0	0	0	0	0	0	0	0	0
	75	sir	K00392	sulfite reductase (ferredoxin)	0	0	0	0	0	0	0	0	0	0	0	0
	76	sqr	K17218	sulfide:quinone oxidoreductase	2514.53	2484.19	202.386	236.124	757.339	994.895	147.692	128.84	290.654	550.151	0	393.136
	77	ttrA	K08357	tetrathionate reductase subunit A	0	0	0	0	0	0	0	0	0	0	0	0
	77	ttrB	K08358	tetrathionate reductase subunit B	0	0	0	0	0	0	0	0	0	0	0	0
	78	phsA, psrA	K08352	thiosulfate reductase / polysulfide reductase chain A	0	0	0	0	0	0	0	0	0	0	0	0
	79	TST, MPST, sseA	K01011	thiosulfate/3-mercaptopyruvate sulfurtransferase	0	230.207	161.189	188.022	166.883	219.204	314.212	834.902	296.716	303.624	637.404	571.846
	80	hydG	K17995	sulfhydrogenase subunit gamma	0	0	0	0	0	0	0	0	0	0	0	0
	80	hydB	K17996	sulfhydrogenase subunit beta (sulfur reductase)	0	0	0	0	0	0	0	0	0	0	0	0
	80	hydA	K17993	sulfhydrogenase subunit alpha	0	0	0	0	0	0	0	0	0	0	0	0
	80	hydD	K17994	sulfhydrogenase subunit delta	0	0	0	0	0	0	0	0	0	0	0	0
	81	cysE	K00640	serine O-acetyltransferase	0	0	0	0	0	0	0	0	0	0	0	0
	81	cysE	K23304	serine O-acetyltransferase	0	0	0	0	0	0	0	0	0	0	0	0
	82	cysK	K01738	cysteine synthase	0	0	0	0	250.923	329.621	0	0	0	0	0	0
Beta-oxidation	83	fadD	K01897/COG0318	long-chain acyl-CoA synthetase	473.053	479.229	695.047	811.518	607.501	798.144	1059.07	1298.65	1294.3	766.038	848.004	760.441
	84	ACADM, acd	K00249	Acyl-CoA dehydrogenase	284.777	962.114	0	0	0	0	0	0	0	0	0	0
	85	crt	K01715	Enoyl-CoA hydratase	0	0	0	0	0	0	0	0	205.294	0	0	0
	85	-	K15016	Enoyl-CoA hydratase / 3-hydroxyacyl-CoA dehydrogenase	0	0	0	0	0	0	0	0	0	0	0	0
	86	-	K15016	Enoyl-CoA hydratase / 3-hydroxyacyl-CoA dehydrogenase	0	0	0	0	0	0	0	0	0	0	0	0
	86	paaH, hbd, fadB, mmgB	K00074	3-hydroxybutyryl-CoA dehydrogenase	574.747	609.184	530.479	618.574	679.542	892.601	72.5481	96.2331	502.727	514.337	414.595	371.867
	87	atoB	K00626	Acetyl-CoA C-acetyltransferase	771.988	699.927	546.329	637.437	554.772	728.796	662.18	0	1150.02	704.752	918.959	217.886
	88	ACADS, bcd	K00248	Butyryl-CoA dehydrogenase	465.064	421.626	0	0	0	0	0	0	0	0	302.256	280.776
Stress response	89	arsA	K01551	arsenite/tail-anchored protein-transporting ATPase	0	0	424.324	494.911	0	0	168.939	223.93	0	0	0	0
	89	arsB	K03893	arsenical pump membrane protein	0	0	0	0	0	0	0	0	0	0	0	0
	90	acr3	K03325	arsenite transporter, ACR3 family	0	0	0	0	0	0	0	0	0	0	0	0
	91	PiT	K03306	inorganic phosphate transporter	0	0	528.193	615.981	343.809	451.632	0	0	247.825	253.562	1469.82	1420.7
	92	arsC	K03741	arsenate reductase(thioredoxin)	341.209	0	0	0	190.469	250.242	0	0	687.722	706.161	608.707	547.092
	92	arsC	K00537	arsenate reductase(glutaredoxin)	0	0	0	0	0	0	0	0	0	0	0	0
	92	arsR1	K03892	ArsR family transcriptional regulator, arsenate/arsenite/antimonite-responsive transcriptional repressor	1859.47	1672.49	756.851	0	0	0	0	0	523.722	537.763	531.868	477.957
	93	SOD1	K04565	superoxide dismutase, Cu-Zn family	0	0	0	0	0	0	0	0	0	0	0	0
	93	sod	K04564	superoxide dismutase, Fe-Mn family	292.883	265.025	136.92	351.84	324.339	425.931	0	0	0	350.61	321.744	288.883
	94	prxQ	K03564	peroxiredoxin Q/BCP	0	634.754	586.695	678.035	1754.33	2313.79	0	0	1225.8	1256.67	514.555	740.111
	95	trxR/trxB	K00384	thioredoxin reductase (NADPH)	621.369	563.096	116.879	136.281	354.125	465.168	0	4074.09	240.574	246.146	457.677	410.612
	95	trx	K03671	thioredoxin 1	1916.87	1723.53	1405.6	1625.77	466.893	613.869	0	0	493.599	507.376	895.362	803.444
		copB	K01533	Cu2+-exporting ATPase	0	0	435.606	170.368	494.009	257.753	62.3316	359.198	305.455	312.448	300.807	262.028
		CopA	K17686	P-type Cu+ transporter	10052.1	307.008	2951.85	911.603	212.632	279.37	128.465	251.558	211.678	229.37	802.485	560.283
		czcD	K16264	cobalt-zinc-cadmium efflux system protein	0	0	0	0	0	0	0	0	0	0	0	0
		groEL, HSPD1	K04077	chaperonin GroEL	1686.6	1589.4	1368.28	1597.34	2381.43	3128.69	4726.14	10510	593.262	606.872	1476.13	1033.46
		radA, sms	K04485	DNA repair protein RadA/Sms	47.495	43.0687	220.769	257.658	291.194	382.555	393.364	521.01	234.208	239.593	290.057	273.903
		dnaK, HSPA9	K04043	molecular chaperone Dna	407.494	369.645	153.486	179.217	783.228	1029.02	0	4627.04	335.858	343.548	0	518.426
		dnaJ	K03686	molecular chaperone DnaJ	2024.9	166.716	214.951	250.757	91.6986	120.461	248.761	329.638	252.661	258.493	330.016	289.732
		GRPE	K03687	molecular chaperone GrpE	0	0	0	0	123.885	162.676	0	0	321.687	329.278	0	404.33
Protein degradation	96	abgB	K12941	Aminobenzoyl-glutamate utilization protein B, metal-dependent carboxypeptidase family M20	0	0	0	0	0	0	0	0	0	0	0	0
		pepQ	K01271	Xaa-Pro dipeptidase, methionine aminopeptidase family M24	0	0	2399.73	0	0	0	150.855	199.905	315.699	322.983	303.413	0
		pepP	K01262	Xaa-Pro aminopeptidase, methionine aminopeptidase family M24	218.951	198.515	303.929	354.529	189.537	248.986	0	0	620.92	284.548	1155.86	1038.27
	97	ilvE	K00826	Branched-chain amino acid aminotransferase	0	133.415	340.097	396.579	497.036	652.894	188.527	249.967	461.634	472.347	888.531	817.401
		ilvB, ilvG, ilvI	K01652	Acetolactate synthase I/II/III large subunit	1502.24	1141.27	327.533	382.412	197.458	259.42	305.597	518.484	430.165	440.024	930.263	936.515
		hisC	K00817	Histidinol-phosphate/aromatic aminotransferase	2788.15	2527.52	224.803	262.228	213.23	280.11	0	0	207.916	536.81	359.917	322.844
		hisH	K02501	Imidazole glycerol-phosphate synthase subunit HisH, glutamine amidotransferase	143.943	130.258	247.677	288.245	369	484.588	0	0	337.707	345.641	374.205	316.199
		puuE	K00823	4-aminobutyrate aminotransferase	0	0	0	0	202.002	265.375	80.9319	107.2	0	0	312.442	280.225
	98	vorA	K00186	2-oxoisovalerate ferredoxin oxidoreductase, alpha subunit	0	0	0	0	0	0	0	0	0	0	0	0
		vorB	K00187	2-oxoisovalerate ferredoxin oxidoreductase, beta subunit	0	0	0	0	0	0	0	0	0	0	0	0
		iorA	K00179	Indolepyruvate ferredoxin oxidoreductase, alpha subunit	231.461	209.955	0	0	0	0	167.019	221.102	0	0	0	0
		iorB	K00180	Indolepyruvate ferredoxin oxidoreductase, beta subunit	534.995	484.702	0	0	0	0	74.0735	98.2632	0	0	0	0
		korA, oorA, oforA	K00174	2-oxoglutarate/2-oxoacid ferredoxin oxidoreductase subunit alpha	362.415	328.7	464.38	541.926	130.506	171.461	514.508	1381.2	238.375	243.834	764.087	685.266
		korB, oorB, oforB	K00175	2-oxoglutarate/2-oxoacid ferredoxin oxidoreductase subunit beta	568.653	474.005	771.409	899.015	554.302	728.105	685.543	977.481	246.516	252.246	832.034	746.58
		korD, oorD	K00176	2-oxoglutarate ferredoxin oxidoreductase subunit delta	0	0	0	0	0	0	0	0	0	0	0	0
		korC, oorC	K00177	2-oxoglutarate ferredoxin oxidoreductase subunit gamma	347.12	313.921	505.233	587.469	0	0	437.786	389.779	0	0	474.203	425.935
flagellar	the filament	fliC	K02406	flagellin	280.05	253.904	0	0	0	0	0	0	0	0	0	0
	the filament cap	fliD	K02407	flagellar hook-associated protein 2	354.788	380.001	0	0	0	0	0	0	0	0	0	0
	the hook	flgD	K02389	flagellar basal-body rod modification protein FlgD	805.151	728.454	0	0	0	0	0	0	0	0	0	0
		flgE	K02390	flagellar hook protein FlgE	160.567	145.584	0	0	0	0	0	0	0	0	0	0
	hook-filament junction	flgK	K02396	flagellar hook-associated protein 1 FlgK	182.776	165.749	0	0	0	0	0	0	0	0	0	0
		flgL	K02397	flagellar hook-associated protein 3 FlgL	84.6896	76.7357	0	0	0	0	0	0	0	0	0	0
	the rod	fliE	K02408	flagellar hook-basal body complex protein FliE	0	0	0	0	0	0	0	0	0	0	0	0
		flgB	K02387	flagellar basal-body rod protein FlgB	0	0	0	0	0	0	0	0	0	0	0	0
		flgC	K02388	flagellar basal-body rod protein FlgC	301.092	271.954	0	0	0	0	0	0	0	0	0	0
		flgF	K02391	flagellar basal-body rod protein FlgF	0	0	0	0	0	0	0	0	0	0	0	0
		flgG	K02392	flagellar basal-body rod protein FlgG	389.611	1088.25	0	0	0	0	0	0	0	0	0	0
	the MS ring	fliF	K02409	flagellar M-ring protein FliF	452.959	585.379	0	0	0	0	0	0	0	0	0	0
	the C ring	fliG	K02410	flagellar motor switch protein FliG	0	61.8574	0	0	0	0	0	0	0	0	0	0
		fliM	K02416	flagellar motor switch protein FliM	0	64.4613	0	0	0	0	0	0	0	0	0	0
		fliN	K02417	flagellar motor switch protein FliN/FliY	0	124.217	0	0	0	0	0	0	0	0	0	0
	the export apparatus	fliH	K02411	flagellar assembly protein FliH	0	0	0	0	0	0	0	0	0	0	0	0
		fliI	K02412	flagellum-specific ATP synthase	0	219.04	0	0	0	0	0	0	0	0	0	0
		fliP	K02419	flagellar biosynthetic protein FliP	0	98.4397	0	0	0	0	0	0	0	0	0	0
		fliQ	K02420	flagellar biosynthetic protein FliQ	0	0	0	0	0	0	0	0	0	0	0	0
		fliR	K02421	flagellar biosynthetic protein FliR	0	379.136	0	0	0	0	0	0	0	0	0	0
		flhA	K02400	flagellar biosynthesis protein FlhA	0	78.5902	0	0	0	0	0	0	0	0	0	0
		flhB	K02401	flagellar biosynthetic protein FlhB	0	58.9977	0	0	0	0	0	0	0	0	0	0
	the motor	motA	K02556	chemotaxis protein MotA	450.592	408.225	0	0	0	0	0	0	0	0	0	0
		motB	K02557	chemotaxis protein MotB	0	0	0	0	0	0	0	0	0	0	0	0
bacterial chemotaxis		mcp	K03406	methyl-accepting chemotaxis protein	145.349	339.232	0	0	0	0	0	0	0	0	0	0
		aer	K03776	aerotaxis receptor	0	0	0	0	0	0	0	0	0	0	0	0
		cheD	K03411	chemotaxis protein CheD	0	202.566	0	0	0	0	0	0	0	0	0	0
		cheR	K00575	chemotaxis protein methyltransferase CheR	0	341.13	0	0	0	0	0	0	0	0	0	0
		cheB	K03412	two-component system, chemotaxis family, protein-glutamate methylesterase/glutaminase	0	253.575	0	0	0	0	0	0	0	0	0	0
		cheA	K03407	two-component system, chemotaxis family, sensor kinase CheA	430.05	390.112	0	0	0	0	0	0	0	0	0	0
		cheW	K03408	purine-binding chemotaxis protein CheW	238.9	215.908	0	0	0	0	0	0	0	0	0	0
		cheC	K03410	chemotaxis protein CheC	0	0	0	0	0	0	0	0	0	0	0	0
		cheY	K03413	two-component system, chemotaxis family, chemotaxis protein CheY	496.973	448.615	0	0	0	0	0	0	0	0	0	0
ABC and other transporters	sulfate/thiosulfate transporters	sbp	K23163	sulfate/thiosulfate transport system substrate-binding protein	0	0	0	0	0	0	0	0	0	0	0	0
		cysW	K02047	sulfate transport system permease protein	0	0	0	0	0	0	0	0	0	0	0	0
		cysU	K02046	sulfate transport system permease protein	0	0	0	0	0	0	0	0	0	0	0	0
		cysA	K02045	sulfate transport system ATP-binding protein	0	0	0	0	0	0	0	0	0	0	0	0
	nitrate/nitrite transporters	nrtA, nasF, cynA	K15576	nitrate/nitrite transport system substrate-binding protein	0	0	0	0	0	0	0	0	0	0	0	0
		nrtB, nasE, cynB	K15577	nitrate/nitrite transport system permease protein	0	0	0	0	0	0	0	0	0	0	0	0
		nrtC, nasD	K15578	nitrate/nitrite transport system ATP-binding protein	0	0	0	0	0	0	0	0	0	0	0	0
		nrtD, cynD	K15579	nitrate/nitrite transport system ATP-binding protein	0	0	0	0	0	0	0	0	0	0	0	0
	iron(III) transporters	afuA, fbpA	K02012	iron(III) transport system substrate-binding protein	3260.67	2989.46	488.907	518.264	583.31	737.874	1946.26	464.922	1336.26	1485.83	2012.15	2562.19
		afuB, fbpB	K02011	iron(III) transport system permease protein	1305.92	2124.96	552.401	587.365	499.045	526.378	2004.46	5268.43	1371.28	1402.71	2636.4	2516.93
		afuC, fbpC	K02010	iron(III) transport system ATP-binding protein	1214.53	1605.48	569.731	1239.4	650.129	764.018	1065.67	2240.32	1328.1	1358.74	2230.09	2745.73
	thiamine transporters	thiB, tbpA	K02064	thiamine transport system substrate-binding protein	0	0	0	0	0	0	0	0	0	0	0	0
		thiP	K02063	thiamine transport system permease protein	0	0	0	0	0	0	0	0	0	0	0	0
		thiQ	K02062	thiamine transport system ATP-binding protein	0	0	0	0	0	0	0	0	0	0	234.337	211.285
	trehalose/maltose transporters	thuE, lpqY	K10236	trehalose/maltose transport system substrate-binding protein	0	0	0	0	0	0	0	0	0	0	0	0
		thuF, sugA	K10237	trehalose/maltose transport system permease protein	0	0	0	0	0	0	0	0	0	0	0	0
		thuG, sugB	K10238	trehalose/maltose transport system permease protein	0	0	0	0	0	0	0	0	0	0	0	0
		malK, mtlK, thuK	K10111	multiple sugar transport system ATP-binding protein	0	0	0	0	0	0	0	0	0	0	0	0
	glucose/mannose transporters	gtsA, glcE	K17315	glucose/mannose transport system substrate-binding protein	0	0	200.304	409.992	519.525	682.512	0	0	193.336	197.789	0	0
		gtsB, glcF	K17316	glucose/mannose transport system permease protein	0	0	511.213	913.571	288.836	379.409	0	0	252.757	258.632	0	0
		gtsC, glcG	K17317	glucose/mannose transport system permease protein	0	0	154.224	179.77	274.88	361.07	0	0	223.395	228.585	0	0
	ribose transporters	rbsB	K10439	ribose transport system substrate-binding protein	0	0	442.065	526.944	0	0	0	0	512.238	524.107	0	0
		rbsC	K10440	ribose transport system permease protein	0	0	787.734	918.619	0	0	0	0	729.07	968.542	0	0
		rbsD	K06726	D-ribose pyranase	0	0	0	0	0	0	0	0	579.82	595.197	0	0
		rbsA	K10441	ribose transport system ATP-binding protein	0	0	538.686	628.86	0	0	0	0	262.307	268.33	0	0
	D-xylose transporters	xylF	K10543	D-xylose transport system substrate-binding protein	0	0	0	0	0	0	0	0	0	0	0	0
		xylH	K10544	D-xylose transport system permease protein	0	0	0	0	0	0	0	0	0	0	0	0
		xylG	K10545	D-xylose transport system ATP-binding protein	0	0	0	0	0	0	0	0	0	0	0	0
	fructose transporter	frcA	K10554	fructose transport system ATP-binding protein	0	0	0	0	0	0	0	0	0	0	0	0
	rhamnose transporters	rhaS	K10559	rhamnose transport system substrate-binding protein	0	0	0	0	0	0	0	0	294.226	301.04	0	0
		rhaQ	K10561	rhamnose transport system permease protein	0	0	0	0	0	0	0	0	279.497	285.914	0	0
		rhaT	K10562	rhamnose transport system ATP-binding protein	0	0	0	0	0	0	0	0	0	0	0	0
	phosphate transporters	pstS	K02040	phosphate transport system substrate-binding protein	0	536.261	0	0	250.369	328.901	157.018	208.091	248.539	254.253	199.291	188.718
		pstC	K02037	phosphate transport system permease protein	141.647	128.382	0	0	363.428	440.673	123.482	296.656	218.27	262.679	227.48	199.041
		pstA	K02038	phosphate transport system permease protein	578.311	524.02	0	0	562.461	779.864	159.013	210.992	257.528	263.436	393.1	250.169
		pstB	K02036	phosphate transport system ATP-binding protein	828.774	750.818	0	0	174.186	320.31	77.3251	102.592	413.906	423.553	0	217.981
	general L-amino acid transporters	aapJ, bztA	K09969	general L-amino acid transport system substrate-binding protein	0	0	0	0	232.235	305.07	56.9964	162.564	315.491	322.792	0	0
		aapQ, bztB	K09970	general L-amino acid transport system permease protein	0	0	0	0	246.076	323.255	56.5391	74.9437	292.956	299.727	0	0
		aapM, bztC	K09971	general L-amino acid transport system permease protein	0	0	0	0	127.983	168.121	283.834	297.932	289.33	296.023	0	0
		aapP, bztD	K09972	general L-amino acid transport system ATP-binding protein	319.914	289.732	174.115	202.889	1445.63	1898.79	2573.24	4943.27	276.007	282.442	503.774	452.095
	L-cystine transport ers	fliY, tcyA	K02424	L-cystine transport system substrate-binding protein	0	0	0	0	0	0	0	0	0	0	0	0
		tcyB, yecS	K10009	L-cystine transport system permease protein	0	0	0	0	0	0	0	0	337.13	345.076	0	0
		tcyC, yecC	K10010	L-cystine transport system ATP-binding protein	0	0	0	0	0	0	0	0	0	0	0	0
	branched-chain amino acid transporters	livG	K01995	branched-chain amino acid transport system ATP-binding protein	5138.71	5732.24	3918.84	4231	925.756	1215.94	4439.47	8125.11	2656.63	2760.29	3262.84	3605.82
		livF	K01996	branched-chain amino acid transport system ATP-binding protein	2809.86	3785.96	4138.05	4029.6	641.91	888.607	2979.06	4577.98	3108.12	3094.94	2695.28	2906.91
		livH	K01997	branched-chain amino acid transport system permease protein	5315.43	9130.44	3467.16	3251.94	894.299	1174.72	1811.33	3220.53	3682.01	4039.44	10293	3554.92
		livM	K01998	branched-chain amino acid transport system permease protein	13475.5	10949.7	3909.72	3738.31	1240.55	1629.67	1893.06	6101.92	3132.85	3325.9	2090.18	2728.64
		livK	K01999	branched-chain amino acid transport system substrate-binding protein	6250.6	5129.76	3194.89	2973	632.966	831.531	1367.8	2423.62	2910.56	3193.44	2520.78	3001.55
	neutral amino acid transporters	natB	K11954	neutral amino acid transport system substrate-binding protein	0	0	0	0	0	0	0	0	0	0	0	0
		natC	K11955	neutral amino acid transport system permease protein	0	0	0	0	0	0	0	0	0	0	0	0
		natD	K11956	neutral amino acid transport system permease protein	0	0	0	0	0	0	0	0	0	0	0	0
		natA	K11957	neutral amino acid transport system ATP-binding protein	0	0	0	0	0	0	0	0	0	0	0	0
		natE	K11958	neutral amino acid transport system ATP-binding protein
	urea transporters	urtA	K11959	urea transport system substrate-binding protein	0	0	0	0	0	0	0	0	0	0	0	0
		urtB	K11960	urea transport system permease protein	0	0	0	0	0	0	0	0	0	0	0	0
		urtC	K11961	urea transport system permease protein	0	0	0	0	0	0	0	0	0	0	0	0
		urtD	K11962	urea transport system ATP-binding protein	0	0	0	0	0	0	0	0	0	0	0	0
		urtE	K11963	urea transport system ATP-binding protein	0	0	0	0	0	0	0	0	0	0	0	0
	Peptide and nickel transporters	oppA, mppA	K15580	oligopeptide transport system substrate-binding protein	0	0	0	0	0	0	0	0	409.165	420.972	0	0
		oppB	K15581	oligopeptide transport system permease protein	0	0	77.9193	90.8541	0	0	0	1849.93	291.693	298.464	689.245	790.46
		oppC	K15582	oligopeptide transport system permease protein	0	0	166.649	418.31	0	0	0	0	0	0	0	0
		oppD	K15583	oligopeptide transport system ATP-binding protein	0	0	503.547	587.365	974.76	1280.48	0	4627.15	269.168	275.391	515.865	462.776
		oppF	K10823	oligopeptide transport system ATP-binding protein	0	290.511	1172.91	1255.73	849.79	1116.31	1556.39	2062.93	230.824	236.162	0	385.983
	manganese/zinc/iron transporters	troA, mntA, znuA	K11707	manganese/zinc/iron transport system substrate-binding protein	0	0	0	0	0	0	0	0	0	0	248.335	222.794
		troC, mntC, znuB	K11708	manganese/zinc/iron transport system permease protein	0	0	0	0	0	0	0	0	0	0	279.6	250.849
		troD, mntD, znuB	K11709	manganese/zinc/iron transport system permease protein	0	0	0	0	0	0	0	0	0	0	305.628	0
		troB, mntB, znuC	K11710	manganese/zinc/iron transport system ATP- binding protein	205.483	186.112	0	0	0	0	0	0	279.43	285.949	485.602	435.77
oxidative phosphorylation	Complex I	nuoA	K00330	NADH-quinone oxidoreductase subunit A	0	0	420.769	485.605	408.761	537.429	0	0	462.774	475.275	159.004	142.872
		nuoB	K00331	NADH-quinone oxidoreductase subunit B	1124.34	1016.48	1414.47	10074.6	280.348	368.098	4054.37	5399.11	741.364	759.26	657.607	590.838
		nuoC	K00332	NADH-quinone oxidoreductase subunit C	307.358	278.035	189.502	219.19	771.441	1012.93	315.809	420.523	645.307	675.441	391.389	351.55
		nuoCD	K13378	NADH-quinone oxidoreductase subunit C/D	0	0	0	0	0	0	0	0	0	0	0	0
		nuoBCD	K13380	NADH-quinone oxidoreductase subunit B/C/D	0	0	0	0	0	0	0	0	0	0	0	0
		nuoD	K00333	NADH-quinone oxidoreductase subunit D	55.8246	50.613	638.668	745.194	91.6986	120.461	116.828	134.23	477.783	488.808	319.431	286.532
		nuoE	K00334	NADH-quinone oxidoreductase subunit E	511.991	462.834	784.869	908.655	0	0	411.293	548.42	269.493	275.92	619.782	556.965
		nuoF	K00335	NADH-quinone oxidoreductase subunit F	661.03	655.971	403.623	471.123	296.053	388.96	84.8501	112.328	0	232.736	346.397	310.689
		nuoG	K00336	NADH-quinone oxidoreductase subunit G	675.005	287.942	301.745	352.415	334.826	439.915	59.1899	382.76	207.861	256.185	234.734	210.477
		nuoH	K00337	NADH-quinone oxidoreductase subunit H	709.211	642.792	487.963	569.272	302.695	397.628	283.834	376.232	598.939	611.977	393.566	666.918
		nuoI	K00338	NADH-quinone oxidoreductase subunit I	2953.57	2668.22	1139.96	1322.22	1196.67	1572.15	8081.05	10776	658.809	874.733	875.145	786.527
		nuoJ	K00339	NADH-quinone oxidoreductase subunit J	0	197.275	276.46	320.431	850.544	1117.39	0	0	612.656	625.364	452.335	829.261
		nuoK	K00340	NADH-quinone oxidoreductase subunit K	0	662.838	888.523	1023.32	0	0	0	0	685.149	704.646	572.185	866.871
		nuoL	K00341	NADH-quinone oxidoreductase subunit L	730.677	280.487	378.948	442.474	473.053	621.505	443.153	619.902	236.637	242.048	0	159.305
		nuoLM	K15863	NADH-quinone oxidoreductase subunit L/M	0	0	0	0	0	0	0	0	0	0	0	0
		nuoM	K00342	NADH-quinone oxidoreductase subunit M	453.102	410.93	405.989	473.897	465.321	611.326	585.789	1918.82	441.413	501.798	0	284.053
		nuoN	K00343	NADH-quinone oxidoreductase subunit N	478.054	433.54	456.734	533.101	457.66	601.253	180.396	46.6251	434.213	442.577	510.561	450.899
		ndhC	K05574	NAD(P)H-quinone oxidoreductase subunit 3	0	0	252.284	292.31	373.399	490.597	4728.29	5753.6	427.462	439.257	0	513.352
		ndhK	K05582	NAD(P)H-quinone oxidoreductase subunit K	0	0	0	0	0	0	0	0	0	0	0	0
		ndhH	K05579	NAD(P)H-quinone oxidoreductase subunit H	120.415	109.163	0	0	0	0	0	0	0	0	0	0
		ndhJ	K05581	NAD(P)H-quinone oxidoreductase subunit J	0	0	0	0	0	0	0	0	0	0	0	0
		ndhA	K05572	NAD(P)H-quinone oxidoreductase subunit 1	0	0	0	0	0	0	0	0	0	0	0	0
		ndhI	K05580	NAD(P)H-quinone oxidoreductase subunit I	0	0	0	0	0	0	0	0	0	0	0	0
		ndhG	K05578	NAD(P)H-quinone oxidoreductase subunit 6	0	0	0	0	0	0	0	0	0	0	0	0
		ndhE	K05576	NAD(P)H-quinone oxidoreductase subunit 4L	835.145	754.865	0	0	908.816	1197.03	0	0	774.555	797.089	0	0
		ndhF	K05577	NAD(P)H-quinone oxidoreductase subunit 5	0	0	0	0	0	0	0	0	0	0	0	0
		ndhB	K05573	NAD(P)H-quinone oxidoreductase subunit 2	0	0	0	0	0	0	0	0	0	0	0	0
	Complex II	sdhA,frdA	K00239	succinate dehydrogenase / fumarate reductase, flavoprotein subunit	483.391	438.464	256.642	299.646	609.741	801.083	523.667	693.278	234.055	239.418	234.722	560.497
		sdhB,frdB	K00240	succinate dehydrogenase / fumarate reductase, iron-sulfur subunit	117.808	106.668	130.709	152.287	117.349	154.131	0	0	270.956	277.273	0	503.227
		sdhC,frdC	K00241	succinate dehydrogenase / fumarate reductase, cytochrome b subunit	1616.93	1453.88	0	0	0	0	0	0	0	0	0	301.681
		sdhD,frdD	K00242	succinate dehydrogenase / fumarate reductase, membrane anchor subunit	419.736	380.001	0	0	0	0	348.394	464.863	0	0	0	564.144
		frdA	K00244	fumarate reductase flavoprotein subunit	0	0	0	0	0	0	0	0	0	0	0	0
		frdB	K00245	fumarate reductase iron-sulfur subunit	0	0	0	0	0	0	0	0	0	0	0	0
		frdC	K00246	fumarate reductase subunit C	0	0	0	0	0	0	0	0	0	0	0	0
		frdD	K00247	fumarate reductase subunit D	0	0	0	0	0	0	0	0	0	0	0	0
	Complex III	UQCRFS1, RIP1, petA	K00411	ubiquinol-cytochrome c reductase iron-sulfur subunit	0	0	0	0	0	0	0	0	0	0	0	0
		MQCRA, qcrA, bfcA, petC	K03886	menaquinol-cytochrome c reductase iron-sulfur subunit	0	0	0	0	0	0	0	0	0	0	0	0
		qcrA	K03890	ubiquinol-cytochrome c reductase iron-sulfur subunit	0	0	0	0	0	0	0	0	0	0	0	0
		fbcH	K00410	ubiquinol-cytochrome c reductase cytochrome b/c1 subunit	0	0	0	0	0	0	0	0	0	0	0	0
		CYTB, petB	K00412	ubiquinol-cytochrome c reductase cytochrome b subunit	0	0	478.573	558.319	42.9144	56.376	706.682	936.331	186.232	190.524	404.462	362.79
		MQCRB, qcrB, bfcB, petB	K03887	menaquinol-cytochrome c reductase cytochrome b subunit	0	0	0	0	0	0	0	0	0	0	0	0
		qcrB	K03891	ubiquinol-cytochrome c reductase cytochrome b subunit	0	0	0	0	0	0	0	0	0	0	0	0
		fbcH	K00410	ubiquinol-cytochrome c reductase cytochrome b/c1 subunit	0	0	0	0	0	0	0	0	0	0	0	0
		CYC1, CYT1, petC	K00413	ubiquinol-cytochrome c reductase cytochrome c1 subunit	0	0	0	0	0	0	0	0	0	0	0	0
		MQCRC, qcrC, bfcC, petD	K03888	menaquinol-cytochrome c reductase cytochrome b/c subunit	0	0	0	0	0	0	0	0	0	0	0	0
		qcrC	K03889	ubiquinol-cytochrome c reductase cytochrome c subunit	0	0	0	0	0	0	0	0	0	0	0	0
	Complex IV	COX10, ctaB, cyoE	K02257	heme o synthase	229.661	287.724	254.555	297.204	188.869	248.138	114.746	151.908	248.65	254.347	161.287	158.383
		cyoC	K02299	cytochrome o ubiquinol oxidase subunit III	0	0	0	0	0	0	0	0	0	0	0	0
		coxC, ctaE	K02276	cytochrome c oxidase subunit III	389.441	1121.75	838.441	449.56	1065.66	1399.37	745.442	990.483	722.873	740.326	366.204	328.764
		coxA, ctaD	K02274	cytochrome c oxidase subunit I	491.1	769.042	488.794	398.434	736.876	968.111	818.33	1192.74	222.842	227.947	278.743	245.799
		coxAC	K15408	cytochrome c oxidase subunit I+III	0	0	0	0	0	0	0	0	0	0	0	0
		coxB, ctaC	K02275	cytochrome c oxidase subunit II	684.615	886.773	348.992	468.205	1068.33	1403.12	93.1742	123.708	395.719	404.939	0	303.878
		ccoN	K00404	cytochrome c oxidase cbb3-type subunit I	0	0	0	0	0	0	0	0	0	0	0	0
		ccoNO	K15862	cytochrome c oxidase cbb3-type subunit I/II	0	407.751	0	0	0	0	0	0	0	0	0	0
		ccoO	K00405	cytochrome c oxidase cbb3-type subunit II	0	238.571	0	0	0	0	0	0	0	0	0	0
		ccoP	K00406	cytochrome c oxidase cbb3-type subunit III	0	0	0	0	0	0	0	0	0	0	0	0
		cydA	K00425	cytochrome bd ubiquinol oxidase subunit I	0	0	137.158	160.081	0	0	0	0	0	0	0	0
		cydB	K00426	cytochrome bd ubiquinol oxidase subunit II	0	0	203.574	237.439	0	0	0	0	0	0	0	0
		COX15, ctaA	K02259	heme a synthase	0	0	0	0	0	0	0	0	0	0	0	0
		COX11, ctaG	K02258	cytochrome c oxidase assembly protein subunit 11	0	0	0	0	0	0	0	0	0	0	0	0
	Complex V	ATPF1A, atpA	K02111	F-type H+-transporting ATPase subunit alpha	0	0	0	0	0	0	0	0	0	0	0	0
		ATPF1B, atpD	K02112	F-type H+-transporting ATPase subunit beta	0	0	0	0	0	0	0	0	0	0	0	0
		ATPF1G, atpG	K02115	F-type H+-transporting ATPase subunit gamma	0	0	0	0	0	0	0	0	0	0	0	0
		ATPF0A, atpB	K02108	F-type H+-transporting ATPase subunit a	0	0	0	0	0	0	0	0	0	0	0	0
		ATPVA, ntpA, atpA	K02117	V/A-type H+/Na+-transporting ATPase subunit A	581.496	527.454	479.443	559.772	533.05	700.324	1476.66	3590.8	296.223	303.01	467.216	418.98
		ATPVB, ntpB, atpB	K02118	V/A-type H+/Na+-transporting ATPase subunit B	1182.49	1072.37	343.131	899.446	300.248	394.451	1704.78	2257.75	252.389	258.148	505.624	453.471
		ATPVC, ntpC, atpC	K02119	V/A-type H+/Na+-transporting ATPase subunit C	399.768	362.362	124.63	145.382	151.149	198.555	277.136	367.331	312.013	319.223	414.677	371.992
		ATPVD, ntpD, atpD	K02120	V/A-type H+/Na+-transporting ATPase subunit D	138.053	124.944	342.301	398.423	155.567	204.301	416.789	553.645	336.691	344.631	633.729	568.91
		ATPVE, ntpE, atpE	K02121	V/A-type H+/Na+-transporting ATPase subunit E	0	0	512.36	595.808	0	0	0	0	0	0	0	0
		ATPVF, ntpF, atpF	K02122	V/A-type H+/Na+-transporting ATPase subunit F	0	0	386.181	444.342	551.12	725.303	0	0	879.964	905.181	1225.37	1101.82
		ATPVI, ntpI, atpI	K02123	V/A-type H+/Na+-transporting ATPase subunit I	177.831	161.32	177.072	206.765	198.746	261.118	149.585	197.998	213.314	218.196	266.113	238.629
Mrp complex		mrpA	K05565	multicomponent Na+:H+ antiporter subunit A	420.311	381.314	123.713	144.479	233.87	307.27	0	0	0	0	421.166	377.65
		mrpB	K05566	multicomponent Na+:H+ antiporter subunit B	0	0	263.914	305.196	654.438	860.064	0	0	0	0	338.556	304.066
		mrpC	K05567	multicomponent Na+:H+ antiporter subunit C	1662.9	1492.84	148.107	170.786	861.601	1132.84	0	0	0	0	1274.42	1439.66
		mrpD	K05568	multicomponent Na+:H+ antiporter subunit D	344.995	363.869	206.683	241.256	314.655	413.382	0	0	0	0	613.396	564.253
		mrpE	K05569	multicomponent Na+:H+ antiporter subunit E	0	0	564.31	653.53	284.84	374.223	0	0	0	0	572.515	514.233
		mrpF	K05570	multicomponent Na+:H+ antiporter subunit F	0	0	2575.91	2975.66	2151.99	2846.17	0	0	0	0	564.729	509.153
		mrpG	K05571	multicomponent Na+:H+ antiporter subunit G	921.66	0	703.409	813.804	1084.62	1425.44	0	0	0	0	1426.29	1283.55
Hydrogenase	NiFe-Group 3b	hydA	K17993/COG3259	sulfhydrogenase subunit alpha	0	0	0	0	0	0	0	0	0	0	0	0
	NiFe-Group 3c	mvhA	K14126/COG3259	F420-non-reducing hydrogenase large subunit	0	0	154.254	180.058	0	0	196.979	260.823	0	0	0	0
	NiFe-Group 3d	hoxH	K00436	NAD-reducing hydrogenase large subunit	0	0	0	0	0	0	0	0	0	0	0	0
	NiFe-Group 1f/1g	hyaB/hybC	K06281	hydrogenase large subunit	0	0	0	0	0	0	0	0	0	0	0	0

## Sheet: Table S8
Table S8. Quantification of total bacterial 16S rRNA genes across buoyant density fractions.
	Refractive index	Buoyant density	Numbers of 16S rRNA gene copies	Copy/sum	Copy/peak	Ct
F6	1.4065	1.77723	2364.45	0.0015693	0.00364785	26.5578
F7	1.4056	1.76746	4344.23	0.00288329	0.00670224	25.5913
F8	1.4047	1.75768	4810.7	0.00319289	0.0074219	25.4293
F9	1.4039	1.74899	7510.23	0.00498458	0.0115867	24.7216
F10	1.403	1.73922	20940.4	0.0138983	0.0323067	23.0925
F11	1.4023	1.73162	218713	0.145161	0.337429	19.3651
F12	1.4015	1.72293	221621	0.147091	0.341914	19.3441
F13	1.4007	1.71424	648176	0.430198	1	17.6391
F14	1.3999	1.70555	270445	0.179496	0.41724	19.0278
F15	1.3992	1.69795	81951	0.0543913	0.126433	20.9247
F16	1.3985	1.69035	19529.3	0.0129617	0.0301296	23.2033
F17	1.3978	1.68275	6286.64	0.00417248	0.00969898	25.0042

## Sheet: Table S9
Table S9. ASVs in the heavy DNA fractions of the 13C treatment
ASV ID	JZ-2 heavy fraction-1	JZ-2 heavy fraction-2	JZ-2 heavy fraction-3	Taxonomy	Representative sequence
ASV1	96	121	132	d__Bacteria; p__GAL15; c__GAL15; o__GAL15; f__GAL15; g__GAL15; s__uncultured_bacterium	GACGTAGGGGGCGAGCGTTGCCCGGATTTACTGGGCGTAAAGCGGGTGCAGGCGGCCGGGTAAGTCCCGTGTGAAAGCCCACGGCTCAACCGTGGGACGTCGCGGGAAACTGCCCGGCTTGAGGGCAGCAGAGGGTGGTGGAATTCCCGGTGTAGCGGTGAAATGCGTAGAGATCGGGAGGAACGCCAGTGGCGAAGGCGGCCACCTGGGCTGTCCCTGACGCTCAGACCCGAAAGCTGGGGGAGCGAACGGG
ASV2	0	11	0	d__Bacteria; p__GAL15; c__GAL15; o__GAL15; f__GAL15; g__GAL15; s__uncultured_bacterium	GACGTAGGGGGCGAGCGTTGTCCGGATTTACTGGGCGTAAAGCGCGTGCAGGCGGTCGGGTAAGTCCCGTGTGAAAGCTTCCGGCTCAACCGGAAGAGGCCGCGGGAAACTGCCCGGCTTGAGGGCGGTAGAGGGTGGTGGAATTCCCGGTGTAGCGGTGAAATGCGTAGATATCGGGAGGAACGCCAGTGGCGAAGGCGGCCACCTGGGCCGTCCCTGACGCTGAGACGCGAAAGCTGGGGGAGCGAACGGG
ASV3	1278	1208	810	d__Bacteria; p__GAL15; c__GAL15; o__GAL15; f__GAL15; g__GAL15; s__uncultured_bacterium	GACGTAGGGGGCGAGCGTTGCCCGGATTTACTGGGCGTAAAGCGGGTGTAGGCGGCCGGGTAAGTCCCGTGTGAAAGCCCACGGCTCAACCGTGGGACGTCGCGGGAAACTGCTCGGCTTGAGGGCAGCAGAGGGTGGTGGAATTCCCGGTGTAGCGGTGAAATGCGTAGAGATCGGGAGGAACGCCAGTGGCGAAGGCGGCCACCTGGGCTGTCCCTGACGCTCAGACCCGAAAGCTGGGGGAGCGAACGGG
ASV4	3	0	0	d__Bacteria; p__GAL15; c__GAL15; o__GAL15; f__GAL15; g__GAL15; s__uncultured_bacterium	GACGTAGGGGGCGAGCGTTGTCCGGATTTACTGGGCGTAAAGCGCGTGCAGGCGGTCGGGTAAGTCCCGTGTGAAAGCTTCCGGCTCAACCGGAAGAGGCCGCGGGAAACTGCCCGGCTTGAGGGCGGTAGAGGGTGGTGGAATTCCCGGCGTAGCGGTGAAATGCGTAGATATCGGGAGGAACGCCAGTGGCGAAGGCGGCCACCTGGGCCGTCCCTGACGCTGAGACGCGAAAGCTGGGGGAGCGAACGGG
ASV5	14	8	11	d__Bacteria; p__GAL15; c__GAL15; o__GAL15; f__GAL15; g__GAL15; s__uncultured_bacterium	GACGTAGGGGGCGAGCGTTGTCCGGATTCACTGGGCGTAAAGCGCGTGTAGGCGGTTCGGCAAGTCCCGTGTGAAAGCCTCCGGCTCAACCGGAGAACGCCGCGGGATACTGCCGGGCTTGAGGGCGGTAGAGGGTGATGGAATTCCCGGTGTAGCGGTGAAATGCGTAGATATCGGGAGGAACGCCAGTGGCGAAGGCGGTCACCTGGGCCGTCCCTGACGCTGAGACGCGAAAGCTAGGGGAGCGAACGGG
ASV6	2	0	0	d__Archaea; p__Crenarchaeota; c__Nitrososphaeria; o__Nitrosocaldales; f__Nitrosocaldaceae; g__Candidatus_Nitrosocaldus; s__uncultured_archaeon	TACCAGCACCCCGAGTGGTCGGGACGATTATTGGGCCTAAAGCATCCGTAGCCGGCTCAGTAAGTCCTCCGTTAAATCCAACGGCTCAACCGTTGGGCTGCGGGGGATACTGCTGGGCTAGGGGGCGGGAGAGGCGAGGGGTATTCCCGGGGTAGGGGTAAAATCCACTGATCCCGGGAGGACCACCAGTGGCGAAGGCGCCTCGCTAGAACGCACCCGACGGTGAGGGATGAAAGCTGGGGGAGCGAACCGG
ASV7	2	0	0	d__Archaea; p__Crenarchaeota; c__Nitrososphaeria; o__Nitrososphaerales; f__Nitrososphaeraceae; g__Candidatus_Nitrososphaera	TACCAGCACCCCGAGTGGTCGGGACGATTATTGGGCCTAAAGCATCCGTAGCTTGTTCTGCAAGTCCTCCGTTAAATCCACCTGCTCAACAGATGGGCTGCGGAGGATACTACAGGGCTAGGAGGCGGGAGAGGCAAGCGGTACTCAGTGGGTAGGGGTAAAATCCTCTGATCCACCGAAGACCACCAGTGGCGAAGGCGGCTTGCCAGAACGCGCTCGACGGTGAGGGATGAAAGCTGGGGGAGCAAACCGG
ASV8	26	11	10	d__Bacteria	TACAGAGGGTGCAAGCGTTGTTCGGAATCATTGGGCGTAAAGAGCGCGTAGGCGGTCGGCTAAGTCCGGTGTGAAAGCCCGCAGCTTAACTGTGGAAGTGCATTGGATACTGGCCGGCTTGAGTGCGAGAGGGGAGAGTGGAATTCCTGGTGTAGCGGTGAAATGCGTAGATATCAGGAGGAACACCGGTGGCGAAGGCGGCTCTCTGGATCGTAACTGACGCTGAGGCGCGAAAGCGTGGGGAGCAAACAGG
ASV9	6	9	2	d__Bacteria	GACGGAGGAGGCGAGCGTTATCCGGATTCACTGGGCGTCAAGGGCGCGTAGGCGGTCCGGGCCGGTCCCGCCTGTAAGCCCCGGGCTCAACCCGGGGAGGCGGCGGGAGACCGCCGGACTCGGGGCTCGCAGAGGGGGGTGGAATTCCCGGTGGAGCGGTGAAATGCGTAGAGATCGGGAGGAACACCAGAGGCGAAGGCGGCCCCCTGGGCGACGCCCGACGCTGAGGCGCGAAAGCGTGGGGAGCAAAGCGG
ASV10	57	77	60	d__Bacteria; p__Acidobacteriota; c__Acidobacteriae	TACGTAGGCAGCAAGCGTTGTTCGGAGTTACTGGGCGTAAAGAGTATGTAGGCGGTTTGCTAAGTTCGGTGTGAAATCTCCTGGCTCAACTGGGAGGGTGCGCCGAAAACTGGCAGGCTGGAGTGCGGGAGAGGGAAGCGGAATTCCTGGTGTAGCGGTGAAATGCGTAGATATCAGGAGGAACACCGGTGGTGTAGACGGCTTCCTGGACCGTGACTGACGCTGAGATACGAAAGCGTGGGGAGCAAACAGG
ASV11	2	1	0	d__Bacteria; p__Acidobacteriota; c__Acidobacteriae; o__PAUC26f; f__PAUC26f; g__PAUC26f; s__uncultured_Chlorobi	TACGTAGGCAGCGAGCGTTGTTCGGAGTTACTGGGCGTAAAGGGTGTGTAGGCGGTGCTCTAAGTTCGGTGTGAAATCTCCCGGCTCAACTGGGAGGGTGCGCCGAATACTGGAGTGCTCGAGCGCGGGAGAGGAGAGCGGAATTCCTGGTGTAGCGGTGAAATGCGTAGATATCAGGAGGAACACCGGTGGTGAAGACGGCTCTCTGGACCGCTGCTGACGCTGATACACGAAAGCGTGGGGAGCAAACAGG
ASV12	3678	3466	3457	d__Bacteria; p__Acidobacteriota; c__Acidobacteriae; o__Subgroup_2; f__Subgroup_2; g__Subgroup_2; s__uncultured_bacterium	AACGTAGGGGGCCAGCGTTGCTCGGAATTACTGGGCGTAAAGGGTCCGTAGGCGGTGCAGCAAGTCCGGAGTGAAATCCTGGGGCTCAACCCCAGGGCTGCTCCGGAAACTGCTGCGCTCGAGTGCGGGAGAGGCGAGTGGAATTCCCGGTGTAGCGGTGAAATGCGTAGAGATCGGGAGGAACACCGGAGGCGAAGGCGGCTCGCTGGACCGTTACTGACGCTGAGGGACGAAAGCGTGGGGAGCAAACAGG
ASV13	0	0	11	d__Bacteria; p__Acidobacteriota; c__Blastocatellia; o__11-24; f__11-24; g__11-24; s__uncultured_Acidobacteriaceae	TACGTAGGTCCCGAGCGTTGCCCGGAATCACTGGGCGTAAAGCGCGGGTAGGCGGTTCGGTAAGTCGAACGTGAAATCCCTGGGCTCAACCCAGGAACGGCGTTCGAGACTGCCGGACTCGAGGGCGGTAGAGGGCGCTGGAATTCCCGGTGTAGCGGTGAAATGCATAGATATCGGGAGGAACACCGGTGGCGAAGGCGGGCGCCTGGGCCGCTCCTGACGCTGAGCCGCGAAAGCTGGGGGAGCAAACCGG
ASV14	6	0	0	d__Bacteria; p__Acidobacteriota; c__Vicinamibacteria; o__Vicinamibacterales; f__Vicinamibacteraceae; g__Luteitalea; s__uncultured_bacterium	TACGGGGGGGGCGAGCGTTGTTCGGAATTACTGGGCGTAAAGGGCGCGTAGGCGGCCGGCTCAGTCAGACGTGAAATCCCTCGGCTCAACCGGGGAACTGCGTCTGATACTGGCTGGCTCGAATCCGGGAGAGGGAAGTGGAATTCCAGGTGTAGCGGTGAAATGCGTAGATATCTGGAGGAACACCGGTGGCGAAGGCGGCTTCCTGGACCGGTATTGACGCTGAGGCGCGAAAGCCAGGGGAGCAAACGGG
ASV15	2	0	0	d__Bacteria; p__Actinobacteriota; c__Acidimicrobiia	TACGTAGGGGGCGAGCGTTGTCCGGATTCATTGGGCGTAAAGAGCTCGTAGGCGGCTTGGTAAGTCGAGTGTGAAACCCCCAGGCTCAACCTGGGGCCGCCACTCGATACTGCCATGGCTAGAGTCCGGTAGGGGCCTGTGGAATTCCTGGTGTAGCGGTGAAATGCGTAGAGATCAGGAGGAACACCGATGGCGAAGGCAGCCCCCTGGGCCGCGTCTGACGCTCAGGCACGAAAGCGTGGGGAGCAAACAGG
ASV16	1	0	0	d__Bacteria; p__Actinobacteriota; c__Acidimicrobiia; o__Microtrichales; f__uncultured; g__uncultured	CACGTAGGGGGCGAGCGTTGTCCGGATTTATTGGGCGTAAAGAGCTCGTAGGCGGCTCGGTAAGTCGACTGTGAAAGCTCCGGGCTCAACCCGGAGAGGCCAGTCGATACTGCCGTGGCTAGAGTCCGGTAGAGGAGCGTGGAATTCCTGGTGTAGCGGTGAAATGCGTAGAGATCGGGAGGAACACCGGAGGCGAAGGCGGCTCGCTGGACCGTTACTGACGCTGAGGGACGAAAGCGTGGGGAGCAAACAGG
ASV17	292	507	632	d__Bacteria; p__Actinobacteriota; c__Acidimicrobiia; o__uncultured; f__uncultured; g__uncultured; s__uncultured_bacterium	TACGTAGGGGGCGAGCGTTGTCCGGATTCATTGGGCGTAAAGAGCTCGTAGGCGGCTTGGTAAGTCGGGTGTGAAACCCCCAGGCTCAACCTGGGGCCGCCACTCGATACTGCCATGGCTAGAGTCCGGTAGGGGCCTGTGGAATTCCTGGTGTAGCGGTGAAATGCGCAGATATCAGGAGGAACACCAGTGGCGAAGGCGGCAGGCTGGGCCGGTACTGACGCTGAGGAGCGAAAGCGTGGGGAGCAAACAGG
ASV18	2	0	0	d__Bacteria; p__Actinobacteriota; c__Actinobacteria; o__Corynebacteriales; f__Corynebacteriaceae; g__Corynebacterium	TACGTAGGGTGCGAGCGTTGTCCGGAATTACTGGGCGTAAAGAGCTCGTAGGTGGTTTGTCGCGTCGTTTGTGTAAGCCCGCAGCTTAACTGCGGGACTGCAGGCGATACGGGCATAACTTGAGTGCTGTAGGGGAGACTGGAATTCCTGGTGTAGCGGTGGAATGCGCAGATATCAGGAGGAACACCGATGGCGAAGGCAGGTCTCTGGGCAGTAACTGACGCTGAGGAGCGAAAGCATGGGTAGCGAACAGG
ASV19	2	0	16	d__Bacteria; p__Actinobacteriota; c__Actinobacteria; o__Corynebacteriales; f__Corynebacteriaceae; g__Corynebacterium	TACGTAGGGTGCGAGCGTTGTCCGGAATTACTGGGCGTAAAGGGCTCGTAGGTGGTTTGTCGCGTCGTCTGTGAAATTCCGGGGCTTAACTCCGGGCGTGCAGGCGATACGGGCATAACTTGAGTACTGTAGGGGTAACTGGAATTCCTGGTGTAGCGGTGAAATGCGCAGATATCAGGAGGAACACCGATGGCGAAGGCAGGTTACTGGGCAGTTACTGACGCTGAGGAGCGAAAGCATGGGTAGCGAACAGG
ASV20	0	0	4	d__Bacteria; p__Actinobacteriota; c__Actinobacteria; o__Corynebacteriales; f__Corynebacteriaceae; g__Lawsonella; s__uncultured_bacterium	TACGTAGGGTGCGAGCGTTGTCCGGAATTACTGGGCGTAAAGAGCTCGTAGGCGGTTTGTCACGTCGTCTGTGAAATCCTAGGGCTTAACCCTGGACGTGCAGGCGATACGGGGTGACTTGAGTACTACAGGGGAGACTGGAATTTCTGGTGTAGCGGTGGAATGCACAGATATCAGGAAGAACACCGATGGCGAAGGCAGGTCTCTGGGTAGTAACTGACGCTGAGGAGCGAAAGCATGGGTAGCGAACAGG
ASV21	60	44	62	d__Bacteria; p__Actinobacteriota; c__Actinobacteria; o__Corynebacteriales; f__Nocardiaceae; g__Rhodococcus	TACGTAGGGTGCAAGCGTTGTCCGGAATTACTGGGCGTAAAGAGTTCGTAGGCGGTTTGTCGCGTCGTTTGTGAAAACCAGCAGCTCAACTGCTGGCTTGCAGGCGATACGGGCAGACTTGAGTACTGCAGGGGAGACTGGAATTCCTGGTGTAGCGGTGAAATGCGCAGATATCAGGAGGAACACCGGTGGCGAAGGCGGGTCTCTGGGCAGTAACTGACGCTGAGGAACGAAAGCGTGGGTAGCGAACAGG
ASV22	0	3	0	d__Bacteria; p__Actinobacteriota; c__Actinobacteria; o__Micrococcales; f__Micrococcaceae	TACGTAGGGTGCAAGCGTTATCCGGAATTATTGGGCGTAAAGAGCTCGTAGGCGGTTTGTCGCGTCTGTCGTGAAAGTCCGGGGCTCAACTCCGGATCTGCGGTGGGTACGGGCAGACTAGAGTGATGTAGGGGAGACTGGAATTCCTGGTGTAGCGGTGGAATGCGCAGATATCAGGAGGAACACCGATGGCGAAGGCAGGTCTCTGGGCATTAACTGACGCTGAGGAGCGAAAGCATGGGGAGCGAACAGG
ASV23	1	0	0	d__Bacteria; p__Actinobacteriota; c__Actinobacteria; o__Micrococcales; f__Micrococcaceae	TACGTAGGGCGCAAGCGTTATCCGGAATTATTGGGCGTAAAGAGCTCGTAGGCGGTTTGTCGCGTATGCCGTGAAAGTCCGGGGCTCAACTCCGGATCTGCCGTGGGTACGGGCAGACTAGAGTGATGTAGGGGAGACTGGAATTCCTGGTGTAGCGGTGAAATGCGCAGATATCAGGAGGAACACCGATGGCGAAGGCAGGTCTCTGGGCATTAACTGACGCTGAGGAGCGAAAGCATGGGGAGCGAACAGG
ASV24	0	0	5	d__Bacteria; p__Actinobacteriota; c__Actinobacteria; o__Micrococcales; f__Micrococcaceae; g__Kocuria	TACGTAGGGCGCAAGCGTTGTCCGGAATTATTGGGCGTAAAGAGCTCGTAGGCGGTTTGTCGCGTCTGCTGTGAAAGCCCGGGGCTTAACCCCGGGTGTGCAGTGGGTACGGGCAGACTAGAGTGCAGTAGGGGAGACTGGAATTCCTGGTGTAGCGGTGGAATGCGCAGATATCAGGAGGAACACCGATGGCGAAGGCAGGTCTCTGGGCTGTTACTGACGCTGAGGAGCGAAAGCATGGGGAGCGAACAGG
ASV25	2	0	0	d__Bacteria; p__Actinobacteriota; c__Actinobacteria; o__Micromonosporales; f__Micromonosporaceae	GACGTAGGGCGCGAGCGTTGTCCGGATTTATTGGGCGTAAAGAGCTCGTAGGCGGCTTGTCGCGTCGACTGTGAAAACCCGCGGCTCAACTGCGGGCCTGCAGCCGATACGGGCAGGCTAGAGTTCGGTAGGGGAGACTGGAATTCCTGGTGTAGCGGTGAAATGCGCAGATATCAGGAGGAACACCGGTGGCGAAGGCGGGTCTCTGGGCCGATACTGACGCTGAGGAGCGAAAGCGTGGGGAGCGAACAGG
ASV26	24	22	26	d__Bacteria; p__Actinobacteriota; c__MB-A2-108; o__MB-A2-108; f__MB-A2-108; g__MB-A2-108; s__uncultured_bacterium	CACGTAGGGAGCGAGCGTTGTCCGGATTCACTGGGCGTAAAGCGCGCGTAGGCGGCCGCGCAAGTCGGATGTGAAATCCCGGGGCTCAACCCCGCGAACCGCATCCGATACTGCGCGGCTCGAGGCAGGTAGGGGGAGGTGGAATTCCCGGTGTAGCGGTGAAATGCGCAGATATCGGGAGGAACACCGGTGGCGAAGGCGGCCTCCTGGGCCTGTCCTGACGCTGAGGCGCGAAAGCTAGGGGAGCGAACAGG
ASV27	3	5	10	d__Bacteria; p__Actinobacteriota; c__Rubrobacteria; o__Rubrobacterales; f__Rubrobacteriaceae; g__Rubrobacter; s__Rubrobacter_taiwanensis	TACGTAGGGGGCGAGCGTTGTCCGGAATCATTGGGCGTAAAGAGCGCGTAGGCGGCCTGGTAAGTCTGCTGTGAAATCTCGGGGCTCAACCCCGAGCGTGCAGTGGATACTGCCAGGCTAGAGGGTGGTAGAGGAGAGTGGAATTCCCGGTGTAGCGGTGAAATGCGCAGATATCGGGAGGAACACCAGCGGCGAAGGCGGCTCTCTGGGCCACTCCTGACGCTGAGGCGCGAAAGCTAGGGGAGCGAACAGG
ASV28	6	11	8	d__Bacteria; p__Actinobacteriota; c__Thermoleophilia; o__Gaiellales; f__Gaiellaceae; g__Gaiella; s__uncultured_bacterium	TACGTAGGGGGCGAGCGTTGTCCGGATTTACTGGGCGTAAAGAGCGTGTAGGCGGCCATGCAGGTCTGTTGTGAAAACTGGAGGCTCAACTTCCAGACGTCGACGGAAACCGCATGGCTAGAGTCCGGAAGAGGAGAGTGGAATTCCTGGTGTAGCGGTGAAATGCGCAGATATCAGGAAGAACACCGATGGCGAAGGCAGCTCTCTGGGACGGTACTGACGCTGAGACGCGAAAGCGTGGGGAGCGAACAGG
ASV29	0	15	0	d__Bacteria; p__Actinobacteriota; c__Thermoleophilia; o__Gaiellales; f__uncultured; g__uncultured; s__uncultured_bacterium	TACGTAGGGGGCCAGCGTTGTCCGGATTCATTGGGCGTAAAGCGCGTGTAGGCGGCCGGATAGGTCCGATGTGAAACCTGGAGGCTCAACCTCCAGCCGTCATTGGAAACCATTCGGCTAGAGTCCGGAAGAGGAGAGTGGAATTCCTGGTGTAGCGGTGAAATGCGCAGATATCAGGAAGAACACCCATGGCGAAGGCAGCTCTCTGGGACGGTACTGACGCTGAGACGCGAAAGCGTGGGGAGCGAACAGG
ASV30	2	0	0	d__Bacteria; p__Actinobacteriota; c__Thermoleophilia; o__Thermophilales; f__Thermoleophilaceae; g__Thermoleophilum; s__Thermoleophilum_album	TACGTAGGGGGCGAGCGTTGCCCGGAATTATTGGGCGTAAAGCGCGCGTAGGCGGCCCGGTAAGTCCGCTGTGAAAGCCCGGGGCTCAACCCCGGGAGGCCGGTGGATACTGCCGGGCTGGAGTCCGGAAGAGGCGGGTGGAATTCCCGGTGTAGCGGTGAAATGCGCAGATATCGGGAGGAACACCGATGGCGAAGGCAGCCCGCTGGGACGGTACTGACGCTGAGGCGCGAAAGCGTGGGGAGCGAACAGG
ASV31	0	6	0	d__Bacteria; p__Actinobacteriota; c__Thermoleophilia; o__Thermophilales; f__Thermoleophilaceae; g__Thermoleophilum; s__Thermoleophilum_album	TACGTAGGGGGCTAGCGTTGCCCGGAATTATTGGGCGTAAAGCGCGCGTAGGCGGCCCGGTAAGTCCGCTGTGAAAGCCCGGGGCTCAACCCCGGGAGGCCGGTGGATACTGCCGGGCTAGAGTCCGGAAGAGGCGGGTGGAATTCCCGGTGTAGCGGTGAAATGCGCAGATATCGGGAGGAACACCAATGGCGAAGGCAGCCCGCTGGGACGGTACTGACGCTGAGGCGCGAAAGCGTGGGGAGCGAACAGG
ASV32	12	20	13	d__Bacteria; p__Actinobacteriota; c__Thermoleophilia; o__uncultured; f__uncultured; g__uncultured; s__uncultured_bacterium	TACGTAGGGGGCTAGCGTTGTCCGGAATTATTGGGCGTAAAGCGCGCGTAGGCGGCCAGAAAAGTCCGGTGTGAAAGCCCGAGGCTCAACCTCGGGAGGCCGCCGGAAACTCTCTGGCTAGAGTCCGGGAGAGGCGAGTGGAATTCCTGGTGTAGCGGTGAAATGCGCAGATATCAGGAGGAACACCGATGGCGAAGGCAGCTCGCTGGAACGGTACTGACGCTGAGGCGCGAAAGCGTGGGGAGCGAACAGG
ASV33	89	104	130	d__Bacteria; p__Armatimonadota; c__Fimbriimonadia; o__Fimbriimonadales; f__Fimbriimonadales; g__Fimbriimonadales; s__uncultured_bacterium	GACGTAGGGGGCGAGCGTTGTCCGGATTCACTGGGCGTAAAGAGCGCGTAGGCGGCCTGTTAAGTCAGGAGTGAAATCTCCAGGGCTCAACCCGGAAACTGCTTCTGATACTGGCAGGCTCGAGGGTCAGAGAGGTGATTGGAATTCCCGGTGTAGCGGTGACATGCATTGATATCGGGAGGAACACCCGTGGCGAAGGCGGATCACTGGCTGATACCTGACGCTGAGGCGCGAAAGCGTGGGGAGCGAACAGA
ASV34	3	0	0	d__Bacteria; p__Bacteroidota; c__Bacteroidia; o__Bacteroidales; f__SB-5; g__SB-5; s__uncultured_bacterium	TACGGAGGTTGCAAGCGTTATCCGGATTCATTGGGTTTAAAGGGTGCGTAGGCGGGACGGTAAGTCAGTGGTGAAGGCCTGCAGCTTAACTGTAGAATTGCCATTGATACTGCTGTTCTTGAGTGCAGTTGAGGTGGGCGGAATGTGTAGTGTAGCGGTGAAATGCTTAGATATTACACAGAACACCGATTGCGAAGGCAGCTCACTAAACTGTTACTGACGCTGAGGCACGAAAGCGTGGGGAGCAAACAGG
ASV35	0	3	0	d__Bacteria; p__Bacteroidota; c__Bacteroidia; o__Cytophagales; f__Microscillaceae; g__uncultured; s__Algoriphagus_sp.	TACGTAGGGTGCAAGCGTTGTCCGGATTTATTGGGTTTAAAGGGTGCGTAGGCGGGAGGGTAAGTCAGTCTTTAAAGCCAGCCGCTTAACGGTTTGGATAGGGATTGATACTGCCTTTCTTGAGAGGGCTCGGGGCCGGCGGAATTTGTGGTGTAGCGGTGAAATGCATAGATACCACAAGGAACACCGATCGCGTAGGCAGCCGGCCAGGGCCTCTTCTGACGCTGAGGCACGAAAGTGCGGGGAGCAAACAGG
ASV36	0	0	11	d__Bacteria; p__Bacteroidota; c__Bacteroidia; o__Flavobacteriales; f__Weeksellaceae; g__Chryseobacterium	TACGGAGGGTGCAAGCGTTATCCGGATTTATTGGGTTTAAAGGGTCCGTAGGCGGATCTGTAAGTCAGTGGTGAAATCTCACAGCTTAACTGTGAAACTGCCATTGATACTGCAGGTCTTGAGTAAATTTGAAGTGGCTGGAATAAGTAGTGTAGCGGTGAAATGCATAGATATTACTTAGAACACCAATTGCGAAGGCAGGTCACTAAGATTTAACTGACGCTGATGGACGAAAGCGTGGGGAGCGAACAGG
ASV37	0	5	0	d__Bacteria; p__Bacteroidota; c__Bacteroidia; o__Flavobacteriales; f__Weeksellaceae; g__Chryseobacterium	TACGGAGGGTGCAAGCGTTATCCGGATTTATTGGGTTTAAAGGGTCCGCAGGCGGGCCGATAAGTCAGTGGTGAAATCTCATAGCTTAACTATGAAACTGCCATTGATACTGTCGGTCTTGAGTAAATTAGAGGTAGCTGGAATAAGTAGTGTAGCGGTGAAATGCATAGATATTACTTAGAACACCAATTGCGAAGGCAGGTTACCATGATTTAACTGACGCTGAGGGACGAAAGCGTGGGGAGCGAACAGG
ASV38	2	0	2	d__Bacteria; p__Bacteroidota; c__Bacteroidia; o__Sphingobacteriales; f__env.OPS_17; g__env.OPS_17; s__uncultured_bacterium	GACGAAGGATGCGAGCGTTATCCGGATTCACTGGGTTTAAAGGGTGCGTAGGCGGCTTGCCAAGTTTCAGGTTAAAGACTGGTGCTTAACATCGGGGCTGCCTGAAAAACTGGCGAGCTTGAGATAGTCAGACGTTGCTGGAATATGGCAAGTAGAGGTGAAATTCATAGATATGCCATAGAACACCGAAAGCGAAGGCAGGCGGCGATGACTAATCTGACGCTGAGGCACGAAAGCGTGGGGATCAAACAGG
ASV39	0	5	0	d__Bacteria; p__Bacteroidota; c__Bacteroidia; o__Sphingobacteriales; f__env.OPS_17; g__env.OPS_17; s__uncultured_bacterium	GACGAAGGATGCGAGCGTTATCCGGATTCACTGGGTTTAAAGGGTGCGTAGGCGGCTTGCCAAGTTTCAGGTTAAAGACTGGTGCTTAACATCGGGGCTGCCTGAAAAACTGGCGAGCTTGAGATAGTCAGACGTTGCTGGAATATGGCAAGTAGAGGTGAAATTCATAGATATGCCATAGAACACCGAAAGCGAAGGCAGGCGGCGATGACTATTCTGACGCTGAGGCACGAAAGCGTGGGGATCAAACAGG
ASV40	99	104	361	d__Bacteria; p__Bacteroidota; c__Bacteroidia; o__Sphingobacteriales; f__Sphingobacteriaceae; g__Sphingobacterium	TACGGAGGATCCAAGCGTTATCCGGATTTATTGGGTTTAAAGGGTGCGTAGGCGGTCCTATAAGTCAGTGGTGAAAGACGGCAGCTTAACTGTCGCAGTGCCTTTGATACTGTAGGACTTGAATCTATTTGAAGTGGGCGGAATAAGACAAGTAGCGGTGAAATGCATAGATATGTCTTAGAACTCCGATTGCGAAGGCAGCTCACTAAGTTAGTATTGACGCTGATGCACGAAAGCGTGGGGATCAAACAGG
ASV41	5	25	4	d__Bacteria; p__Bacteroidota; c__Kapabacteria; o__Kapabacteriales; f__Kapabacteriales; g__Kapabacteriales	TACGTAGGACCCAAGCGTTATCCGGATTCACTGGGTGTAAAGGGTGTGTAGGCGGGCGTGCGCGTCCGGGGTGAAAGGTTCCGGCTCAACCGGAAACATGCCTTGGATACGGCACGTCTTGGGTGCGGGAGAGGACGGTGGAATTCCTGGTGTAGCGGTGAAATGCGTAGATATCAGGAGGAACACCAGTGGCGAAGGCGGCCGTCTGGCCCGCAACCGACGCTGAAACACGAAAGCGTGGGGATCAAACAGG
ASV42	0	0	2	d__Bacteria; p__Bacteroidota; c__Rhodothermia; o__Rhodothermales; f__Rhodothermaceae; g__Rhodothermus; s__uncultured_Rhodothermus	TACGGAGGGCGCAAGCGTTGCCCGGAATCACTGGGTGTAAAGGGTGCGTAGGCGGGGCTGAAAGTCGGGGGTGAAATCCTTCGGCTCAACCGAAGAATTGCCCCTGATACTGCAGCTCTTGAGTCCCGGAGAGGCCGCTGGAATTCGTGGTGTAGCGGTGAAATGCGTAGATATGTGGAGGAACACCGATGGCGAAGGCAGCCCCCTGGGGCATGACTGACGCTCAGGTACGAAAGCGTGGGGAGCAAACAGG
ASV43	61	59	103	d__Bacteria; p__Bacteroidota; c__Rhodothermia; o__Rhodothermales; f__Rhodothermaceae; g__Rhodothermus; s__uncultured_Rhodothermus	TACGGAGGGCGCAAGCGTTGCCCGGAATCACTGGGTGTAAAGGGTGCGTAGGCGGGGCTGTAAGTCAGGGGTGAAATCCTTCGGCTCAACCGAAGAATTGCCCCTGATACTGCAGCTCTTGAGTCCCGGAGAGGCCGCTGGAATTCGTGGTGTAGCGGTGAAATGCGTAGATATCACGAGGAACACCAGAGGCGAAGGCGGGCGGCTAGACGGGTACTGACGCTGAGGCACGAAAGCGTGGGGAGCAAACAGG
ASV44	3	0	0	d__Bacteria; p__Chloroflexi	GACGGAGGGGGCGAGCGTTATCCGGATTTACTGGGCGTAAAGGGCGCGTAGGTGGCCTGCTAAGTTGGGCGTGAAAGCCCGCGACTCAATCGTGGGTAGTCGCTCGAGACTGGCAGGCTAGAGGACGGTAGAGGCAGGTGGAATTCCCGGTGGAGCGGTGAAATGCGTAGAGATCGGGAGGAACACCGGTGGCGAAGGCGGCCTGCTGGGCCGGTCCTGACGCTGAGGCGCGAAAGCGTGGGGAGCGAACCGG
ASV45	12	0	25	d__Bacteria; p__Chloroflexi	TACGTAGGTGGCAAGCGTTGTCCGGATTTACTGGGCGTAAAGCGCGCGCAGGCGGCCGGTTAAGTCTGATGTGAAATCTCCCGGCTCAACTGGGAGGGGTCATCGGATACTGGCCGGCTTGAGGGGGGCAGAGGAAGGTGGAATTCCCGGTGTAGTGGTGAAATGCGTAGATATCGGGAGGAACACCAGTGGCGAAGGCGGCCTTCTGGGCCCTTCCTGACGCTGAGGCGCGAAAGCGTGGGGAGCGAACCGG
ASV46	0	0	1	d__Bacteria; p__Chloroflexi; c__Anaerolineae; o__Ardenticatenales; f__Ardenticatenaceae; g__uncultured; s__uncultured_bacterium	CACGTAGGTGGCGAGCGTTATCCGGATTTACTGGGCGTAAAGGGTCCGTAGGTGGTCTGGAGGGTTTGCTGTGAAAGCGCCCGGCTCAACCGGGCGAGGCCAGTGGAAACCGCCGGGCTGGAGTCGCGCAGAGGGCACTGGAATTCCCGGTGTAGTGGTGGAATGCGTAGAGATCGGGAGGAACACCAGAGGCGAAGGCGGGTGCCTGGGCGACGACTGACACTGAGGGACGAAAGCGTGGGGAGCGAACAGG
ASV47	5	0	0	d__Bacteria; p__Chloroflexi; c__Anaerolineae; o__Ardenticatenales; f__Ardenticatenaceae; g__uncultured; s__uncultured_bacterium	CACGTAGGTGGCGAGCGTTATCCGGATTTACTGGGCGTAAAGGGTCCGTAGGTGGTCTGGAGGGTCTGCTGTGAAAGCGCCCGGCTCAACCGGGCGAGGCCAGTGGAAACCGCCGGGCTGGAGTCGCGCAGAGGGCACTGGAATTCCCGGTGTAGTGGTGGAATGCGTAGAGATCGGGAGGAACACCAGAGGCGAAGGCGGGTGCCTGGGCGACGACTGACACTGAGGGACGAAAGCGTGGGGAGCGAACAGG
ASV48	24	47	30	d__Bacteria; p__Chloroflexi; c__Anaerolineae; o__Caldilineales; f__Caldilineaceae; g__Caldilinea; s__Caldilinea_tarbellica	TACGTAGGTGGCGAGCGTTATCCGGAATTACTGGGCGTAAAGCGCACGCAGGCGGCCTGGTAAGTCTGACGTGAAATCTCCTGGCTTAACTGGGAGGGGTCGTTGGAAACTGCCGGGCTTGAGGCAGCGAGAGGGGTGCGGAATTCCCGGTGTAGTGGTGGAATACGTAGAGATCGGGAGGAACACCAGAGGCGAAAGCGGCGCCCTGGCGCTGACCTGACGCTCAGGTGCGAAAGCGTGGGGAGCAAACGGG
ASV49	104	127	130	d__Bacteria; p__Chloroflexi; c__Anaerolineae; o__SBR1031; f__A4b; g__A4b; s__uncultured_Chloroflexi	AACGTAGGAGGCAAGCGTTATCCGGAGTTACTGGGCGTAAAGCGCGCGCAGGCGGTTTTGCAAGTGGCTTGTGAAAGCTCTCGGCTAAACTGGGAGAGGACAGGTCAGACTGCGAGGCTAGGGTGAAGTAGAGGGACGTGGAATTCCGGGTGTAGCGGTGAAATGTGCAGAGATCCGGAGGAACACCAGAGGTGAAAACGGCGTCCTGGGCTTTGACCGACGCTGAGGCGCGAAAGCTTGGGGAGCGAACGGG
ASV50	5	9	15	d__Bacteria; p__Chloroflexi; c__Anaerolineae; o__SBR1031; f__SBR1031; g__SBR1031	AACGTAGGAGGCGAGCGTTATCCGGATTTACTGGGTGTAAAGCGCGTGCAGGCGGTCGTGTAAGTGGGGCGTGAAAGCTCCCGGCTCAACCGGGAGAGGACGTGCCAAACTGCAGGGCTAGAGGCAGGTAGAGGCGTGTGGAATTCCGGGTGTAGTGGTGAAATGCGTAGAGATCCGGAGGAACACCAGTGGCGAAGGCGACACGCTGGGCCTGGCCTGACGCTCAGACGCGAAAGCATGGGGAGCGAACGGG
ASV51	3	0	0	d__Bacteria; p__Chloroflexi; c__Anaerolineae; o__SBR1031; f__SBR1031; g__SBR1031	AACGTAGGAGGCGAGCGTTATCCGGAGTTACTGGGTGTAAAGGGCGTGCAGGCGGCTGAGCAAGTCGTATGTGAAAGCGCTCAGGCTCAACCGGGCGAGGACATGCGAGACTGCTCAGCTAGAGGCAGGTAGAGGCGCGTGGAATTCCGGGTGTAGTGGTGAAATGCGTAGAGATCCGGAGGAACACCAGTGGCGAAGGCGGCGCGCTGGGCCTGACCTGACGCTGAGGCGCGAAAGCATGGGGAGCGAACGGG
ASV52	10	7	10	d__Bacteria; p__Chloroflexi; c__Chloroflexia	GACGTAGGGGGCGAGCGTTGTCCGGAGTTACTGGGCGTAAAGCGCGCGCAGGCGGTGCGGTAAGGTCGCGGTGAAAGCCCCTGGCTCACCTGGGGGAGGTCCGCGGCGACTGCCGGACTGGAGGGGGGCAGAGGCCGGTGGAATTCCCGGTGTAGTGGTGAAATGCGTAGAGATCGGGAGGAACACCCGTGGCGAAGGCGGCCGGCTGGGCCCTACCTGACGCTGAGGCGCGAAAGCGTGGGGAGCGAACCGG
ASV53	0	0	2	d__Bacteria; p__Chloroflexi; c__Chloroflexia; o__Chloroflexales; f__Chloroflexaceae; g__Chloronema; s__uncultured_bacterium	GACGGAGGGGGCAAGCGTTGTCCGGAATCACTGGGCGTAAAGCGCGTGTAGGTGGTGCGGTGCGTCGGCGCTGAAAGCTCTGGGCTCAACCCAGAGACGCGTGCCGATACGACCACACTTGAGGCAGAGAGAGGGTAGCGGAATTCCGGGTGTAGTGGTGAAATGCGTAGAGCTCCGGAGGAACGCCAGAGACGAAGGTGGCTACCTGGCTCTGACCTGACACTGAGACGCGATAGCGTGGGGAGCGAACCGG
ASV54	9	0	0	d__Bacteria; p__Chloroflexi; c__Chloroflexia; o__Kallotenuales; f__Kallotenuaceae; g__Kallotenue; s__Kallotenue_papyrolyticum	GACAGAGGGGGCAAGCGTTGTCCGGATTTACTGGGCGTACAGCGCGCGCAGGCGGCGCGCCAGGCACCCGGTGACAGTCTCCCGCTCAATGGGAGGAGGTCTGGGTGGACCGGCGCGCTGGAGGCCGTGAGAGGGTGATGGAACGCCCGGTGGAGCGGTGAAATGCGTAGAGATCGGGCAGAACACCAGTGGGGAAGCCGGTCACCTGGCACGGACCTGACGCTGAGGCGCGACAGCGTGGGGAGCAAACGGG
ASV55	0	0	1	d__Bacteria; p__Chloroflexi; c__Chloroflexia; o__Kallotenuales; f__Kallotenuaceae; g__Kallotenue; s__Kallotenue_papyrolyticum	GACAGAGGGGGCAAGCGTTGTCCGGATTTACTGGGCGTACAGCGCGCGCAGGCGGCGCGCCAGGCACCCGGTGACAGTCTCCCGCTCAATGGGAGGAGGTCTGGGTGGACCGGCGCGCTGGAGGCCGTGAGAGGGTGATGGAACGCCCGGTGGAGCGGTGAAATGCGTAGAGATCGGGCAGAACACCGATGGCGAAGGCAGCCCCCTGGGCCGCGTCTGACGCTCAGGCACGAAAGCGTGGGGAGCAAACAGG
ASV56	0	2	0	d__Bacteria; p__Chloroflexi; c__Chloroflexia; o__Kallotenuales; f__Kallotenuaceae; g__Kallotenue; s__Kallotenue_papyrolyticum	GACAGAGGGGGCAAGCGTTGTCCGGATTTACTGGGCGTACAGTGCGCGCAGGCGGCGCGCCAGGCACCCGGTGACAGTCTCCCGCTCAATGGGAGGAGGTCTGGGTGGACCGGCGCGCTGGAGTCCGTGAGAGGGTGATGGAACGCCCGGTGGAGCGGTGAAATGCGTAGAGATCGGGCAGAACACCAGTGGGGAAGCCGGTCACCTGGCACGGACCTGACGCCGAGGCGCGACAGCGTGGGGAGCAAACGGG
ASV57	0	0	2	d__Bacteria; p__Chloroflexi; c__Chloroflexia; o__Thermomicrobiales; f__JG30-KF-CM45; g__JG30-KF-CM45; s__uncultured_bacterium	GACGTAGGGGCCGAGCGTTGTCCGGAGTTACTGGGCGTAAAGCGCGCGCAGGCGGCTCGTCGCGCCCGGCGTGAAAGCCCCCGGCTCAACCGGGGAGGGTCGTCGGGGACGGGCGGGCTTGAGGGCGGTAGGGGCCGGTGGAATGCCCGGTGTAGTGGTGAAATGCGTAGAGATCGGGCGGAACACCCGTGGCGAAGGCGGCCGGCTGGGCCGACCCTGACGCTGAGGCGCGAAGGCGTGGGGAGCGAACGGG
ASV58	4	0	0	d__Bacteria; p__Chloroflexi; c__Chloroflexia; o__Thermomicrobiales; f__Thermomicrobiaceae; g__Thermomicrobiaceae; s__uncultured_bacterium	CACGTAGGGGGCGAGCGTTGCCCGGAATCACTGGGCGTAAAGGGCGCGTAGGCGGCCTGGCGCGCCGCTCGTGAAAGCCCCCGGCTCAACCGGGGAGGGTCGGGCGGGACGGCCGGGCTCGAGGGCGGGAGAGGCGGGTGGAATTCCCGGTGTAGCGGTGAAATGCGTAGAGATCGGGAGGAACACCGGTGGCGAAGGCGGCCCGCTGGCCCGTGGCCTGACGCTGAGGCGCGAAGGCGTGGGGAGCGAACCGG
ASV59	0	7	0	d__Bacteria; p__Chloroflexi; c__Chloroflexia; o__Thermomicrobiales; f__Thermomicrobiaceae; g__Thermomicrobiaceae; s__uncultured_bacterium	CACGTAGGGGGCGAGCGTTGCCCGGAATCACTGGGCGTAAAGGGCGCGTAGGCGGCCTGGCGCGCCGCTCGTGAAAGCCCCCGGCTCAACCGGAGAGGGTCGGGCGGGACGGCCGGGCTCGAGGGCGGGAGAGGCGGGTGGAATTCCCGGTGTAGCGGTGAAATGCGTAGAGATCGGGAGGAACACCGGTGGCGAAGGCGGCCCGCTGGCCCGTGGCCTGACGCTGAGGCGCGAAGGCGTGGGGAGCGAACCGG
ASV60	9	21	4	d__Bacteria; p__Chloroflexi; c__Dehalococcoidia; o__S085; f__S085; g__S085	TACGTAGGTGGCGAGCGTTGTCCGGATTTACTGGGCGTAAAGCGCGTGTAGGCGGTCTGTTAAGTCCAGGGTGAAAGCTCCCGGCTCAACTGGGAGAGGTCCTTGGATACTGGCGGACTCGAGGGGGGTAGAGGAGAGTGGAATTCCCGGTGTAGTGGTGATATGCGTAGATATCGGGAGGAACACCAGTGGCGAAGGCGGCTCTCTGGGCCCTACCTGACGCTGAGACGCGAAAGCGTGGGGAGCGAACCGG
ASV61	2	0	0	d__Bacteria; p__Chloroflexi; c__Dehalococcoidia; o__S085; f__S085; g__S085; s__uncultured_bacterium	TACGTAGGTGGCAAGCGTTGTCCGGATTTACTGGGCGTAAAGGGCGTGTAGGCGGCCTGTTAAGTCCGGTGTAAAATCTCCCGGCTCAACTGGGAGGGTGCGCTGGATACTGGCAGGCTAGAGGGGGGCAGAGGAAGGTGGAATTCCCGGTGTAGCGGTGAAATGCGTAGATATCGGGAGGAACACCAGTGGCGAAGGCGGCCTTCTGGGCCTACCCTGACGCTGAGGCGCGAAAGCGTGGGGAGCAAACCGG
ASV62	0	0	20	d__Bacteria; p__Chloroflexi; c__Dehalococcoidia; o__S085; f__S085; g__S085; s__uncultured_bacterium	GACGTAGGTGGCGAGCGTTACCCGGATTTACTGGGCGTAAAGGGCGTGTAGGCGGCCAGGTAAGTCCGGCGTGAAATCTCCCGGCTCAACCGGGAGGGGTCGTCGGATACTGCCTGGCTAGAGGGGGGCAGAGGGAGGCGGAATTCCCGGTGTAGCGGTGAAATGCGTAGATATCGGGAGGAACACCGGTGGCGAAGGCGGCCTCCTGGGCCCTGCCTGACGCTGAGGCGCGAAAGCGTGGGGAGCAAACCGG
ASV63	5	0	2	d__Bacteria; p__Chloroflexi; c__Dehalococcoidia; o__S085; f__S085; g__S085; s__uncultured_bacterium	GACGTAGGTGGCGAGCGTTACCCGGATTTACTGGGCGTAAAGGGCGTGTAGGCGGTCCGGTAAGTCCAGCGTGAAATCCTTCGGCTCAACCGAAGGAGGTCGCTGGATACTGCTGGGCTAGAGGGGGGCAGAGGGAGGCGGAATTCCCGGTGTAGCGGTGAAATGCGTAGATATCGGGAGGAACACCAGTGGCGAAGGCGGCCTCCTGGGCCCACCCTGACGCTGAGGCGCGAAAGCGTGGGGAGCAAACCGG
ASV64	57	58	87	d__Bacteria; p__Chloroflexi; c__Dehalococcoidia; o__SAR202_clade; f__SAR202_clade; g__SAR202_clade	TACGTAGGTGGCGAGCGTTGTCCGGATTTACTGGGCGTAAAGGGCGTGTAGGCGGCTAGGTAAGTCTCCTGTGAAATCTTTCGGCACAACCGGGAGAGGTCAGGAGATACTGCCTGGCTTGAGGGCAGCAGAGGAGAGTGGAATTCCCGGTGTAGCGGTGAAATGCGTAGATATCGGGAGGAACACCAGTGGCGAAGGCGGCTCTCTGGGCTGTTCCTGACGCTGAGGCGCGAAAGCGTGGGGAGCAAACCGG
ASV65	3	0	0	d__Bacteria; p__Chloroflexi; c__Dehalococcoidia; o__SAR202_clade; f__SAR202_clade; g__SAR202_clade; s__uncultured_bacterium	TACGTAGGGGCCAAGCGTTACCCGGATTTACTGGGTGTAAAGGGCGTGTAGGCGGCTGTGCAAGTCCGCTGTGAAATCTCTCGGCTTAACCGGGAGGGGTCGGCGGATACTGTACGGCTTGAGGGCAGCAGAGGAAGGTGGAATTCCCGGTGTAGCGGTGAAATGCGTAGATATCGGGAGGAACACCAGTGGCGAAAGCGGCCTTCTGGGCTGTCCCTGACGCTGAGGCGCGAAAGCGTGGGGAGCAAACCGG
ASV66	0	2	0	d__Bacteria; p__Chloroflexi; c__Dehalococcoidia; o__SAR202_clade; f__SAR202_clade; g__SAR202_clade; s__uncultured_bacterium	TACGTAGGTGGCAAGCGTTGTCCGGATTTACTGGGCGTAAAGAGCGCGTAGGCGGCCCGGTGTGTCCTCCGTCAAAGGCCCCGGCTCAACCGGGGTGCGCGGAGGAAACTGCCGGGCTTGAGGGCAGTAGAGGCCGGTGGAATTCCCGGTGGAGCGGTGAAATGCAGTGATATCGGGAGGAACACCCGTGGCGAAGGCGGCCGGCTGGGCTGTCCCTGACGCTGAGGCGCGAAAGCGTGGGGAGCGAACCGG
ASV67	22	9	23	d__Bacteria; p__Chloroflexi; c__Dehalococcoidia; o__SAR202_clade; f__SAR202_clade; g__SAR202_clade; s__uncultured_eubacterium	TACGTAGGGGCCAAGCGTTACCCGGATTTACTGGGCGTAAAGGGCGTGTAGGCGGCTGCGCAAGTCCGCTGTGAAATCTTTCGGCTTAACCGGGAGGGGTCAGCGGATACTGCGTGGCTTGAGGGCAGCAGAGGAGGGTGGAATTCCCGGTGTAGCGGTGAAATGCGTAGATATCGGGAGGAACACCAGTGGCGAAGGCGGCCCTCTGGGCTGTCCCTGACGCTGAGGCGCGAAAGCGTGGGGAGCAAACCGG
ASV68	0	5	0	d__Bacteria; p__Chloroflexi; c__JG30-KF-CM66; o__JG30-KF-CM66; f__JG30-KF-CM66; g__JG30-KF-CM66	TACGTAGGTGGCGAGCGTTGTCCGGATTTACTGGGCGTAAAGCGCGCGCAGGCGGCCGGTTAAGTCTGATGTGAAATCTCCCGGCTCAACTGGGAGGGGTCATCAGATACTGGCCGGCTTGAGGGGGGCAGAGGAAGGTGGAATTCCCGGTGTAGTGGTGAAATGCGTAGATATCGGGAGGAACACCAGTGGCGAAGGCGGCCTTCTGGGCCCTACCTGACGCTGAGGCGCGAAAGCGTGGGGAGCGAACCGG
ASV69	0	4	0	d__Bacteria; p__Chloroflexi; c__JG30-KF-CM66; o__JG30-KF-CM66; f__JG30-KF-CM66; g__JG30-KF-CM66; s__uncultured_bacterium	TACGTAGGAGGCGAGCGTTGTCCGGATTTACTGGGCGTAAAGAACGCGTAGGCGGTTGGCTAAGTCTGATGTGAAATCTCCTGGCTTAACTGGGAGGGTGCATTGGAGACTGGCCGACTAGAGGGCATCAGAGGAAAGCGGAACTCCCGGTGTAGCGGTGAAATGCGTAGAGATCGGGAAGAACACCTGTGGCGAAGGCGGCTTTCTGGGGTGCCCCTGACGCTGAGGCGTGAAAGCGTGGGGAGCGAACCGG
ASV70	38	19	14	d__Bacteria; p__Chloroflexi; c__JG30-KF-CM66; o__JG30-KF-CM66; f__JG30-KF-CM66; g__JG30-KF-CM66; s__uncultured_bacterium	TACGTAGGTGGCAAGCGTTGTCCGGATTTACTGGGCGTAAAGCGCGCGTAGGCGGCCTGCTAAGTCTGGGGTGAAATCTCCCGGCTTAACCGGGAGGGGTCTTCAGATACTGGTGGGCTTGAGGGCAGCAGAGGAAGGTGGAATTCCCGGTGTAGTGGTGAAATGCGTAGATATCGGGAGGAACACCAGTGGCGAAGGCGGCCTTCTGGGCTGTCCCTGACGCTGAGGCGCGAAAGCGTGGGGAGCGAACCGG
ASV71	30	39	27	d__Bacteria; p__Chloroflexi; c__JG30-KF-CM66; o__JG30-KF-CM66; f__JG30-KF-CM66; g__JG30-KF-CM66; s__uncultured_bacterium	TACGTAGGTGGCGAGCGTTGTCCGGATTTACTGGGCGTAAAGCGCACGCAGGCGGTCTGCTAAGTCCGGGGTGAAATCTCCCGGCTCAACCGGGAGGGGTCCTCGGATACTGGCAGACTCGAGGGGACCAGGGGAGAGTGGAATTCCCGGTGTAGCGGTGAAATGCGTAGATATCGGGAGGAACACCAGTGGCGAAGGCGGCTCTCTGGGGTCCACCTGACGCTGAGGTGCGAAAGCGTGGGGAGCAAACCGG
ASV72	57	59	55	d__Bacteria; p__Chloroflexi; c__JG30-KF-CM66; o__JG30-KF-CM66; f__JG30-KF-CM66; g__JG30-KF-CM66; s__uncultured_bacterium	TACGTAGGTGGCGAGCGTTGTCCGGATTTACTGGGCGTAAAGCGCACGTAGGCGGTCTGCTAAGTCCGGGGTGAAATCTCCCGGCTCAACCGGGAGGGGTCCTCGGATACTGGCAGACTCGAGGGGACCAGAGGAGAGTGGAATTCCCGGTGTAGCGGTGAAATGCGTAGATATCGGGAGGAACACCAGTGGCGAAGGCGGCTCTCTGGGGTCCACCTGACGCTGAGGTGCGAAAGCGTGGGGAGCAAACCGG
ASV73	3729	3754	4806	d__Bacteria; p__Chloroflexi; c__KD4-96; o__KD4-96; f__KD4-96; g__KD4-96	TACGTAGGTGGCGAGCGTTGTCCGGATTTACTGGGCGTAAAGAGCGCGCAGGCGGTCGGCCAAGTCGAGTGTGAAAGCCCCCGGCTCAACTGGGGAGGGTCACTCGATACTGGTCGACTCGAAGGCGGGAGAGGGAAGCGGAATTCCCGGTGTAGCGGTGAAATGCGTAGATATCGGGAGGAACACCAGTGGCGAAGGCGGCTTCCTGGCCCGTTCTTGACGCTGAGGCGCGAAAGCTAGGGGAGCAAACGGG
ASV74	0	10	0	d__Bacteria; p__Chloroflexi; c__SHA-26; o__SHA-26; f__SHA-26; g__SHA-26; s__uncultured_bacterium	GACGGAGGGGGCGAGCGTTATCCGGATTTACTGGGCGTAAAGGGCGCGTAGGCGGCCTGCTAAGTTGGGCGTGAAAGCCCGCGACTCAATCGTGGGTAGTCGCTCGAGACTGGCAGGCTAGAGGACGGTAGAGGCAGGTGGAATTCCCGGTGGAGCGGTGAAATGCGTAGAGATCGGGAGGAACACCGGTGGCGAAGGCGGCCTGCTGGGCCGGTCCTGACGCTGAGGCGCGAAAGCGTGGGGAGCGAACCGG
ASV75	0	6	0	d__Bacteria; p__Chloroflexi; c__TK10; o__TK10; f__TK10; g__TK10	TACGTAGGGGGCGAGCGTTGTCCGGATTTATTGGGCGTAAAGGGCGCGTAGGTGGCTAGCTAAGTCGTGTGTGAAATCTCCCGGCTCAACTGGGAGGGGCCATGCGATACTGGTTGGCTTGAGGCTGGAAGGGGGAAGCGGAATTCCCGGTGTAGTGGTGGAATGCGTAGATATCGGGAGGAACACCAGTGGCGAAGGCGGCTTCCTGGTCCAGTCCTGACACTGAGGCGCGAAAGCGTGGGGAGCGATCCGG
ASV76	26	16	26	d__Bacteria; p__Chloroflexi; c__TK10; o__TK10; f__TK10; g__TK10	TACGTAGGGGGCGAGCGTTGTCCGGATTTATTGGGCGTAAAGGGCGCGCAGGCGGCTGGTCAAGTCGCGTGTGAAATCTCCCGGCTCAACTGGGAGGGGTCACGCGATACTGGCTGGCTTGAGGCTGGAAGGGGGAAGCGGAATTCCCGGTGTAGTGGTGGAATGCGTAGATATCGGGAGGAACACCAGTGGCGAAGGCGGCTTCCTGGTCCAGTCCTGACGCTGAGGCGCGAAAGCGTGGGGAGCGATCCGG
ASV77	4	0	0	d__Bacteria; p__Chloroflexi; c__TK10; o__TK10; f__TK10; g__TK10; s__Chloroflexi_bacterium	TACGTAGGGGGCGAGCGTTGTCCGGATTCACTGGGCGTAAAGGGCGCGTAGGCGGTGCGGCGTGTCGGCCGTGAAAGCTCCCGGCTCAACTGGGAGAGGTCGGGCGAGACTGCCGCGCTGGAGGCAGGTAGAGGGCCGCGGAATTCCGGGTGTAGTGGTGGAATACGTAGAGATCCGGAGGAACACCGGTGGCGAAGGCGGCGGCCTGGGCCTGACCTGACGCTGAGGCGCGAAAGCGTGGGGAGCGAGCCGG
ASV78	1	0	0	d__Bacteria; p__Chloroflexi; c__TK10; o__TK10; f__TK10; g__TK10; s__uncultured_bacterium	TACGTAGGGGGCGAGCGTTGTCCGGATTCATTGGGCGTAAAGCGCGCGCAGGCGGCCGCGTGAGCCCGGCGTGAAAGCCCCCAGCTCAACTGGGGGAGGTCGTCGGGGACCGCGCGGCTGGAGGCCGGTAGGGGAGAGCGGAATTCCCGGTGTAGTGGTGGAATGCGTAGAGATCGGGAGGAACACCAGTGGCGAAGGCGGCTCTCTGGCCCGGTCCTGACGCTCAGGCGCGAAAGCGTGGGGAGCGATCCGG
ASV79	4	5	6	d__Bacteria; p__Chloroflexi; c__TK10; o__TK10; f__TK10; g__TK10; s__uncultured_bacterium	GACGTAGGGGGCCAGCGTTGTCCGGATTTACTGGGCGTAAAGCGCGTGTCGGCGGCGCCGCAGGTCGCTCGTGAAAGCTCCCGGCTCACCTGGGAGAGGGCGGGCGAAACCGCGGCGCTCGAGGTCGGTAGGGGGAAGCGGAATTCCCGGTGTAGTGGTGGAATGCGTAGAGATCGGGAGGAACACCCGTGGCGAAGGCGGCTTCCTGGGCCGACCCTGACGCTCAAGCGCGAAAGCGTGGGGAGCGATCCGG
ASV80	12	27	10	d__Bacteria; p__Chloroflexi; c__TK10; o__TK10; f__TK10; g__TK10; s__uncultured_bacterium	TACGGAGGGGGCGAGCGTTGTCCGGATTTACTGGGCGTAAAGGGCGCGTAGGTGGTATGGCGCGTCGGCCGTGAAAGCCCCCGGCTCAACTGGGGGAGGCCGGCCGATACGGCGATGCTGGAGGACGGGAGAGGGAAGCGGAATTCCCGGTGGAGCGGTGAAATGCGTAGAGATCGGGAGGAACACCAGTGGCGAAGGCGGCTTCCTGGCCCGTTCCTGACGCTGAGGCGCGAAAGCGTGGGGAGCGATCCGG
ASV81	0	0	5	d__Bacteria; p__Chloroflexi; c__TK10; o__TK10; f__TK10; g__TK10; s__uncultured_bacterium	TACGTAGGGGGCGAGCGTTGCCCGGATTTATTGGGCGTAAAGGGCGCGTAGGCGGTTGGCCAAGTCGTGCGTGAAATCCCCCGGCTCAACTGGGGGAGGTCGTGCGATACTGGTCGGCTCGAGGCTGGTAGGGGGAAGTGGAATTCCCGGTGTAATGGTGGAATATGTAGATATCGGGAGGAACACCAGTGGCGAAGGCGGCTTCCTGGACCAGTCCTGACGCTGAGGCGCGAAAGCGTGGGGAGCGATCCGG
ASV82	5	10	14	d__Bacteria; p__Chloroflexi; c__TK10; o__TK10; f__TK10; g__TK10; s__uncultured_bacterium	TACGGAGGGCGCGAGCGTTACCCGGATTCACTGGGCGTAAAGGGCGTGTAGGCGGTGGCGCGCGTCGGTTGTGAAAGCCCCCGGCTCAACTGGGGGAGGCCGGCCGATACGGCGTCGCTCGAGGGCGGGAGAGGGAAGCGGAATTCCCGGTGGAGCGGTGAAATGCGTAGAGATCGGGAGGAACACCAGCGGCGAAGGCGGCTTCCTGGCCCGTTCCTGACGCTGAGGCGCGAAAGCGTGGGGAGCGATCCGG
ASV83	0	2	0	d__Bacteria; p__Chloroflexi; c__TK10; o__TK10; f__TK10; g__TK10; s__uncultured_bacterium	TACGTAGGGGGCGAGCGTCGTCCGGATTCATTGGGCGTAAAGCGCGCGCAGGCGGCCGCGTGAGCCCGGCGTGAAAGCCCCCAGCTCAACTGGGGGAGGTCGTCGGGGACCGCGCGGCTGGAGGCCGGTAGGGGAGAGCGGAATTCCCGGTGTAGTGGTGGAATGCGTAGAGATCGGGAGGAACACCAGTGGCGAAGGCGGCTCTCTGGCCCGGTCCTGACGCTCAGGCGCGAAAGCGTGGGGAGCGATCCGG
ASV84	5	0	0	d__Bacteria; p__Chloroflexi; c__TK10; o__TK10; f__TK10; g__TK10; s__uncultured_bacterium	TACGTAGGGGGCCAGCGTTGTCCGGATTTACTGGGCGTAAAGCGCGTGTCGGCGGCCCCGCAGGTCGCTCGTGAAAGCTCCCGGCTCACCTGGGAGAGGGCGGGCGAAACCGCGGGGCTCGAGGTCGGTAGGGGGAAGCGGAATTCCCGGTGTAGTGGTGGAATGCGTAGAGATCGGGAGGAACACCCGTGGCGAAGGCGGCTTCCTGGACCGACCCTGACGCTCAAGCGCGAAAGCGTGGGGAGCGATCCGG
ASV85	4	7	0	d__Bacteria; p__Chloroflexi; c__TK10; o__TK10; f__TK10; g__TK10; s__uncultured_bacterium	TACGTAGGGGGCGAGCGTTGTCCGGATTTATTGGGCGTAAAGGGCGCGTAGGCGGCTGGCCAAGTCGCGTGTGAAATCTCCCGGCTCAACTGGGAGGGGCCACGCGATACTGGCCGGCTCGAGGCTGGAAGGGGGAAGCGGAATTCCCGGTGTAGTGGTGGAATGCGTAGATATCGGGAGGAACACCAGTGGCGAAGGCGGCTTCCTGGTCCAGTCCTGACGCTGAGGCGCGAAAGCGTGGGGAGCGATCCGG
ASV86	3	16	17	d__Bacteria; p__Cyanobacteria; c__Cyanobacteriia; o__Leptolyngbyales; f__Leptolyngbyaceae; g__Leptolyngbya_PCC-6306	TACGGAGGATGCAAGCGTTATCCGGAATTATTGGGCGTAAAGCGTCCGTAGGTGGCTCATCAAGTCTGTTGTCAAATCGTGCGGCTTAACCGCATACGGGCGATGGAAACTGAGGAGCTAGAGTGCGATAGGGGTCACAGGAATTCCCAGTGTAGCGGTGAAATGCGTAGATATTGGGAAGAACACCAGCGGCGAAAGCGTGTGACTGGGTCTGCACTGACACTGAGGGACGAAAGCTAGGGGAGCGAAAGGG
ASV87	4	20	24	d__Bacteria; p__Dadabacteria; c__Dadabacteriia; o__Dadabacteriales; f__Dadabacteriales; g__Dadabacteriales; s__uncultured_bacterium	TACGGAGGGGGCAAGCGTTGCTCGGATTTACTGGGCGTAAAGGGTCCGTAGGCGGTTTCGTAAGTTAGATGTGAAATCTCAGGGCTTAACCCTGAAATTGCATCTAAAACTGCGATACTAGAGTTCGAAAGAGGTTGGCGGAATTCCCGGTGTAGCGGTGAAATGCGTAGATATCGGGAAGAACACCAGTGGCGAAGGCGGCCAACTGGTTCGACACTGACGCTGAGGGACGAAAGCGTGGGGAGCGAACGGG
ASV88	2	0	0	d__Bacteria; p__Deinococcota; c__Deinococci; o__Deinococcales; f__Deinococcaceae; g__Deinococcus; s__uncultured_bacterium	TACGGAGGGTGCAAGCGTTACCCGGAATCACTGGGCGTAAAGGGCGTGTAGGCGGGTCCGTAAGTCTGGCTTTGAAGACCGAGGCTCAACCTCGGGAATGGGCTGGATACTGTGGATCTAGACGGATGGAGAGGCAACTGGAATTCCTGGTGTAGCGGTGGAATGCGTAGATACCAGGAGGAACACCGATGGCGAAGGCAGGTTGCTGGACATTTAGTGACGCTGAGGCGCGAAAGTGTGGGGAGCGAACCGG
ASV89	83	52	20	d__Bacteria; p__Deinococcota; c__Deinococci; o__Deinococcales; f__Trueperaceae; g__Truepera; s__uncultured_bacterium	TACGGAGGGTGCGAGCGTTATCCGGAATCACTGGGCGTAAAGGGCGCGTAGGCGGTCTATTAAGTCCGATGTTAAAAACCGGGGCTCAACCCCGGCATGGCGTTGGATACTGGTAGGCTTGACGACTGGAGAGGAAAGTGGAATTACCAGTGTAGCGGTGGAATGCGTAGATACTGGTAGGAACACCCATTGCGAAGGCAGCTTTCTGGACAGTCCGTGACGCTGAGGCGCGAAAGCGTGGGGAGCAAACCGG
ASV90	2600	2806	2831	d__Bacteria; p__Deinococcota; c__Deinococci; o__Thermales; f__Thermaceae; g__Meiothermus	TACGGAGGGTGCGAGCGTTACCCGGATTTACTGGGTGTAAAGGGCGTGTAGGCGGTCTTTCAAGTCCGATGCTAAAGACCGAAGCTCAACTTCGGGGGTGCGTTGGATACTGTGAGGCTAGACGGTCGGAGAGGGTAGCGGAATTTCCGGAGTAGCGGTGAAATGCGCAGATACCGGAAGGAACGCCGATAGCGAAAGCAGCTACCTGGACGATTTGTGACGCTGAGGCGCGAAAGCGTGGGGAGCAAACCGG
ASV91	0	1	0	d__Bacteria; p__Deinococcota; c__Deinococci; o__Thermales; f__Thermaceae; g__Meiothermus	TACGTAGGGTGCGAGCGTTAATCGGAATTACTGGGCGTAAAGCGTGCGCAGGCGGCCCTTTAAGTCAGGTGTGAAAGCCCCGGGCATAACCTGGGAATGGCGCTTGAAACTGGAGGGCTTGGAGTGCGTTGGATACTGGGAGGCTAGACGGTCGGAGGGGGTAGCGGAATTTCCGGAGTAGCGGTGAAATGCGCAGATACCGGAAGGAACGCCAATAGCGAAGGCAGCTACCTGGACGACTTGTGACGCTGAGGCGCGAAAGCGTGGGGAGCAAACCGG
ASV92	15	0	0	d__Bacteria; p__Deinococcota; c__Deinococci; o__Thermales; f__Thermaceae; g__Meiothermus; s__Meiothermus_sp.	TACGGAGGGTGCGAGCGTTACCCGGATTTACTGGGCGTAAAGGGCGTGTAGGCGGTCTCTCAAGTCCGATGCTAAAGACTGGGGCTCAACCCCAGGAGTGCGTTGGATACTGGGAGGCTAGACGGTCGGAGGGGGTAGCGGAATTTCCGGAGTAGCGGTGAAATGCGCAGATACCGGAAGGAACGCCAATAGCGAAGGCAGCTACCTGGACGACTTGTGACGCTGAGGCGCGTAAGCGTGGGGAGCAAACCGG
ASV93	15257	14327	15393	d__Bacteria; p__Deinococcota; c__Deinococci; o__Thermales; f__Thermaceae; g__Meiothermus; s__Meiothermus_sp.	TACGGAGGGTGCGAGCGTTACCCGGATTTACTGGGCGTAAAGGGCGTGTAGGCGGTCTCTCAAGTCCGATGCTAAAGACTGGGGCTCAACCCCAGGAGTGCGTTGGATACTGGGAGGCTAGACGGTCGGAGGGGGTAGCGGAATTTCCGGAGTAGCGGTGAAATGCGCAGATACCGGAAGGAACGCCAATAGCGAAGGCAGCTACCTGGACGACTTGTGACGCTGAGGCGCGAAAGCGTGGGGAGCAAACCGG
ASV94	250	225	274	d__Bacteria; p__Deinococcota; c__Deinococci; o__Thermales; f__Thermaceae; g__Meiothermus; s__Meiothermus_sp.	TACGGAGGGTGCGAGCGTTACCCGGATTTACTGGGCGTAAAGGGCGTGTAGGCGGTCTCTCAAGTCCGATGCTAAAGGCTGGGGCTCAACCCCAGGAGTGCGTTGGATACTGGGAGGCTAGACGGTCGGAGGGGGTAGCGGAATTTCCGGAGTAGCGGTGAAATGCGCAGATACCGGAAGGAACGCCAATAGCGAAGGCAGCTACCTGGACGACTTGTGACGCTGAGGCGCGAAAGCGTGGGGAGCAAACCGG
ASV95	1	0	0	d__Bacteria; p__Deinococcota; c__Deinococci; o__Thermales; f__Thermaceae; g__Meiothermus; s__Meiothermus_timidus	TACGTAGGTGGCGAGCGTTGTCCGGAATGACTGGGCGTAAAGGGCGTGTAGGCGGCTTCTCAAGTCTGGGGTGAAAACCGGCGGCTCAACCACCGGCCGGCCCTGGAAACTGGGGGGCTGGACGGTCGGAGGGGGTAGCGGAATTTCCGGAGTAGCGGTGAAATGCGCAGATACCGGAAGGAACGCCAATAGCGAAGGCAGCTACCTGGACGACTTGTGACGCTGAGGCGCGAAAGCGTGGGGAGCAAACCGG
ASV96	621	470	576	d__Bacteria; p__Deinococcota; c__Deinococci; o__Thermales; f__Thermaceae; g__Meiothermus; s__uncultured_Meiothermus	TACGGAGGGTGCGAGCGTTACCCGGATTTACTGGGCGTAAAGGGCGTGTAGGCGGTCTTTCAAGTCCGATGCTAAAGACTGGGGCTCAACCCCAGGGGTGCGTTGGATACTGTGAGGCTAGACGGTCGGAGGGGGTAGCGGAATTTCCGGAGTAGCGGTGAAATGCGCAGATACCGGAAGGAACGCCAATAGCGAAGGCAGCTACCTGGACGACTTGTGACGCTGAGGCGCGAAAGCGTGGGGAGCAAACCGG
ASV97	22	8	17	d__Bacteria; p__Deinococcota; c__Deinococci; o__Thermales; f__Thermaceae; g__Thermus; s__Thermus_sp.	TACGGAGGGCGCGAGCGTTACCCGGATTTACTGGGCGTAAAGGGCGTGTAGGCGGCTTGGGGCGTCCCATGTGAAAGACCACGGCTCAACCGTGGGGGAGCGTGGGATACGCTCAAGCTAGAGGGTGGGAGAGGGTGGTGGAATTCCCGGAGTAGCGGTGAAATGCGCAGATACCGGGAGGAACGCCGATGGCGAAGGCAGCCACCTGGTCCACTTCTGACGCTGAGGCGCGAAAGCGTGGGGAGCAAACCGG
ASV98	0	7	0	d__Bacteria; p__Firmicutes	TACGTAGGGGGCGAGCGTTGTCCGGAATCACTGGGCGTAAAGGGCGTGTAGGCGGTCCGTTAAGTCCGGGGTGAAAGTCCACGGCTCAACCGCGGGATTGCCTCGGAAACTGGCGGACTTGAGGGCAGGAGAGGGAAGCGGAATTCCCGGTGTAGCGGTGAAATGCGTAGATATCGGGAGGAACACCAGTGGCGAAGGCGGCTTCCTGGCCTGTCCCTGACGCTGAGGCGCGAAAGCGTGGGGAGCGAACGGG
ASV99	0	3	0	d__Bacteria; p__Firmicutes	GACGTAGGGGGCGAGCGTTGTCCGGAATCACTGGGCGTAAAGGGCGTGTAGGCGGCCTGTTGCGTCTGAGGTGAAAGGCGCCGGCTCAACCGGTGCAGGTCCTTGGAAACGGGCGGGCTTGAGGGCAGGAGAGGGGAGCGGAATTCCCGGTGTAGCGGTGAAATGCGTAGAGATCGGGAGGAACACCAGTGGCGAAGGCGGCTCCCTGGCCTGTTCCTGACGCTGAGGCGCGAAAGCGTGGGGAGCGAACGGG
ASV100	1	24	7	d__Bacteria; p__Firmicutes	TACGTAGGGGGCGAGCGTTGTCCGGAATGACTGGGCGTAAAGGGGGCGTAGGCGGCCCATTAAGTGGCGGGTGAAAACGCACGGCTCAACCGTGCGCCGGCCTGCCAAACTGAGGGGCTTGAGGGCGCTAGAGGGCAGTGGAATTCCCGGTGTAGCGGTGAAATGCGTAGATATCGGGAGGAACACCAGTGGCGAAGGCGACTGCCTGGGGCGCACCTGACGCTGAGGTCCGAAAGCTGGGGGAGCAAACAGG
ASV101	0	2	0	d__Bacteria; p__Firmicutes	TACGTAGGGGGCGAGCGTTGTCCGGAATTACTGGGCGTAAAGGGCGTGTAGGTGGTCCGTTAAGTCCGAGGTGGAAGTCCACGGCTTAACCGTGGGATTGCCTTGGAAACTGGCGGACTTGAGGGCAGGAGAGGGAAGCGGAATTCCCGGTGTAGCGGTGAAATGCGTAGATATCGGGAGGAACACCAGTGGCGAAGGCGGCTTCCTGGCCTGGCCCTGACGCTGAGGCGCGAAAGCGTGGGGAGCGAACGGG
ASV102	10	6	5	d__Bacteria; p__Firmicutes	GACGTAGGGGGCGAGCGTTGTCCGGAATCACTGGGCGTAAAGGGCGTGTAGGCGGCCTGTTGCGTCTGGGGTGAAAGGCTGCGGCTCAACTGCAGCAGGGCCCTGGAAACGGGCGGGCTTGAGGGCAGGAGAGGGGAGCGGAATTCCCGGTGTAGCGGTGAAATGCGTAGAGATCGGGAGGAACACCAGTGGCGAAGGCGGCTCCCTGGCCTGTACCTGACGCTGAGGCGCGAAAGCGTGGGGAGCGAACGGG
[truncated: 101 more rows]

## Sheet: Table S10
Table S10. Protein sequence of AcsA
[truncated: 193 more rows]

[truncated: 31 more sheets: Table S11, Table S12, Table S13, Table S14, Table S15, Table S16, Table S17, Table S18, Table S19, Table S20, Table S21, Table S22, Table S23, Table S24, Table S25, Table S26, Table S27, Table S28, Table S29, Table S30 …]
